# Supplementary material for: Ipilimumab and nivolumab for cancer treatment: a pharmacovigilance study based on the FDA adverse event reporting system database
Source: Front Endocrinol (Lausanne). 2026 Jun 18;17:1786504. doi: 10.3389/fendo.2026.1786504 (PMC13322948; doi:10.3389/fendo.2026.1786504)
Supplement: Supplementary Table 1 — Full multivariable logistic regression analysis of potential factors associated with all analyzed adverse events (PT level) in patients receiving ipilimumab monotherapy. [file Table1.csv]

Analysis	PT	Factor	OR	CI_Lower	CI_Upper	P_value
Ipilimumab	DEATH	(Intercept)	0.134	0.033	0.449	0.0022
Ipilimumab	DEATH	AGE	1.009	0.999	1.019	0.0741
Ipilimumab	DEATH	SEXF	1.035	0.784	1.354	0.8068
Ipilimumab	DEATH	concomitant_group1-2	0.545	0.336	0.914	0.017
Ipilimumab	DEATH	concomitant_group>=3	0.182	0.107	0.316	5.40e-10
Ipilimumab	DEATH	cancer_typeCRC	0.196	0.037	0.937	0.0396
Ipilimumab	DEATH	cancer_typeHNSCC	0	NA	285422546844.956	0.9716
Ipilimumab	DEATH	cancer_typeMelanoma	0	NA	15471905456827.8	0.9738
Ipilimumab	DEATH	cancer_typeNSCLC	0.384	0.146	1.326	0.0815
Ipilimumab	DEATH	cancer_typeOther_Solid	0.443	0.168	1.528	0.138
Ipilimumab	DEATH	cancer_typeProstate	0.074	0.016	0.342	6e-04
Ipilimumab	DEATH	cancer_typeRCC	0.23	0.086	0.799	0.0079
Ipilimumab	DEATH	cancer_typeUnknown	0	NA	6.76618907482388e+139	0.9962
Ipilimumab	DEATH	comorbidity_group1	0.197	0.06	0.471	0.0015
Ipilimumab	DEATH	comorbidity_group>=2	0.119	0.019	0.379	0.003
Ipilimumab	DEATH	organ_dysfunctionYes	3.204	1.301	6.758	0.005
Ipilimumab	MALIGNANT NEOPLASM PROGRESSION	(Intercept)	0	0	0	0.9601
Ipilimumab	MALIGNANT NEOPLASM PROGRESSION	AGE	1.002	0.994	1.011	0.6259
Ipilimumab	MALIGNANT NEOPLASM PROGRESSION	SEXF	0.852	0.652	1.101	0.2302
Ipilimumab	MALIGNANT NEOPLASM PROGRESSION	concomitant_group1-2	1.935	0.782	6.454	0.2083
Ipilimumab	MALIGNANT NEOPLASM PROGRESSION	concomitant_group>=3	1.784	0.719	5.956	0.2703
Ipilimumab	MALIGNANT NEOPLASM PROGRESSION	cancer_typeCRC	583910.845	1.4429996702167e+113	6.94462672665557e+69	0.9691
Ipilimumab	MALIGNANT NEOPLASM PROGRESSION	cancer_typeHNSCC	859188.79	0	NA	0.9682
Ipilimumab	MALIGNANT NEOPLASM PROGRESSION	cancer_typeMelanoma	1276369.284	0.001	NA	0.9672
Ipilimumab	MALIGNANT NEOPLASM PROGRESSION	cancer_typeNSCLC	346313.857	0.318	1.72189594170762e+56	0.9703
Ipilimumab	MALIGNANT NEOPLASM PROGRESSION	cancer_typeOther_Solid	336474.043	0.42	9.082411994333e+56	0.9703
Ipilimumab	MALIGNANT NEOPLASM PROGRESSION	cancer_typeProstate	151386.368	0.001	NA	0.9722
Ipilimumab	MALIGNANT NEOPLASM PROGRESSION	cancer_typeRCC	523440.824	0.474	2.44068000604851e+56	0.9693
Ipilimumab	MALIGNANT NEOPLASM PROGRESSION	cancer_typeUnknown	0.981	NA	NA	1
Ipilimumab	MALIGNANT NEOPLASM PROGRESSION	comorbidity_group1	1.012	0.648	1.517	0.9566
Ipilimumab	MALIGNANT NEOPLASM PROGRESSION	comorbidity_group>=2	0.976	0.645	1.434	0.9043
Ipilimumab	MALIGNANT NEOPLASM PROGRESSION	organ_dysfunctionYes	1.005	0.388	2.138	0.9911
Ipilimumab	PYREXIA	(Intercept)	0.065	0.008	0.313	0.0022
Ipilimumab	PYREXIA	AGE	0.991	0.982	1	0.0505
Ipilimumab	PYREXIA	SEXF	0.787	0.575	1.06	0.1232
Ipilimumab	PYREXIA	concomitant_group1-2	1.328	0.596	3.545	0.5267
Ipilimumab	PYREXIA	concomitant_group>=3	1.589	0.72	4.211	0.2959
Ipilimumab	PYREXIA	cancer_typeCRC	0.512	0.106	3.678	0.4353
Ipilimumab	PYREXIA	cancer_typeHNSCC	0.245	0.011	2.644	0.2575
Ipilimumab	PYREXIA	cancer_typeMelanoma	1.041	0.164	8.227	0.9657
Ipilimumab	PYREXIA	cancer_typeNSCLC	0.572	0.169	3.575	0.4497
Ipilimumab	PYREXIA	cancer_typeOther_Solid	0.373	0.107	2.361	0.1883
Ipilimumab	PYREXIA	cancer_typeProstate	0.659	0.172	4.341	0.5937
Ipilimumab	PYREXIA	cancer_typeRCC	0.452	0.132	2.835	0.2845
Ipilimumab	PYREXIA	cancer_typeUnknown	0	NA	394884989.576	0.9688
Ipilimumab	PYREXIA	comorbidity_group1	1.238	0.798	1.848	0.3171
Ipilimumab	PYREXIA	comorbidity_group>=2	0.597	0.349	0.962	0.0447
Ipilimumab	PYREXIA	organ_dysfunctionYes	0.738	0.18	1.999	0.6092
Ipilimumab	RASH	(Intercept)	0	0	0	0.9749
Ipilimumab	RASH	AGE	0.997	0.986	1.008	0.582
Ipilimumab	RASH	SEXF	1.078	0.781	1.467	0.6403
Ipilimumab	RASH	concomitant_group1-2	1.297	0.374	8.205	0.7284
Ipilimumab	RASH	concomitant_group>=3	1.43	0.413	9.038	0.6324
Ipilimumab	RASH	cancer_typeCRC	214369.205	0	NA	0.9827
Ipilimumab	RASH	cancer_typeHNSCC	1072477.325	5.45611060280186e+89	1.01844154853404e+107	0.9804
Ipilimumab	RASH	cancer_typeMelanoma	1.051	0	9249067520903.27	0.9999
Ipilimumab	RASH	cancer_typeNSCLC	1212996.898	1.30657185131841e+93	1.70301953098073e+107	0.9802
Ipilimumab	RASH	cancer_typeOther_Solid	300939.388	1.53079214517169e+89	2.85730913246311e+106	0.9822
Ipilimumab	RASH	cancer_typeProstate	256381.406	0	1.17447898574663e+84	0.9824
Ipilimumab	RASH	cancer_typeRCC	910930.322	0	1.85521588127939e+90	0.9806
Ipilimumab	RASH	cancer_typeUnknown	1.124	1.52493712129673e+270	Inf	1
Ipilimumab	RASH	comorbidity_group1	0.937	0.546	1.514	0.8008
Ipilimumab	RASH	comorbidity_group>=2	0.865	0.509	1.396	0.5713
Ipilimumab	RASH	organ_dysfunctionYes	1.263	0.381	3.099	0.6535
Ipilimumab	ADRENAL INSUFFICIENCY	(Intercept)	0.006	0	0.057	1e-04
Ipilimumab	ADRENAL INSUFFICIENCY	AGE	1.013	0.999	1.027	0.0777
Ipilimumab	ADRENAL INSUFFICIENCY	SEXF	0.906	0.618	1.3	0.6039
Ipilimumab	ADRENAL INSUFFICIENCY	concomitant_group1-2	1.862	0.543	11.725	0.4037
Ipilimumab	ADRENAL INSUFFICIENCY	concomitant_group>=3	1.781	0.519	11.2	0.4381
Ipilimumab	ADRENAL INSUFFICIENCY	cancer_typeCRC	0.699	0.086	14.366	0.7595
Ipilimumab	ADRENAL INSUFFICIENCY	cancer_typeHNSCC	0.514	0.02	13.301	0.642
Ipilimumab	ADRENAL INSUFFICIENCY	cancer_typeMelanoma	0.686	0.026	17.828	0.793
Ipilimumab	ADRENAL INSUFFICIENCY	cancer_typeNSCLC	0.478	0.098	8.651	0.4751
Ipilimumab	ADRENAL INSUFFICIENCY	cancer_typeOther_Solid	0.391	0.076	7.158	0.369
Ipilimumab	ADRENAL INSUFFICIENCY	cancer_typeProstate	0.317	0.043	6.424	0.3185
Ipilimumab	ADRENAL INSUFFICIENCY	cancer_typeRCC	0.906	0.187	16.348	0.924
Ipilimumab	ADRENAL INSUFFICIENCY	cancer_typeUnknown	0	NA	131219.182	0.9809
Ipilimumab	ADRENAL INSUFFICIENCY	comorbidity_group1	0.98	0.532	1.686	0.946
Ipilimumab	ADRENAL INSUFFICIENCY	comorbidity_group>=2	0.625	0.309	1.148	0.1565
Ipilimumab	ADRENAL INSUFFICIENCY	organ_dysfunctionYes	2.851	1.226	5.806	0.0075
Ipilimumab	NON-SMALL CELL LUNG CANCER	(Intercept)	0	0	0	0.9898
Ipilimumab	NON-SMALL CELL LUNG CANCER	AGE	1.001	0.988	1.015	0.935
Ipilimumab	NON-SMALL CELL LUNG CANCER	SEXF	0.984	0.67	1.416	0.9339
Ipilimumab	NON-SMALL CELL LUNG CANCER	concomitant_group1-2	585587.553	5.15727453979759e+35	6.33006217294656e+147	0.9871
Ipilimumab	NON-SMALL CELL LUNG CANCER	concomitant_group>=3	272187.681	2.39716038719071e+35	2.94229095444361e+147	0.9878
Ipilimumab	NON-SMALL CELL LUNG CANCER	cancer_typeCRC	0.991	0	0	1
Ipilimumab	NON-SMALL CELL LUNG CANCER	cancer_typeHNSCC	0.985	0	10744336611663.5	1
Ipilimumab	NON-SMALL CELL LUNG CANCER	cancer_typeMelanoma	0.963	0	5363253619284162560	1
Ipilimumab	NON-SMALL CELL LUNG CANCER	cancer_typeNSCLC	30857461.476	5.88961937934361e+120	Inf	0.9945
Ipilimumab	NON-SMALL CELL LUNG CANCER	cancer_typeOther_Solid	388880.879	0	NA	0.9959
Ipilimumab	NON-SMALL CELL LUNG CANCER	cancer_typeProstate	1.62	0	3.6906670007486e+20	0.9999
Ipilimumab	NON-SMALL CELL LUNG CANCER	cancer_typeRCC	180152.488	0	NA	0.9961
Ipilimumab	NON-SMALL CELL LUNG CANCER	cancer_typeUnknown	0.697	0	1.02036916677913e+68	1
Ipilimumab	NON-SMALL CELL LUNG CANCER	comorbidity_group1	0.831	0.416	1.501	0.5687
Ipilimumab	NON-SMALL CELL LUNG CANCER	comorbidity_group>=2	0.922	0.453	1.71	0.8083
Ipilimumab	NON-SMALL CELL LUNG CANCER	organ_dysfunctionYes	1.238	0.069	5.903	0.8347
Ipilimumab	MALAISE	(Intercept)	0	0	34.099	0.9744
Ipilimumab	MALAISE	AGE	1.014	0.999	1.03	0.0716
Ipilimumab	MALAISE	SEXF	0.912	0.606	1.339	0.6478
Ipilimumab	MALAISE	concomitant_group1-2	0.755	0.255	3.255	0.6553
Ipilimumab	MALAISE	concomitant_group>=3	0.873	0.295	3.753	0.8282
Ipilimumab	MALAISE	cancer_typeCRC	854536.865	0.019	1.1804265717664e+102	0.9807
Ipilimumab	MALAISE	cancer_typeHNSCC	0.938	0	2.76365824710776e+22	0.9999
Ipilimumab	MALAISE	cancer_typeMelanoma	741560.375	0	NA	0.9809
Ipilimumab	MALAISE	cancer_typeNSCLC	491484.889	0.011	6.78867826377303e+101	0.9815
Ipilimumab	MALAISE	cancer_typeOther_Solid	303506.37	0.007	4.19226116026523e+101	0.9821
Ipilimumab	MALAISE	cancer_typeProstate	123036.091	0.003	1.69975416766072e+101	0.9834
Ipilimumab	MALAISE	cancer_typeRCC	679057.887	0	4.63642889915417e+77	0.981
Ipilimumab	MALAISE	cancer_typeUnknown	3.17	0	Inf	0.9997
Ipilimumab	MALAISE	comorbidity_group1	0.87	0.432	1.584	0.6703
Ipilimumab	MALAISE	comorbidity_group>=2	0.441	0.183	0.906	0.0422
Ipilimumab	MALAISE	organ_dysfunctionYes	0.829	0.134	2.723	0.7971
Ipilimumab	IMMUNE-MEDIATED ENTEROCOLITIS	(Intercept)	0	0	4349.985	0.9755
Ipilimumab	IMMUNE-MEDIATED ENTEROCOLITIS	AGE	1.005	0.991	1.021	0.4885
Ipilimumab	IMMUNE-MEDIATED ENTEROCOLITIS	SEXF	0.877	0.562	1.328	0.5474
Ipilimumab	IMMUNE-MEDIATED ENTEROCOLITIS	concomitant_group1-2	0.738	0.274	2.59	0.5873
Ipilimumab	IMMUNE-MEDIATED ENTEROCOLITIS	concomitant_group>=3	0.517	0.188	1.827	0.2432
Ipilimumab	IMMUNE-MEDIATED ENTEROCOLITIS	cancer_typeCRC	993619.135	0.01	1.19851822613109e+100	0.9804
Ipilimumab	IMMUNE-MEDIATED ENTEROCOLITIS	cancer_typeHNSCC	0.954	0	1.17149124184865e+37	0.9999
Ipilimumab	IMMUNE-MEDIATED ENTEROCOLITIS	cancer_typeMelanoma	481682.799	0	NA	0.9815
Ipilimumab	IMMUNE-MEDIATED ENTEROCOLITIS	cancer_typeNSCLC	423845.815	0	1.09296516633904e+40	0.9816
Ipilimumab	IMMUNE-MEDIATED ENTEROCOLITIS	cancer_typeOther_Solid	296484.595	0.005	3.52593096283086e+100	0.9821
Ipilimumab	IMMUNE-MEDIATED ENTEROCOLITIS	cancer_typeProstate	168600.881	0.003	7.41885737261433e+100	0.9829
Ipilimumab	IMMUNE-MEDIATED ENTEROCOLITIS	cancer_typeRCC	479682.479	0	1.22938265210431e+40	0.9815
Ipilimumab	IMMUNE-MEDIATED ENTEROCOLITIS	cancer_typeUnknown	0.575	0	Inf	0.9998
Ipilimumab	IMMUNE-MEDIATED ENTEROCOLITIS	comorbidity_group1	0.353	0.086	0.957	0.0794
Ipilimumab	IMMUNE-MEDIATED ENTEROCOLITIS	comorbidity_group>=2	1.62	0.876	2.851	0.1067
Ipilimumab	IMMUNE-MEDIATED ENTEROCOLITIS	organ_dysfunctionYes	0.578	0.032	2.678	0.5891
Ipilimumab	INTENTIONAL PRODUCT USE ISSUE	(Intercept)	0.045	0.002	0.316	0.0078
Ipilimumab	INTENTIONAL PRODUCT USE ISSUE	AGE	1.005	0.99	1.021	0.5631
Ipilimumab	INTENTIONAL PRODUCT USE ISSUE	SEXF	1.458	0.913	2.317	0.1115
Ipilimumab	INTENTIONAL PRODUCT USE ISSUE	concomitant_group1-2	0.258	0.151	0.442	6.78e-07
Ipilimumab	INTENTIONAL PRODUCT USE ISSUE	concomitant_group>=3	0.102	0.053	0.191	2.72e-12
Ipilimumab	INTENTIONAL PRODUCT USE ISSUE	cancer_typeCRC	1.053	0.128	21.859	0.9654
Ipilimumab	INTENTIONAL PRODUCT USE ISSUE	cancer_typeHNSCC	2.26	0.204	50.43	0.5164
Ipilimumab	INTENTIONAL PRODUCT USE ISSUE	cancer_typeMelanoma	0	NA	1.03551623400193e+53	0.9904
Ipilimumab	INTENTIONAL PRODUCT USE ISSUE	cancer_typeNSCLC	0.152	0.025	2.933	0.0867
Ipilimumab	INTENTIONAL PRODUCT USE ISSUE	cancer_typeOther_Solid	1.858	0.377	33.671	0.5492
Ipilimumab	INTENTIONAL PRODUCT USE ISSUE	cancer_typeProstate	1.085	0.181	20.937	0.941
Ipilimumab	INTENTIONAL PRODUCT USE ISSUE	cancer_typeRCC	0.098	0.015	1.942	0.0392
Ipilimumab	INTENTIONAL PRODUCT USE ISSUE	cancer_typeUnknown	65.811	1.488	4064.547	0.0248
Ipilimumab	INTENTIONAL PRODUCT USE ISSUE	comorbidity_group1	1.421	0.487	3.309	0.4631
Ipilimumab	INTENTIONAL PRODUCT USE ISSUE	comorbidity_group>=2	0.741	0.172	2.206	0.6325
Ipilimumab	INTENTIONAL PRODUCT USE ISSUE	organ_dysfunctionYes	0	0	11329.673	0.983
Ipilimumab	HEPATIC FUNCTION ABNORMAL	(Intercept)	0	0	33971.648	0.9834
Ipilimumab	HEPATIC FUNCTION ABNORMAL	AGE	0.985	0.974	0.998	0.0184
Ipilimumab	HEPATIC FUNCTION ABNORMAL	SEXF	1.032	0.66	1.569	0.8848
Ipilimumab	HEPATIC FUNCTION ABNORMAL	concomitant_group1-2	3252001.087	0	1.22479013078265e+148	0.986
Ipilimumab	HEPATIC FUNCTION ABNORMAL	concomitant_group>=3	2482060.681	0	9.34813191207982e+147	0.9863
Ipilimumab	HEPATIC FUNCTION ABNORMAL	cancer_typeCRC	0.663	0.081	13.678	0.7262
Ipilimumab	HEPATIC FUNCTION ABNORMAL	cancer_typeHNSCC	0	0	2.23049745093257e+20	0.9931
Ipilimumab	HEPATIC FUNCTION ABNORMAL	cancer_typeMelanoma	0.687	0.026	17.919	0.7941
Ipilimumab	HEPATIC FUNCTION ABNORMAL	cancer_typeNSCLC	0.426	0.085	7.754	0.4115
Ipilimumab	HEPATIC FUNCTION ABNORMAL	cancer_typeOther_Solid	0.17	0.029	3.255	0.1047
Ipilimumab	HEPATIC FUNCTION ABNORMAL	cancer_typeProstate	0	0	637.345	0.9818
Ipilimumab	HEPATIC FUNCTION ABNORMAL	cancer_typeRCC	0.817	0.165	14.799	0.8448
Ipilimumab	HEPATIC FUNCTION ABNORMAL	cancer_typeUnknown	0	NA	Inf	0.9989
Ipilimumab	HEPATIC FUNCTION ABNORMAL	comorbidity_group1	1.352	0.662	2.516	0.3719
Ipilimumab	HEPATIC FUNCTION ABNORMAL	comorbidity_group>=2	0.855	0.367	1.752	0.6903
Ipilimumab	HEPATIC FUNCTION ABNORMAL	organ_dysfunctionYes	0.943	0.152	3.145	0.9358
Ipilimumab	PNEUMONITIS	(Intercept)	0	0	104894.718	0.984
Ipilimumab	PNEUMONITIS	AGE	0.996	0.983	1.011	0.6202
Ipilimumab	PNEUMONITIS	SEXF	1.026	0.665	1.546	0.9046
Ipilimumab	PNEUMONITIS	concomitant_group1-2	1.399	0.476	5.987	0.5909
Ipilimumab	PNEUMONITIS	concomitant_group>=3	1.412	0.484	6.019	0.5782
Ipilimumab	PNEUMONITIS	cancer_typeCRC	2214936.728	0	NA	0.9875
Ipilimumab	PNEUMONITIS	cancer_typeHNSCC	2758832.319	0	1.19437998632453e+161	0.9873
Ipilimumab	PNEUMONITIS	cancer_typeMelanoma	0.898	0	47.217	0.9999
Ipilimumab	PNEUMONITIS	cancer_typeNSCLC	1565353.537	0	6.77620234047362e+160	0.9878
Ipilimumab	PNEUMONITIS	cancer_typeOther_Solid	1502352.466	0	3.11269337745288e+161	0.9878
Ipilimumab	PNEUMONITIS	cancer_typeProstate	1249281.079	0	4.85941770382413e+162	0.988
Ipilimumab	PNEUMONITIS	cancer_typeRCC	616666.444	0	2.12039691153798e+161	0.9886
Ipilimumab	PNEUMONITIS	cancer_typeUnknown	0.639	0	7.09209025777664e+45	0.9999
Ipilimumab	PNEUMONITIS	comorbidity_group1	0.659	0.254	1.404	0.3303
Ipilimumab	PNEUMONITIS	comorbidity_group>=2	1.421	0.779	2.457	0.227
Ipilimumab	PNEUMONITIS	organ_dysfunctionYes	0	0	8.703	0.9772
Ipilimumab	CYTOKINE RELEASE SYNDROME	(Intercept)	0	0	5.45032920648926e+33	0.9897
Ipilimumab	CYTOKINE RELEASE SYNDROME	AGE	0.978	0.968	0.99	2e-04
Ipilimumab	CYTOKINE RELEASE SYNDROME	SEXF	0.886	0.559	1.359	0.59
Ipilimumab	CYTOKINE RELEASE SYNDROME	concomitant_group1-2	3241046.694	0	1.54321088215366e+149	0.9862
Ipilimumab	CYTOKINE RELEASE SYNDROME	concomitant_group>=3	1690414.539	0	8.04887047874815e+148	0.9868
Ipilimumab	CYTOKINE RELEASE SYNDROME	cancer_typeCRC	3166720.174	0	Inf	0.9952
Ipilimumab	CYTOKINE RELEASE SYNDROME	cancer_typeHNSCC	1.013	0	1.27975678353858e+28	1
Ipilimumab	CYTOKINE RELEASE SYNDROME	cancer_typeMelanoma	0.887	0	6.48219342928116e+20	1
Ipilimumab	CYTOKINE RELEASE SYNDROME	cancer_typeNSCLC	18054626.309	0	Inf	0.9946
Ipilimumab	CYTOKINE RELEASE SYNDROME	cancer_typeOther_Solid	3764408.386	0	Inf	0.9951
Ipilimumab	CYTOKINE RELEASE SYNDROME	cancer_typeProstate	1.722	0	925644590110466	0.9998
Ipilimumab	CYTOKINE RELEASE SYNDROME	cancer_typeRCC	2214234.304	0	Inf	0.9953
Ipilimumab	CYTOKINE RELEASE SYNDROME	cancer_typeUnknown	0.477	0	1.15636244376491e+64	1
Ipilimumab	CYTOKINE RELEASE SYNDROME	comorbidity_group1	1.453	0.741	2.616	0.2412
Ipilimumab	CYTOKINE RELEASE SYNDROME	comorbidity_group>=2	1.017	0.438	2.078	0.9651
Ipilimumab	CYTOKINE RELEASE SYNDROME	organ_dysfunctionYes	1.131	0.063	5.293	0.9039
Ipilimumab	HYPOTHYROIDISM	(Intercept)	0	0	0.002	0.9593
Ipilimumab	HYPOTHYROIDISM	AGE	0.995	0.982	1.01	0.4898
Ipilimumab	HYPOTHYROIDISM	SEXF	1.489	0.992	2.199	0.0494
Ipilimumab	HYPOTHYROIDISM	concomitant_group1-2	2.433	0.483	44.42	0.3936
Ipilimumab	HYPOTHYROIDISM	concomitant_group>=3	2.14	0.423	39.095	0.4657
Ipilimumab	HYPOTHYROIDISM	cancer_typeCRC	91134.606	1.084	4.88313558991276e+61	0.9734
Ipilimumab	HYPOTHYROIDISM	cancer_typeHNSCC	489241.436	5.818	2.62072170850862e+62	0.9694
Ipilimumab	HYPOTHYROIDISM	cancer_typeMelanoma	564229.715	0	NA	0.9691
Ipilimumab	HYPOTHYROIDISM	cancer_typeNSCLC	212492.618	2.527	1.13795381202103e+62	0.9714
Ipilimumab	HYPOTHYROIDISM	cancer_typeOther_Solid	95981.883	1.141	5.14028063103371e+61	0.9732
Ipilimumab	HYPOTHYROIDISM	cancer_typeProstate	102626.212	1.552	2.05467163320447e+62	0.9731
Ipilimumab	HYPOTHYROIDISM	cancer_typeRCC	293381.945	0.033	1.23480463641329e+51	0.9706
Ipilimumab	HYPOTHYROIDISM	cancer_typeUnknown	1.299	NA	NA	0.9999
Ipilimumab	HYPOTHYROIDISM	comorbidity_group1	0.797	0.361	1.561	0.54
Ipilimumab	HYPOTHYROIDISM	comorbidity_group>=2	0.625	0.269	1.274	0.2299
Ipilimumab	HYPOTHYROIDISM	organ_dysfunctionYes	3.701	1.379	8.301	0.0037
Ipilimumab	LIVER DISORDER	(Intercept)	0	0	8.4315283130104e+24	0.9895
Ipilimumab	LIVER DISORDER	AGE	1.002	0.985	1.021	0.8573
Ipilimumab	LIVER DISORDER	SEXF	0.737	0.41	1.249	0.2795
Ipilimumab	LIVER DISORDER	concomitant_group1-2	2198902.128	0	2.92739162063165e+140	0.9865
Ipilimumab	LIVER DISORDER	concomitant_group>=3	1303443.925	0	2.47868619181766e+148	0.987
Ipilimumab	LIVER DISORDER	cancer_typeCRC	0.818	0	1671982812378859	0.9999
Ipilimumab	LIVER DISORDER	cancer_typeHNSCC	0.759	0	12414024981571278848	0.9999
Ipilimumab	LIVER DISORDER	cancer_typeMelanoma	16340157.228	0	NA	0.9947
Ipilimumab	LIVER DISORDER	cancer_typeNSCLC	5052688.955	0	Inf	0.9951
Ipilimumab	LIVER DISORDER	cancer_typeOther_Solid	2154235.278	0	Inf	0.9953
Ipilimumab	LIVER DISORDER	cancer_typeProstate	1.016	0	6795932659622050	1
Ipilimumab	LIVER DISORDER	cancer_typeRCC	5273242.597	0	Inf	0.995
Ipilimumab	LIVER DISORDER	cancer_typeUnknown	0.53	0	5.84155856120269e+77	1
Ipilimumab	LIVER DISORDER	comorbidity_group1	0.679	0.201	1.707	0.4655
Ipilimumab	LIVER DISORDER	comorbidity_group>=2	1.343	0.585	2.804	0.4558
Ipilimumab	LIVER DISORDER	organ_dysfunctionYes	1.686	0.269	5.729	0.4809
Ipilimumab	HYPOPHYSITIS	(Intercept)	0.054	0.006	0.317	0.003
Ipilimumab	HYPOPHYSITIS	AGE	0.993	0.979	1.01	0.4063
Ipilimumab	HYPOPHYSITIS	SEXF	1.646	1.035	2.581	0.0318
Ipilimumab	HYPOPHYSITIS	concomitant_group1-2	0.597	0.245	1.688	0.2876
Ipilimumab	HYPOPHYSITIS	concomitant_group>=3	0.799	0.336	2.217	0.6358
Ipilimumab	HYPOPHYSITIS	cancer_typeCRC	0	NA	2.68683293338125e+22	0.9733
Ipilimumab	HYPOPHYSITIS	cancer_typeHNSCC	0.383	0.017	4.153	0.4405
Ipilimumab	HYPOPHYSITIS	cancer_typeMelanoma	1.336	0.208	10.653	0.7596
Ipilimumab	HYPOPHYSITIS	cancer_typeNSCLC	0.165	0.044	1.074	0.0198
Ipilimumab	HYPOPHYSITIS	cancer_typeOther_Solid	0.318	0.087	2.051	0.1345
Ipilimumab	HYPOPHYSITIS	cancer_typeProstate	0.515	0.112	3.689	0.4348
Ipilimumab	HYPOPHYSITIS	cancer_typeRCC	0.372	0.103	2.383	0.193
Ipilimumab	HYPOPHYSITIS	cancer_typeUnknown	0	NA	1.1627544306525e+244	0.9974
Ipilimumab	HYPOPHYSITIS	comorbidity_group1	0.846	0.322	1.842	0.703
Ipilimumab	HYPOPHYSITIS	comorbidity_group>=2	0.941	0.439	1.835	0.8662
Ipilimumab	HYPOPHYSITIS	organ_dysfunctionYes	0.583	0.033	2.743	0.5965
Ipilimumab	HYPOPITUITARISM	(Intercept)	0	0	0.001	0.9738
Ipilimumab	HYPOPITUITARISM	AGE	0.998	0.982	1.016	0.7884
Ipilimumab	HYPOPITUITARISM	SEXF	0.742	0.413	1.256	0.2901
Ipilimumab	HYPOPITUITARISM	concomitant_group1-2	1803880.251	0.005	1.72201593176812e+92	0.9788
Ipilimumab	HYPOPITUITARISM	concomitant_group>=3	2203567.982	0.041	8.53733483482523e+96	0.9785
Ipilimumab	HYPOPITUITARISM	cancer_typeCRC	0.199	0.008	5.164	0.2603
Ipilimumab	HYPOPITUITARISM	cancer_typeHNSCC	0	NA	8.48222444517718e+25	0.9891
Ipilimumab	HYPOPITUITARISM	cancer_typeMelanoma	0.612	0.023	16.044	0.7333
Ipilimumab	HYPOPITUITARISM	cancer_typeNSCLC	0.344	0.066	6.338	0.3104
Ipilimumab	HYPOPITUITARISM	cancer_typeOther_Solid	0.079	0.011	1.597	0.0272
Ipilimumab	HYPOPITUITARISM	cancer_typeProstate	0.405	0.057	8.181	0.4303
Ipilimumab	HYPOPITUITARISM	cancer_typeRCC	0.379	0.072	6.986	0.3566
Ipilimumab	HYPOPITUITARISM	cancer_typeUnknown	0	NA	Inf	0.9984
Ipilimumab	HYPOPITUITARISM	comorbidity_group1	0.219	0.036	0.714	0.0366
Ipilimumab	HYPOPITUITARISM	comorbidity_group>=2	0.502	0.19	1.105	0.1186
Ipilimumab	HYPOPITUITARISM	organ_dysfunctionYes	1.923	0.309	6.453	0.3745
Ipilimumab	SEPSIS	(Intercept)	0.013	0.001	0.103	2e-04
Ipilimumab	SEPSIS	AGE	1.015	0.996	1.037	0.1444
Ipilimumab	SEPSIS	SEXF	0.909	0.522	1.518	0.725
Ipilimumab	SEPSIS	concomitant_group1-2	2.149	0.605	13.723	0.312
Ipilimumab	SEPSIS	concomitant_group>=3	2.563	0.742	16.153	0.2071
Ipilimumab	SEPSIS	cancer_typeCRC	0.07	0.003	0.575	0.024
Ipilimumab	SEPSIS	cancer_typeHNSCC	0.315	0.039	2.028	0.2233
Ipilimumab	SEPSIS	cancer_typeMelanoma	0	NA	676801913.509	0.9745
Ipilimumab	SEPSIS	cancer_typeNSCLC	0.087	0.027	0.392	2e-04
Ipilimumab	SEPSIS	cancer_typeOther_Solid	0.151	0.046	0.681	0.0044
Ipilimumab	SEPSIS	cancer_typeProstate	0.209	0.052	1.063	0.0366
Ipilimumab	SEPSIS	cancer_typeRCC	0.055	0.016	0.255	2.36e-05
Ipilimumab	SEPSIS	cancer_typeUnknown	0	NA	1.75518241533162e+182	0.9959
Ipilimumab	SEPSIS	comorbidity_group1	1.054	0.433	2.189	0.8969
Ipilimumab	SEPSIS	comorbidity_group>=2	0.855	0.368	1.751	0.6907
Ipilimumab	SEPSIS	organ_dysfunctionYes	0.935	0.052	4.411	0.9478
Ipilimumab	PLEURAL EFFUSION	(Intercept)	0.036	0.003	0.261	0.0025
Ipilimumab	PLEURAL EFFUSION	AGE	1.005	0.988	1.025	0.569
Ipilimumab	PLEURAL EFFUSION	SEXF	1.118	0.673	1.802	0.6553
Ipilimumab	PLEURAL EFFUSION	concomitant_group1-2	0.696	0.229	3.035	0.5702
Ipilimumab	PLEURAL EFFUSION	concomitant_group>=3	0.802	0.264	3.489	0.7293
Ipilimumab	PLEURAL EFFUSION	cancer_typeCRC	0.37	0.059	2.901	0.2876
Ipilimumab	PLEURAL EFFUSION	cancer_typeHNSCC	0.299	0.014	3.264	0.3337
Ipilimumab	PLEURAL EFFUSION	cancer_typeMelanoma	0	NA	1643731815.28	0.9753
Ipilimumab	PLEURAL EFFUSION	cancer_typeNSCLC	0.183	0.049	1.189	0.0276
Ipilimumab	PLEURAL EFFUSION	cancer_typeOther_Solid	0.21	0.056	1.376	0.0449
Ipilimumab	PLEURAL EFFUSION	cancer_typeProstate	0.039	0.002	0.449	0.011
Ipilimumab	PLEURAL EFFUSION	cancer_typeRCC	0.179	0.047	1.169	0.0266
Ipilimumab	PLEURAL EFFUSION	cancer_typeUnknown	0	NA	6.20447752741785e+145	0.9959
Ipilimumab	PLEURAL EFFUSION	comorbidity_group1	0.74	0.255	1.706	0.5265
Ipilimumab	PLEURAL EFFUSION	comorbidity_group>=2	1.116	0.501	2.237	0.7715
Ipilimumab	PLEURAL EFFUSION	organ_dysfunctionYes	0.782	0.044	3.674	0.8093
Ipilimumab	FEBRILE NEUTROPENIA	(Intercept)	0	0	289688352624.638	0.983
Ipilimumab	FEBRILE NEUTROPENIA	AGE	1.013	0.992	1.037	0.246
Ipilimumab	FEBRILE NEUTROPENIA	SEXF	1.034	0.598	1.72	0.9003
Ipilimumab	FEBRILE NEUTROPENIA	concomitant_group1-2	918718.809	0.001	9.7977069879191e+89	0.9801
Ipilimumab	FEBRILE NEUTROPENIA	concomitant_group>=3	1465776.323	0.013	5.00943688330169e+96	0.9794
Ipilimumab	FEBRILE NEUTROPENIA	cancer_typeCRC	2855097.619	0	5.90514247748801e+236	0.9921
Ipilimumab	FEBRILE NEUTROPENIA	cancer_typeHNSCC	0.844	0	843410360074145280	0.9999
Ipilimumab	FEBRILE NEUTROPENIA	cancer_typeMelanoma	0.8	0	13603350317482225664	0.9999
Ipilimumab	FEBRILE NEUTROPENIA	cancer_typeNSCLC	3479020.257	0	NA	0.992
Ipilimumab	FEBRILE NEUTROPENIA	cancer_typeOther_Solid	1566153.513	0	3.2390953079701e+236	0.9924
Ipilimumab	FEBRILE NEUTROPENIA	cancer_typeProstate	503766.611	0	8.20802114482914e+248	0.993
Ipilimumab	FEBRILE NEUTROPENIA	cancer_typeRCC	75520.063	0	4.94565696851644e+236	0.9941
Ipilimumab	FEBRILE NEUTROPENIA	cancer_typeUnknown	1.34	0	2.05758639407405e+54	1
Ipilimumab	FEBRILE NEUTROPENIA	comorbidity_group1	0.537	0.161	1.327	0.2348
Ipilimumab	FEBRILE NEUTROPENIA	comorbidity_group>=2	1.094	0.513	2.122	0.8025
Ipilimumab	FEBRILE NEUTROPENIA	organ_dysfunctionYes	1.537	0.086	7.265	0.674
Ipilimumab	IMMUNE-MEDIATED DERMATITIS	(Intercept)	0	0	3.73780438854776e+29	0.9897
Ipilimumab	IMMUNE-MEDIATED DERMATITIS	AGE	0.99	0.975	1.007	0.2185
Ipilimumab	IMMUNE-MEDIATED DERMATITIS	SEXF	1.12	0.649	1.859	0.6724
Ipilimumab	IMMUNE-MEDIATED DERMATITIS	concomitant_group1-2	1676277.556	0	6.27880939371691e+137	0.9868
Ipilimumab	IMMUNE-MEDIATED DERMATITIS	concomitant_group>=3	1334457.296	0	4.95472598789031e+147	0.987
Ipilimumab	IMMUNE-MEDIATED DERMATITIS	cancer_typeCRC	4146764.615	0	Inf	0.9951
Ipilimumab	IMMUNE-MEDIATED DERMATITIS	cancer_typeHNSCC	1.084	0	2.91305530622228e+20	1
Ipilimumab	IMMUNE-MEDIATED DERMATITIS	cancer_typeMelanoma	1.254	0	1.03240684522758e+21	0.9999
Ipilimumab	IMMUNE-MEDIATED DERMATITIS	cancer_typeNSCLC	12650917.974	0	Inf	0.9948
Ipilimumab	IMMUNE-MEDIATED DERMATITIS	cancer_typeOther_Solid	2337833.941	0	Inf	0.9953
Ipilimumab	IMMUNE-MEDIATED DERMATITIS	cancer_typeProstate	1.889	0	27600.891	0.9998
Ipilimumab	IMMUNE-MEDIATED DERMATITIS	cancer_typeRCC	2646286.01	0	Inf	0.9953
Ipilimumab	IMMUNE-MEDIATED DERMATITIS	cancer_typeUnknown	1.536	0	1.07266020891752e+26	1
Ipilimumab	IMMUNE-MEDIATED DERMATITIS	comorbidity_group1	0.749	0.258	1.724	0.5415
Ipilimumab	IMMUNE-MEDIATED DERMATITIS	comorbidity_group>=2	0.432	0.103	1.212	0.1657
Ipilimumab	IMMUNE-MEDIATED DERMATITIS	organ_dysfunctionYes	0	0	221664221423866	0.9907
Ipilimumab	ADRENOCORTICOTROPIC HORMONE DEFICIENCY	(Intercept)	0	0	1.04265899867487e+31	0.99
Ipilimumab	ADRENOCORTICOTROPIC HORMONE DEFICIENCY	AGE	0.997	0.979	1.019	0.7973
Ipilimumab	ADRENOCORTICOTROPIC HORMONE DEFICIENCY	SEXF	0.441	0.193	0.877	0.0315
Ipilimumab	ADRENOCORTICOTROPIC HORMONE DEFICIENCY	concomitant_group1-2	831167.24	0	2.7483384132556e+132	0.9872
Ipilimumab	ADRENOCORTICOTROPIC HORMONE DEFICIENCY	concomitant_group>=3	838762.655	0	2.47882434893756e+131	0.9872
Ipilimumab	ADRENOCORTICOTROPIC HORMONE DEFICIENCY	cancer_typeCRC	0.603	0	8916490140964652032	0.9999
Ipilimumab	ADRENOCORTICOTROPIC HORMONE DEFICIENCY	cancer_typeHNSCC	0.527	0	3.61424138040758e+31	0.9998
Ipilimumab	ADRENOCORTICOTROPIC HORMONE DEFICIENCY	cancer_typeMelanoma	6744666.568	0	Inf	0.995
Ipilimumab	ADRENOCORTICOTROPIC HORMONE DEFICIENCY	cancer_typeNSCLC	2976477.43	0	Inf	0.9952
Ipilimumab	ADRENOCORTICOTROPIC HORMONE DEFICIENCY	cancer_typeOther_Solid	662762.409	0	Inf	0.9957
Ipilimumab	ADRENOCORTICOTROPIC HORMONE DEFICIENCY	cancer_typeProstate	0.587	0	236438051878674304	0.9998
Ipilimumab	ADRENOCORTICOTROPIC HORMONE DEFICIENCY	cancer_typeRCC	3099904.037	0	Inf	0.9952
Ipilimumab	ADRENOCORTICOTROPIC HORMONE DEFICIENCY	cancer_typeUnknown	0.988	0	1.03670263387197e+111	1
Ipilimumab	ADRENOCORTICOTROPIC HORMONE DEFICIENCY	comorbidity_group1	0.354	0.057	1.175	0.1565
Ipilimumab	ADRENOCORTICOTROPIC HORMONE DEFICIENCY	comorbidity_group>=2	0.841	0.31	1.931	0.7067
Ipilimumab	ADRENOCORTICOTROPIC HORMONE DEFICIENCY	organ_dysfunctionYes	1.072	0.06	5.173	0.9457
Ipilimumab	FULMINANT TYPE 1 DIABETES MELLITUS	(Intercept)	0	0	2.06823732008253e+31	0.9892
Ipilimumab	FULMINANT TYPE 1 DIABETES MELLITUS	AGE	1.005	0.986	1.028	0.6495
Ipilimumab	FULMINANT TYPE 1 DIABETES MELLITUS	SEXF	1.306	0.728	2.255	0.3512
Ipilimumab	FULMINANT TYPE 1 DIABETES MELLITUS	concomitant_group1-2	2896829	0	1.25133003080027e+141	0.9863
Ipilimumab	FULMINANT TYPE 1 DIABETES MELLITUS	concomitant_group>=3	2150948.632	0	1.2969639629208e+145	0.9866
Ipilimumab	FULMINANT TYPE 1 DIABETES MELLITUS	cancer_typeCRC	4711420.558	0	Inf	0.9951
Ipilimumab	FULMINANT TYPE 1 DIABETES MELLITUS	cancer_typeHNSCC	1.111	0	7.05025370514354e+21	1
Ipilimumab	FULMINANT TYPE 1 DIABETES MELLITUS	cancer_typeMelanoma	1.267	0	3.0740796722142e+23	0.9999
Ipilimumab	FULMINANT TYPE 1 DIABETES MELLITUS	cancer_typeNSCLC	5178271.482	0	Inf	0.9951
Ipilimumab	FULMINANT TYPE 1 DIABETES MELLITUS	cancer_typeOther_Solid	4397335.473	0	Inf	0.9951
Ipilimumab	FULMINANT TYPE 1 DIABETES MELLITUS	cancer_typeProstate	1.887	0	5040036689.079	0.9998
Ipilimumab	FULMINANT TYPE 1 DIABETES MELLITUS	cancer_typeRCC	6436888.472	0	Inf	0.995
Ipilimumab	FULMINANT TYPE 1 DIABETES MELLITUS	cancer_typeUnknown	1.4	0	2.46402255817257e+49	1
Ipilimumab	FULMINANT TYPE 1 DIABETES MELLITUS	comorbidity_group1	0.656	0.157	1.839	0.4862
Ipilimumab	FULMINANT TYPE 1 DIABETES MELLITUS	comorbidity_group>=2	0.593	0.14	1.722	0.3978
Ipilimumab	FULMINANT TYPE 1 DIABETES MELLITUS	organ_dysfunctionYes	0	0	201810938688132160	0.9908
Ipilimumab	PULMONARY TOXICITY	(Intercept)	0	0	2.59349695470071e+22	0.9892
Ipilimumab	PULMONARY TOXICITY	AGE	1.027	1.001	1.057	0.0568
Ipilimumab	PULMONARY TOXICITY	SEXF	0.445	0.195	0.891	0.0347
Ipilimumab	PULMONARY TOXICITY	concomitant_group1-2	1483673.179	0	3.62435221500688e+130	0.9866
Ipilimumab	PULMONARY TOXICITY	concomitant_group>=3	1342145.097	0	2.24170109419837e+129	0.9867
Ipilimumab	PULMONARY TOXICITY	cancer_typeCRC	0.659	0	38074307834691141632	0.9999
Ipilimumab	PULMONARY TOXICITY	cancer_typeHNSCC	0.508	0	54079.203	0.9998
Ipilimumab	PULMONARY TOXICITY	cancer_typeMelanoma	0.798	0	5.92669190865485e+21	0.9999
Ipilimumab	PULMONARY TOXICITY	cancer_typeNSCLC	4301076.931	0	Inf	0.9951
Ipilimumab	PULMONARY TOXICITY	cancer_typeOther_Solid	1614637.579	0	Inf	0.9954
Ipilimumab	PULMONARY TOXICITY	cancer_typeProstate	0.569	0	1745263117214110720	0.9998
Ipilimumab	PULMONARY TOXICITY	cancer_typeRCC	281872.946	0	Inf	0.996
Ipilimumab	PULMONARY TOXICITY	cancer_typeUnknown	4.841	0	1.34457543459802e+92	0.9999
Ipilimumab	PULMONARY TOXICITY	comorbidity_group1	0.166	0.009	0.765	0.0763
Ipilimumab	PULMONARY TOXICITY	comorbidity_group>=2	0.278	0.045	0.93	0.0812
Ipilimumab	PULMONARY TOXICITY	organ_dysfunctionYes	2.721	0.151	13.216	0.3307
Ipilimumab	HYPERGLYCAEMIA	(Intercept)	0	0	2.77593866938378e+33	0.9895
Ipilimumab	HYPERGLYCAEMIA	AGE	0.985	0.967	1.006	0.1399
Ipilimumab	HYPERGLYCAEMIA	SEXF	0.557	0.252	1.101	0.1149
Ipilimumab	HYPERGLYCAEMIA	concomitant_group1-2	3240505.447	0	9.33064640459684e+138	0.987
Ipilimumab	HYPERGLYCAEMIA	concomitant_group>=3	9509140.888	0	1.22107844164386e+153	0.9861
Ipilimumab	HYPERGLYCAEMIA	cancer_typeCRC	0.625	0	6.86550448756766e+49	0.9999
Ipilimumab	HYPERGLYCAEMIA	cancer_typeHNSCC	5332025.331	0	Inf	0.995
Ipilimumab	HYPERGLYCAEMIA	cancer_typeMelanoma	0.536	0	4.79314920672003e+21	0.9998
Ipilimumab	HYPERGLYCAEMIA	cancer_typeNSCLC	782717.845	0	Inf	0.9956
Ipilimumab	HYPERGLYCAEMIA	cancer_typeOther_Solid	4427237.668	0	Inf	0.9951
Ipilimumab	HYPERGLYCAEMIA	cancer_typeProstate	3775162.952	0	Inf	0.9951
Ipilimumab	HYPERGLYCAEMIA	cancer_typeRCC	3292967.461	0	Inf	0.9952
Ipilimumab	HYPERGLYCAEMIA	cancer_typeUnknown	1.01	0	3.04765629262825e+93	1
Ipilimumab	HYPERGLYCAEMIA	comorbidity_group1	0.989	0.335	2.351	0.9823
Ipilimumab	HYPERGLYCAEMIA	comorbidity_group>=2	1.291	0.593	2.585	0.4914
Ipilimumab	HYPERGLYCAEMIA	organ_dysfunctionYes	0.733	0.041	3.535	0.7628
Ipilimumab	SECONDARY ADRENOCORTICAL INSUFFICIENCY	(Intercept)	0	0	1.57292963151445e+30	0.9894
Ipilimumab	SECONDARY ADRENOCORTICAL INSUFFICIENCY	AGE	1.019	0.996	1.046	0.1286
Ipilimumab	SECONDARY ADRENOCORTICAL INSUFFICIENCY	SEXF	0.599	0.285	1.139	0.1434
Ipilimumab	SECONDARY ADRENOCORTICAL INSUFFICIENCY	concomitant_group1-2	986019.652	0	6.98155801628538e+129	0.987
Ipilimumab	SECONDARY ADRENOCORTICAL INSUFFICIENCY	concomitant_group>=3	1333536.796	0	9.44217403191586e+129	0.9868
Ipilimumab	SECONDARY ADRENOCORTICAL INSUFFICIENCY	cancer_typeCRC	3176492.457	0	Inf	0.9952
Ipilimumab	SECONDARY ADRENOCORTICAL INSUFFICIENCY	cancer_typeHNSCC	0.629	0	1.65685349943652e+22	0.9999
Ipilimumab	SECONDARY ADRENOCORTICAL INSUFFICIENCY	cancer_typeMelanoma	1.188	0	8.79766054175073e+22	1
Ipilimumab	SECONDARY ADRENOCORTICAL INSUFFICIENCY	cancer_typeNSCLC	2555920.291	0	Inf	0.9953
Ipilimumab	SECONDARY ADRENOCORTICAL INSUFFICIENCY	cancer_typeOther_Solid	1116895.331	0	Inf	0.9955
Ipilimumab	SECONDARY ADRENOCORTICAL INSUFFICIENCY	cancer_typeProstate	0.751	0	2231971256635925248	0.9999
Ipilimumab	SECONDARY ADRENOCORTICAL INSUFFICIENCY	cancer_typeRCC	4579208.872	0	Inf	0.9951
Ipilimumab	SECONDARY ADRENOCORTICAL INSUFFICIENCY	cancer_typeUnknown	10.612	0	2.0656801397677e+123	0.9999
Ipilimumab	SECONDARY ADRENOCORTICAL INSUFFICIENCY	comorbidity_group1	1.105	0.415	2.463	0.8233
Ipilimumab	SECONDARY ADRENOCORTICAL INSUFFICIENCY	comorbidity_group>=2	0.143	0.008	0.671	0.0561
Ipilimumab	SECONDARY ADRENOCORTICAL INSUFFICIENCY	organ_dysfunctionYes	0	0	15296895681273170	0.9902
Ipilimumab	NEUTROPHIL COUNT DECREASED	(Intercept)	0	0	1.7836426263118e+109	0.9959
Ipilimumab	NEUTROPHIL COUNT DECREASED	AGE	0.985	0.968	1.004	0.0969
Ipilimumab	NEUTROPHIL COUNT DECREASED	SEXF	0.708	0.356	1.301	0.2913
Ipilimumab	NEUTROPHIL COUNT DECREASED	concomitant_group1-2	8471133.674	0	Inf	0.9945
Ipilimumab	NEUTROPHIL COUNT DECREASED	concomitant_group>=3	9398370.785	0	Inf	0.9945
Ipilimumab	NEUTROPHIL COUNT DECREASED	cancer_typeCRC	0.746	0	6.22402272540397e+50	1
Ipilimumab	NEUTROPHIL COUNT DECREASED	cancer_typeHNSCC	0.738	0	4.54712148230668e+59	1
Ipilimumab	NEUTROPHIL COUNT DECREASED	cancer_typeMelanoma	0.696	0	7.08960836665804e+62	1
Ipilimumab	NEUTROPHIL COUNT DECREASED	cancer_typeNSCLC	56227207.736	0	Inf	0.9979
Ipilimumab	NEUTROPHIL COUNT DECREASED	cancer_typeOther_Solid	13812759.273	0	Inf	0.9981
Ipilimumab	NEUTROPHIL COUNT DECREASED	cancer_typeProstate	0.985	0	8.87490830643905e+48	1
Ipilimumab	NEUTROPHIL COUNT DECREASED	cancer_typeRCC	0.707	0	4.70345237410402e+44	1
Ipilimumab	NEUTROPHIL COUNT DECREASED	cancer_typeUnknown	0.737	0	Inf	1
Ipilimumab	NEUTROPHIL COUNT DECREASED	comorbidity_group1	1.136	0.429	2.514	0.773
Ipilimumab	NEUTROPHIL COUNT DECREASED	comorbidity_group>=2	0.987	0.367	2.241	0.9771
Ipilimumab	NEUTROPHIL COUNT DECREASED	organ_dysfunctionYes	2.282	0.127	10.967	0.4213
Ipilimumab	THYROIDITIS	(Intercept)	0	0	7.64740592933512e+22	0.9894
Ipilimumab	THYROIDITIS	AGE	1.006	0.986	1.03	0.5719
Ipilimumab	THYROIDITIS	SEXF	0.766	0.386	1.405	0.4146
Ipilimumab	THYROIDITIS	concomitant_group1-2	2094486.468	0	1.98567098910932e+131	0.9865
Ipilimumab	THYROIDITIS	concomitant_group>=3	2165454.724	0	4.71378134960477e+143	0.9865
Ipilimumab	THYROIDITIS	cancer_typeCRC	0.846	0	1.07609980286618e+20	1
Ipilimumab	THYROIDITIS	cancer_typeHNSCC	0.738	0	1.00303489983111e+22	0.9999
Ipilimumab	THYROIDITIS	cancer_typeMelanoma	0.864	0	623525017.896	1
Ipilimumab	THYROIDITIS	cancer_typeNSCLC	2716761.353	0	Inf	0.9953
Ipilimumab	THYROIDITIS	cancer_typeOther_Solid	3283063.117	0	Inf	0.9952
Ipilimumab	THYROIDITIS	cancer_typeProstate	0.916	0	1.27157725124976e+26	1
Ipilimumab	THYROIDITIS	cancer_typeRCC	4804888.845	0	Inf	0.9951
Ipilimumab	THYROIDITIS	cancer_typeUnknown	1.135	0	169752126356.723	1
Ipilimumab	THYROIDITIS	comorbidity_group1	1.113	0.378	2.635	0.825
Ipilimumab	THYROIDITIS	comorbidity_group>=2	0.904	0.303	2.204	0.8394
Ipilimumab	THYROIDITIS	organ_dysfunctionYes	0	0	128176339360892912	0.9905
Ipilimumab	CARDIAC FAILURE	(Intercept)	0	0	240420675197082112	0.9878
Ipilimumab	CARDIAC FAILURE	AGE	1.061	1.027	1.099	6e-04
Ipilimumab	CARDIAC FAILURE	SEXF	0.748	0.331	1.523	0.4496
Ipilimumab	CARDIAC FAILURE	concomitant_group1-2	1.874	0.34	35.353	0.559
Ipilimumab	CARDIAC FAILURE	concomitant_group>=3	0.727	0.121	14.021	0.7713
Ipilimumab	CARDIAC FAILURE	cancer_typeCRC	2134544.349	0	1.47246993579428e+208	0.9923
Ipilimumab	CARDIAC FAILURE	cancer_typeHNSCC	2265817.424	0	1.56311421481379e+208	0.9923
Ipilimumab	CARDIAC FAILURE	cancer_typeMelanoma	0.66	0	9.15301881280127e+24	0.9998
Ipilimumab	CARDIAC FAILURE	cancer_typeNSCLC	317175.01	0	2.18789057965575e+207	0.9933
Ipilimumab	CARDIAC FAILURE	cancer_typeOther_Solid	758693.801	0	5.2334991039271e+207	0.9928
Ipilimumab	CARDIAC FAILURE	cancer_typeProstate	517669.937	0	3.57110206881811e+207	0.9931
Ipilimumab	CARDIAC FAILURE	cancer_typeRCC	664705.597	0	4.5851498378773e+207	0.9929
Ipilimumab	CARDIAC FAILURE	cancer_typeUnknown	1.112	0	1.48816756162678e+58	1
Ipilimumab	CARDIAC FAILURE	comorbidity_group1	1.518	0.354	4.484	0.5045
Ipilimumab	CARDIAC FAILURE	comorbidity_group>=2	1.734	0.475	5.072	0.3503
Ipilimumab	CARDIAC FAILURE	organ_dysfunctionYes	0	0	7923048508.58	0.9859
Ipilimumab	SKIN DISORDER	(Intercept)	0	0	4.14094406576055e+51	0.9934
Ipilimumab	SKIN DISORDER	AGE	1	0.978	1.027	0.978
Ipilimumab	SKIN DISORDER	SEXF	0.685	0.275	1.482	0.3718
Ipilimumab	SKIN DISORDER	concomitant_group1-2	2889199.637	0	1.85209689316857e+186	0.9916
Ipilimumab	SKIN DISORDER	concomitant_group>=3	1883178.236	0	3.71209771144202e+193	0.9919
Ipilimumab	SKIN DISORDER	cancer_typeCRC	8883312.872	0	Inf	0.9969
Ipilimumab	SKIN DISORDER	cancer_typeHNSCC	0.762	0	7.63049474288618e+42	1
Ipilimumab	SKIN DISORDER	cancer_typeMelanoma	0.859	0	1.32641949318979e+48	1
Ipilimumab	SKIN DISORDER	cancer_typeNSCLC	8349576.171	0	Inf	0.9969
Ipilimumab	SKIN DISORDER	cancer_typeOther_Solid	2553514.968	0	Inf	0.9971
Ipilimumab	SKIN DISORDER	cancer_typeProstate	1.089	0	4.22013898768416e+38	1
Ipilimumab	SKIN DISORDER	cancer_typeRCC	5228291.357	0	Inf	0.997
Ipilimumab	SKIN DISORDER	cancer_typeUnknown	1.125	0	1.19327935267427e+189	1
Ipilimumab	SKIN DISORDER	comorbidity_group1	0	0	16001380574857.6	0.9868
Ipilimumab	SKIN DISORDER	comorbidity_group>=2	0.605	0.095	2.166	0.5063
Ipilimumab	SKIN DISORDER	organ_dysfunctionYes	0	0	3.3290399021894e+31	0.9941
Ipilimumab	ALANINE AMINOTRANSFERASE INCREASED	(Intercept)	0	0	67.462	0.9745
Ipilimumab	ALANINE AMINOTRANSFERASE INCREASED	AGE	1.002	0.979	1.03	0.8644
Ipilimumab	ALANINE AMINOTRANSFERASE INCREASED	SEXF	1.106	0.538	2.129	0.7728
Ipilimumab	ALANINE AMINOTRANSFERASE INCREASED	concomitant_group1-2	621274.927	0	5.70070623596786e+82	0.9809
Ipilimumab	ALANINE AMINOTRANSFERASE INCREASED	concomitant_group>=3	1283762.35	0	1.14730592351992e+85	0.9798
Ipilimumab	ALANINE AMINOTRANSFERASE INCREASED	cancer_typeCRC	0.227	0.009	5.897	0.3016
Ipilimumab	ALANINE AMINOTRANSFERASE INCREASED	cancer_typeHNSCC	0	0	27471412491065696	0.9892
Ipilimumab	ALANINE AMINOTRANSFERASE INCREASED	cancer_typeMelanoma	0.613	0.023	16.227	0.7356
Ipilimumab	ALANINE AMINOTRANSFERASE INCREASED	cancer_typeNSCLC	0.199	0.036	3.727	0.1315
Ipilimumab	ALANINE AMINOTRANSFERASE INCREASED	cancer_typeOther_Solid	0.095	0.013	1.934	0.0416
Ipilimumab	ALANINE AMINOTRANSFERASE INCREASED	cancer_typeProstate	0.177	0.015	4.114	0.1801
Ipilimumab	ALANINE AMINOTRANSFERASE INCREASED	cancer_typeRCC	0.213	0.037	4.039	0.1529
Ipilimumab	ALANINE AMINOTRANSFERASE INCREASED	cancer_typeUnknown	0	NA	Inf	0.9984
Ipilimumab	ALANINE AMINOTRANSFERASE INCREASED	comorbidity_group1	1.159	0.387	2.812	0.7664
Ipilimumab	ALANINE AMINOTRANSFERASE INCREASED	comorbidity_group>=2	0.995	0.362	2.33	0.9913
Ipilimumab	ALANINE AMINOTRANSFERASE INCREASED	organ_dysfunctionYes	1.06	0.058	5.247	0.9555
Ipilimumab	RENAL IMPAIRMENT	(Intercept)	0	0	8.15975220407653e+67	0.993
Ipilimumab	RENAL IMPAIRMENT	AGE	1.038	1.007	1.074	0.0223
Ipilimumab	RENAL IMPAIRMENT	SEXF	0.603	0.244	1.29	0.2273
Ipilimumab	RENAL IMPAIRMENT	concomitant_group1-2	2397105.759	0	1.02770624684013e+189	0.9916
Ipilimumab	RENAL IMPAIRMENT	concomitant_group>=3	1983759.853	0	8.5049602548735e+188	0.9917
Ipilimumab	RENAL IMPAIRMENT	cancer_typeCRC	8379624.601	0	Inf	0.9969
Ipilimumab	RENAL IMPAIRMENT	cancer_typeHNSCC	0.6	0	1770714132825917	0.9999
Ipilimumab	RENAL IMPAIRMENT	cancer_typeMelanoma	1.073	0	3.80962987126098e+45	1
Ipilimumab	RENAL IMPAIRMENT	cancer_typeNSCLC	4098397.69	0	Inf	0.997
Ipilimumab	RENAL IMPAIRMENT	cancer_typeOther_Solid	1992269.202	0	Inf	0.9972
Ipilimumab	RENAL IMPAIRMENT	cancer_typeProstate	0.719	0	1.24858139844116e+42	0.9999
Ipilimumab	RENAL IMPAIRMENT	cancer_typeRCC	7290335.976	0	Inf	0.9969
Ipilimumab	RENAL IMPAIRMENT	cancer_typeUnknown	6.35	0	2.07004803609128e+157	0.9999
Ipilimumab	RENAL IMPAIRMENT	comorbidity_group1	0.62	0.099	2.121	0.5195
Ipilimumab	RENAL IMPAIRMENT	comorbidity_group>=2	0.255	0.014	1.254	0.1859
Ipilimumab	RENAL IMPAIRMENT	organ_dysfunctionYes	0	0	6.50942533581641e+36	0.994
Ipilimumab	ERYTHEMA MULTIFORME	(Intercept)	0	0	6.04062389456177e+49	0.9933
Ipilimumab	ERYTHEMA MULTIFORME	AGE	1.006	0.983	1.035	0.6203
Ipilimumab	ERYTHEMA MULTIFORME	SEXF	0.854	0.397	1.682	0.6656
Ipilimumab	ERYTHEMA MULTIFORME	concomitant_group1-2	3894719.5	0	1.66753366003081e+196	0.9915
Ipilimumab	ERYTHEMA MULTIFORME	concomitant_group>=3	3903986.85	0	2.36658070684239e+199	0.9915
Ipilimumab	ERYTHEMA MULTIFORME	cancer_typeCRC	0.963	0	1.96628459952755e+38	1
Ipilimumab	ERYTHEMA MULTIFORME	cancer_typeHNSCC	0.851	0	3.05295899212842e+43	1
Ipilimumab	ERYTHEMA MULTIFORME	cancer_typeMelanoma	40268127.593	6.399683510651e+260	Inf	0.9966
Ipilimumab	ERYTHEMA MULTIFORME	cancer_typeNSCLC	9372833.399	0	Inf	0.9969
Ipilimumab	ERYTHEMA MULTIFORME	cancer_typeOther_Solid	6226269.302	0	Inf	0.997
Ipilimumab	ERYTHEMA MULTIFORME	cancer_typeProstate	1.253	0	9.17351914164336e+35	1
Ipilimumab	ERYTHEMA MULTIFORME	cancer_typeRCC	8410473.498	0	Inf	0.9969
Ipilimumab	ERYTHEMA MULTIFORME	cancer_typeUnknown	5.031	0	1.16807192795638e+195	0.9999
Ipilimumab	ERYTHEMA MULTIFORME	comorbidity_group1	0.79	0.188	2.253	0.7
Ipilimumab	ERYTHEMA MULTIFORME	comorbidity_group>=2	0.199	0.011	0.965	0.1164
Ipilimumab	ERYTHEMA MULTIFORME	organ_dysfunctionYes	0	0	5.16934775312428e+36	0.9941
Ipilimumab	DRUG ERUPTION	(Intercept)	0	0	8.31344989231292e+69	0.9933
Ipilimumab	DRUG ERUPTION	AGE	0.997	0.975	1.024	0.8359
Ipilimumab	DRUG ERUPTION	SEXF	1.052	0.503	2.043	0.8855
Ipilimumab	DRUG ERUPTION	concomitant_group1-2	3677321.974	0	2.67905673155441e+195	0.9915
Ipilimumab	DRUG ERUPTION	concomitant_group>=3	5544395.193	0	4.90539974749381e+204	0.9913
Ipilimumab	DRUG ERUPTION	cancer_typeCRC	0.92	0	1.08949929678313e+39	1
Ipilimumab	DRUG ERUPTION	cancer_typeHNSCC	0.856	0	1.06843071339168e+37	1
Ipilimumab	DRUG ERUPTION	cancer_typeMelanoma	0.765	0	2.64139777102446e+69	1
Ipilimumab	DRUG ERUPTION	cancer_typeNSCLC	5938652.773	0	Inf	0.997
Ipilimumab	DRUG ERUPTION	cancer_typeOther_Solid	7369272.309	0	Inf	0.9969
Ipilimumab	DRUG ERUPTION	cancer_typeProstate	1.114	0	4.94767532322452e+47	1
Ipilimumab	DRUG ERUPTION	cancer_typeRCC	12186817.574	0	Inf	0.9968
Ipilimumab	DRUG ERUPTION	cancer_typeUnknown	0.831	0	2.81957249295813e+179	1
Ipilimumab	DRUG ERUPTION	comorbidity_group1	1.271	0.415	3.186	0.6386
Ipilimumab	DRUG ERUPTION	comorbidity_group>=2	1.301	0.466	3.147	0.5822
Ipilimumab	DRUG ERUPTION	organ_dysfunctionYes	1.939	0.302	6.913	0.3832
Ipilimumab	ENTEROCOLITIS	(Intercept)	0	0	2.41975296602747e+56	0.9958
Ipilimumab	ENTEROCOLITIS	AGE	1.002	0.978	1.033	0.8968
Ipilimumab	ENTEROCOLITIS	SEXF	0.733	0.269	1.699	0.5005
Ipilimumab	ENTEROCOLITIS	concomitant_group1-2	1.915	0.294	38.374	0.5667
Ipilimumab	ENTEROCOLITIS	concomitant_group>=3	0.596	0.082	12.221	0.6557
Ipilimumab	ENTEROCOLITIS	cancer_typeCRC	0.975	0	2.37786292448236e+45	1
Ipilimumab	ENTEROCOLITIS	cancer_typeHNSCC	0.968	0	8.43856363965397e+76	1
Ipilimumab	ENTEROCOLITIS	cancer_typeMelanoma	1.475	0	2.56826805096161e+46	0.9999
Ipilimumab	ENTEROCOLITIS	cancer_typeNSCLC	5074432.094	0	Inf	0.997
Ipilimumab	ENTEROCOLITIS	cancer_typeOther_Solid	4521571.481	0	Inf	0.997
Ipilimumab	ENTEROCOLITIS	cancer_typeProstate	8964622.107	0	Inf	0.9969
Ipilimumab	ENTEROCOLITIS	cancer_typeRCC	5975737.163	0	Inf	0.997
Ipilimumab	ENTEROCOLITIS	cancer_typeUnknown	2215111.017	0	5.15707989273647e+270	0.9994
Ipilimumab	ENTEROCOLITIS	comorbidity_group1	1.161	0.183	4.058	0.8423
Ipilimumab	ENTEROCOLITIS	comorbidity_group>=2	0	0	15132427648646	0.986
Ipilimumab	ENTEROCOLITIS	organ_dysfunctionYes	0	0	1.397768462362e+41	0.9942
Ipilimumab	BLOOD CREATININE INCREASED	(Intercept)	0	0	6.99818426603716e+23	0.9901
Ipilimumab	BLOOD CREATININE INCREASED	AGE	0.991	0.971	1.017	0.4564
Ipilimumab	BLOOD CREATININE INCREASED	SEXF	1.046	0.493	2.069	0.9011
Ipilimumab	BLOOD CREATININE INCREASED	concomitant_group1-2	0.806	0.139	15.372	0.8426
Ipilimumab	BLOOD CREATININE INCREASED	concomitant_group>=3	1.07	0.188	20.25	0.9502
Ipilimumab	BLOOD CREATININE INCREASED	cancer_typeCRC	1436713.381	0	5.27990723337265e+205	0.9926
Ipilimumab	BLOOD CREATININE INCREASED	cancer_typeHNSCC	0.98	0	1.14468983535674e+214	1
Ipilimumab	BLOOD CREATININE INCREASED	cancer_typeMelanoma	0.839	0	3.30968380325982e+137	0.9999
Ipilimumab	BLOOD CREATININE INCREASED	cancer_typeNSCLC	1479433.02	0	5.43642229236122e+205	0.9926
Ipilimumab	BLOOD CREATININE INCREASED	cancer_typeOther_Solid	1032450.682	0	3.79393411195242e+205	0.9928
Ipilimumab	BLOOD CREATININE INCREASED	cancer_typeProstate	508565.681	0	1.86899939756247e+205	0.9932
Ipilimumab	BLOOD CREATININE INCREASED	cancer_typeRCC	982021.481	0	3.60861752144173e+205	0.9928
Ipilimumab	BLOOD CREATININE INCREASED	cancer_typeUnknown	0.573	0	4.53380768212308e+75	0.9999
Ipilimumab	BLOOD CREATININE INCREASED	comorbidity_group1	0.612	0.098	2.081	0.5066
Ipilimumab	BLOOD CREATININE INCREASED	comorbidity_group>=2	1.729	0.666	4.012	0.2242
Ipilimumab	BLOOD CREATININE INCREASED	organ_dysfunctionYes	0	0	35219518741.015	0.986
Ipilimumab	ASPARTATE AMINOTRANSFERASE INCREASED	(Intercept)	0	0	599891951030.278	0.9842
Ipilimumab	ASPARTATE AMINOTRANSFERASE INCREASED	AGE	1.002	0.977	1.034	0.8838
Ipilimumab	ASPARTATE AMINOTRANSFERASE INCREASED	SEXF	0.843	0.354	1.789	0.6746
Ipilimumab	ASPARTATE AMINOTRANSFERASE INCREASED	concomitant_group1-2	1086056.084	0	3.44099316375761e+121	0.9878
Ipilimumab	ASPARTATE AMINOTRANSFERASE INCREASED	concomitant_group>=3	2244917.94	0	7.1125905342867e+121	0.9872
Ipilimumab	ASPARTATE AMINOTRANSFERASE INCREASED	cancer_typeCRC	0	0	45174390831309656	0.989
Ipilimumab	ASPARTATE AMINOTRANSFERASE INCREASED	cancer_typeHNSCC	0	0	4.70325218276809e+32	0.993
Ipilimumab	ASPARTATE AMINOTRANSFERASE INCREASED	cancer_typeMelanoma	0.593	0.022	15.868	0.7202
Ipilimumab	ASPARTATE AMINOTRANSFERASE INCREASED	cancer_typeNSCLC	0.164	0.028	3.136	0.0974
Ipilimumab	ASPARTATE AMINOTRANSFERASE INCREASED	cancer_typeOther_Solid	0.062	0.007	1.323	0.0209
Ipilimumab	ASPARTATE AMINOTRANSFERASE INCREASED	cancer_typeProstate	0.072	0.003	2.017	0.0778
Ipilimumab	ASPARTATE AMINOTRANSFERASE INCREASED	cancer_typeRCC	0.136	0.022	2.642	0.0718
Ipilimumab	ASPARTATE AMINOTRANSFERASE INCREASED	cancer_typeUnknown	0	0	1.17979926736604e+263	0.999
Ipilimumab	ASPARTATE AMINOTRANSFERASE INCREASED	comorbidity_group1	0.764	0.179	2.231	0.6654
Ipilimumab	ASPARTATE AMINOTRANSFERASE INCREASED	comorbidity_group>=2	0.73	0.209	1.97	0.5732
Ipilimumab	ASPARTATE AMINOTRANSFERASE INCREASED	organ_dysfunctionYes	1.538	0.084	7.754	0.6798
Ipilimumab	INFUSION RELATED REACTION	(Intercept)	0	0	1.15427851825602e+78	0.9935
Ipilimumab	INFUSION RELATED REACTION	AGE	0.988	0.969	1.013	0.2973
Ipilimumab	INFUSION RELATED REACTION	SEXF	1.113	0.509	2.249	0.7761
Ipilimumab	INFUSION RELATED REACTION	concomitant_group1-2	2365781.572	0	7.2951433795364e+183	0.9917
Ipilimumab	INFUSION RELATED REACTION	concomitant_group>=3	870592.517	0	2.68458862392303e+183	0.9923
Ipilimumab	INFUSION RELATED REACTION	cancer_typeCRC	1.028	0	1.11861273536816e+50	1
Ipilimumab	INFUSION RELATED REACTION	cancer_typeHNSCC	1.226	0	6.47651533674276e+43	1
Ipilimumab	INFUSION RELATED REACTION	cancer_typeMelanoma	1.302	0	1.03438416330726e+46	1
Ipilimumab	INFUSION RELATED REACTION	cancer_typeNSCLC	17026527.407	0	Inf	0.9967
Ipilimumab	INFUSION RELATED REACTION	cancer_typeOther_Solid	2468677.689	0	Inf	0.9971
Ipilimumab	INFUSION RELATED REACTION	cancer_typeProstate	2.449	0	1.52099256730349e+39	0.9998
Ipilimumab	INFUSION RELATED REACTION	cancer_typeRCC	5264080.821	0	Inf	0.997
Ipilimumab	INFUSION RELATED REACTION	cancer_typeUnknown	1.089	0	2.69030609373112e+246	1
Ipilimumab	INFUSION RELATED REACTION	comorbidity_group1	1.163	0.273	3.396	0.8075
Ipilimumab	INFUSION RELATED REACTION	comorbidity_group>=2	0.457	0.025	2.369	0.4551
Ipilimumab	INFUSION RELATED REACTION	organ_dysfunctionYes	0	0	2.11629331586179e+38	0.9943
Ipilimumab	IMMUNE-MEDIATED ADRENAL INSUFFICIENCY	(Intercept)	0	0	8.61562762496251e+20	0.9889
Ipilimumab	IMMUNE-MEDIATED ADRENAL INSUFFICIENCY	AGE	1.02	0.992	1.055	0.2103
Ipilimumab	IMMUNE-MEDIATED ADRENAL INSUFFICIENCY	SEXF	0.436	0.148	1.03	0.0863
Ipilimumab	IMMUNE-MEDIATED ADRENAL INSUFFICIENCY	concomitant_group1-2	5409396.244	0	5.54510048321384e+184	0.9912
Ipilimumab	IMMUNE-MEDIATED ADRENAL INSUFFICIENCY	concomitant_group>=3	3419594.342	0	3.50539292482752e+184	0.9914
Ipilimumab	IMMUNE-MEDIATED ADRENAL INSUFFICIENCY	cancer_typeCRC	0	0	1.11239650868699e+34	0.9928
Ipilimumab	IMMUNE-MEDIATED ADRENAL INSUFFICIENCY	cancer_typeHNSCC	0	0	2.22441368603357e+59	0.9953
Ipilimumab	IMMUNE-MEDIATED ADRENAL INSUFFICIENCY	cancer_typeMelanoma	0	0	8.14809575866896e+51	0.9957
Ipilimumab	IMMUNE-MEDIATED ADRENAL INSUFFICIENCY	cancer_typeNSCLC	0.11	0.016	2.166	0.0493
Ipilimumab	IMMUNE-MEDIATED ADRENAL INSUFFICIENCY	cancer_typeOther_Solid	0.111	0.016	2.233	0.0541
Ipilimumab	IMMUNE-MEDIATED ADRENAL INSUFFICIENCY	cancer_typeProstate	0	0	155420407895687648	0.9875
Ipilimumab	IMMUNE-MEDIATED ADRENAL INSUFFICIENCY	cancer_typeRCC	0.02	0.002	0.433	0.0013
Ipilimumab	IMMUNE-MEDIATED ADRENAL INSUFFICIENCY	cancer_typeUnknown	0	0	Inf	0.9993
Ipilimumab	IMMUNE-MEDIATED ADRENAL INSUFFICIENCY	comorbidity_group1	0.732	0.117	2.49	0.6736
Ipilimumab	IMMUNE-MEDIATED ADRENAL INSUFFICIENCY	comorbidity_group>=2	1.019	0.233	3.157	0.9769
Ipilimumab	IMMUNE-MEDIATED ADRENAL INSUFFICIENCY	organ_dysfunctionYes	0	0	1.30322107774518e+36	0.9942
Ipilimumab	IMMUNE-MEDIATED MYOCARDITIS	(Intercept)	0	0	2.90292026300093e+75	0.9932
Ipilimumab	IMMUNE-MEDIATED MYOCARDITIS	AGE	1.004	0.98	1.034	0.7495
Ipilimumab	IMMUNE-MEDIATED MYOCARDITIS	SEXF	0.856	0.359	1.825	0.7034
Ipilimumab	IMMUNE-MEDIATED MYOCARDITIS	concomitant_group1-2	4570674.084	0	3.3276870735752e+182	0.9915
Ipilimumab	IMMUNE-MEDIATED MYOCARDITIS	concomitant_group>=3	1831957.971	0	5.3401039727416e+190	0.992
Ipilimumab	IMMUNE-MEDIATED MYOCARDITIS	cancer_typeCRC	10229953.418	0	Inf	0.9968
Ipilimumab	IMMUNE-MEDIATED MYOCARDITIS	cancer_typeHNSCC	0.875	0	1.78814838148698e+68	1
Ipilimumab	IMMUNE-MEDIATED MYOCARDITIS	cancer_typeMelanoma	0.765	0	9.26218732251102e+49	1
Ipilimumab	IMMUNE-MEDIATED MYOCARDITIS	cancer_typeNSCLC	5743811.764	0	Inf	0.9969
Ipilimumab	IMMUNE-MEDIATED MYOCARDITIS	cancer_typeOther_Solid	4475440.372	0	Inf	0.997
Ipilimumab	IMMUNE-MEDIATED MYOCARDITIS	cancer_typeProstate	1.273	0	1.15977380237172e+40	1
Ipilimumab	IMMUNE-MEDIATED MYOCARDITIS	cancer_typeRCC	6016935.731	0	Inf	0.9969
Ipilimumab	IMMUNE-MEDIATED MYOCARDITIS	cancer_typeUnknown	0.437	0	6.70745696006323e+199	1
Ipilimumab	IMMUNE-MEDIATED MYOCARDITIS	comorbidity_group1	1.966	0.551	5.437	0.2362
Ipilimumab	IMMUNE-MEDIATED MYOCARDITIS	comorbidity_group>=2	1.574	0.347	5.242	0.498
Ipilimumab	IMMUNE-MEDIATED MYOCARDITIS	organ_dysfunctionYes	1.839	0.099	9.627	0.5635
Ipilimumab	DIABETES MELLITUS	(Intercept)	0	NA	9.00569673901557e+47	0.9897
Ipilimumab	DIABETES MELLITUS	AGE	0.98	0.96	1.005	0.0835
Ipilimumab	DIABETES MELLITUS	SEXF	1.179	0.502	2.565	0.6892
Ipilimumab	DIABETES MELLITUS	concomitant_group1-2	2437931.007	0	4.73955063162528e+82	0.9872
Ipilimumab	DIABETES MELLITUS	concomitant_group>=3	2201875.779	0	NA	0.9873
Ipilimumab	DIABETES MELLITUS	cancer_typeCRC	3716158.425	0	NA	0.9951
Ipilimumab	DIABETES MELLITUS	cancer_typeHNSCC	21965036.726	0	NA	0.9946
Ipilimumab	DIABETES MELLITUS	cancer_typeMelanoma	0.995	0	5.61931563022744e+134	1
Ipilimumab	DIABETES MELLITUS	cancer_typeNSCLC	2371175.468	0	NA	0.9953
Ipilimumab	DIABETES MELLITUS	cancer_typeOther_Solid	2646257.865	0	Inf	0.9953
Ipilimumab	DIABETES MELLITUS	cancer_typeProstate	2405777.078	0	NA	0.9953
Ipilimumab	DIABETES MELLITUS	cancer_typeRCC	1919460.827	0	NA	0.9954
Ipilimumab	DIABETES MELLITUS	cancer_typeUnknown	0.512	0	1.4196726988656e+124	1
Ipilimumab	DIABETES MELLITUS	comorbidity_group1	2.042	0.581	5.588	0.2044
Ipilimumab	DIABETES MELLITUS	comorbidity_group>=2	1.243	0.28	3.982	0.7391
Ipilimumab	DIABETES MELLITUS	organ_dysfunctionYes	0	NA	3.73940941582827e+24	0.9911
Ipilimumab	MYASTHENIA GRAVIS	(Intercept)	0	0	1.78707377516077e+43	0.9885
Ipilimumab	MYASTHENIA GRAVIS	AGE	1.059	1.02	1.104	0.0047
Ipilimumab	MYASTHENIA GRAVIS	SEXF	0.542	0.182	1.309	0.2137
Ipilimumab	MYASTHENIA GRAVIS	concomitant_group1-2	2312956.577	0	2.5530181962738e+94	0.987
Ipilimumab	MYASTHENIA GRAVIS	concomitant_group>=3	1756357.894	0	1.93862028143847e+94	0.9872
Ipilimumab	MYASTHENIA GRAVIS	cancer_typeCRC	2610283.352	0	6.68752132668881e+247	0.9952
Ipilimumab	MYASTHENIA GRAVIS	cancer_typeHNSCC	0.51	0	7.42382221272072e+25	0.9998
Ipilimumab	MYASTHENIA GRAVIS	cancer_typeMelanoma	0.953	0	2.88187677455035e+28	1
Ipilimumab	MYASTHENIA GRAVIS	cancer_typeNSCLC	760811.094	0	Inf	0.9956
Ipilimumab	MYASTHENIA GRAVIS	cancer_typeOther_Solid	1150694.121	0	Inf	0.9955
Ipilimumab	MYASTHENIA GRAVIS	cancer_typeProstate	734825.091	0	1.88263049923638e+247	0.9956
Ipilimumab	MYASTHENIA GRAVIS	cancer_typeRCC	1342924.846	0	3.44043041962122e+247	0.9954
Ipilimumab	MYASTHENIA GRAVIS	cancer_typeUnknown	7.028	0	6.0122780273802e+125	0.9999
Ipilimumab	MYASTHENIA GRAVIS	comorbidity_group1	0.427	0.024	2.089	0.4095
Ipilimumab	MYASTHENIA GRAVIS	comorbidity_group>=2	0.326	0.018	1.659	0.2824
Ipilimumab	MYASTHENIA GRAVIS	organ_dysfunctionYes	0	0	7.71250093251543e+22	0.991
Ipilimumab	DRUG-INDUCED LIVER INJURY	(Intercept)	0	0	2.75366232188162e+82	0.9934
Ipilimumab	DRUG-INDUCED LIVER INJURY	AGE	0.983	0.962	1.009	0.1598
Ipilimumab	DRUG-INDUCED LIVER INJURY	SEXF	1.131	0.486	2.416	0.7608
Ipilimumab	DRUG-INDUCED LIVER INJURY	concomitant_group1-2	2196323.273	0	2.57297462836991e+190	0.9917
Ipilimumab	DRUG-INDUCED LIVER INJURY	concomitant_group>=3	5102417.575	0	3.3598859595447e+152	0.9912
Ipilimumab	DRUG-INDUCED LIVER INJURY	cancer_typeCRC	21070317.888	0	Inf	0.9967
Ipilimumab	DRUG-INDUCED LIVER INJURY	cancer_typeHNSCC	0.957	0	9.70312709016575e+47	1
Ipilimumab	DRUG-INDUCED LIVER INJURY	cancer_typeMelanoma	25930700.455	0	NA	0.9967
Ipilimumab	DRUG-INDUCED LIVER INJURY	cancer_typeNSCLC	2600925.423	0	Inf	0.9971
Ipilimumab	DRUG-INDUCED LIVER INJURY	cancer_typeOther_Solid	3385792.058	0	Inf	0.9971
Ipilimumab	DRUG-INDUCED LIVER INJURY	cancer_typeProstate	1.422	0	7.51386096802315e+107	0.9999
Ipilimumab	DRUG-INDUCED LIVER INJURY	cancer_typeRCC	13137088.702	0	Inf	0.9968
Ipilimumab	DRUG-INDUCED LIVER INJURY	cancer_typeUnknown	1.773	0	1.34725169620603e+185	1
Ipilimumab	DRUG-INDUCED LIVER INJURY	comorbidity_group1	0.344	0.052	1.314	0.1759
Ipilimumab	DRUG-INDUCED LIVER INJURY	comorbidity_group>=2	0.593	0.16	1.727	0.3785
Ipilimumab	DRUG-INDUCED LIVER INJURY	organ_dysfunctionYes	9.47	2.899	26.001	4.47e-05
Ipilimumab	MYOSITIS	(Intercept)	0	0	5.56175993923861e+43	0.9899
Ipilimumab	MYOSITIS	AGE	1	0.976	1.03	0.9768
Ipilimumab	MYOSITIS	SEXF	0.205	0.033	0.688	0.0311
Ipilimumab	MYOSITIS	concomitant_group1-2	2888606.429	0	1.88809948523374e+60	0.9869
Ipilimumab	MYOSITIS	concomitant_group>=3	1525176.85	0	9.96913589440228e+59	0.9874
Ipilimumab	MYOSITIS	cancer_typeCRC	0.369	0	2.36206326448847e+27	0.9997
Ipilimumab	MYOSITIS	cancer_typeHNSCC	0.297	0	7.25709363433614e+30	0.9997
Ipilimumab	MYOSITIS	cancer_typeMelanoma	4440499.936	0	7.37225858201639e+154	0.9951
Ipilimumab	MYOSITIS	cancer_typeNSCLC	270364.679	0	4.48858403828974e+153	0.996
Ipilimumab	MYOSITIS	cancer_typeOther_Solid	796617.903	0	Inf	0.9956
Ipilimumab	MYOSITIS	cancer_typeProstate	494075.111	0	8.2028190964433e+153	0.9958
Ipilimumab	MYOSITIS	cancer_typeRCC	794330.568	0	1.31873975161048e+154	0.9956
Ipilimumab	MYOSITIS	cancer_typeUnknown	1.607	0	4.65432460571982e+142	1
Ipilimumab	MYOSITIS	comorbidity_group1	0.564	0.031	2.776	0.5793
Ipilimumab	MYOSITIS	comorbidity_group>=2	0.405	0.022	2.172	0.3935
Ipilimumab	MYOSITIS	organ_dysfunctionYes	0	0	1.9242943815727e+23	0.9909
Ipilimumab	ALTERED STATE OF CONSCIOUSNESS	(Intercept)	0	NA	1.88331658379967e+90	0.9962
Ipilimumab	ALTERED STATE OF CONSCIOUSNESS	AGE	0.997	0.969	1.033	0.8691
Ipilimumab	ALTERED STATE OF CONSCIOUSNESS	SEXF	0.445	0.128	1.19	0.1444
Ipilimumab	ALTERED STATE OF CONSCIOUSNESS	concomitant_group1-2	0.265	0.039	5.317	0.2434
Ipilimumab	ALTERED STATE OF CONSCIOUSNESS	concomitant_group>=3	0.454	0.07	8.958	0.4816
Ipilimumab	ALTERED STATE OF CONSCIOUSNESS	cancer_typeCRC	0.634	0	2.35431639642328e+95	0.9999
Ipilimumab	ALTERED STATE OF CONSCIOUSNESS	cancer_typeHNSCC	0.591	0	Inf	0.9999
Ipilimumab	ALTERED STATE OF CONSCIOUSNESS	cancer_typeMelanoma	19037177.228	0	NA	0.9968
Ipilimumab	ALTERED STATE OF CONSCIOUSNESS	cancer_typeNSCLC	3110553.66	0	NA	0.9971
Ipilimumab	ALTERED STATE OF CONSCIOUSNESS	cancer_typeOther_Solid	2889620.308	0	NA	0.9971
Ipilimumab	ALTERED STATE OF CONSCIOUSNESS	cancer_typeProstate	0.329	0	3.22796325304449e+46	0.9998
Ipilimumab	ALTERED STATE OF CONSCIOUSNESS	cancer_typeRCC	3059276.132	0	2.74033106666677e+298	0.9971
Ipilimumab	ALTERED STATE OF CONSCIOUSNESS	cancer_typeUnknown	1.153	0	1.12853539602558e+230	1
Ipilimumab	ALTERED STATE OF CONSCIOUSNESS	comorbidity_group1	1.386	0.313	4.344	0.6145
Ipilimumab	ALTERED STATE OF CONSCIOUSNESS	comorbidity_group>=2	1.28	0.344	3.827	0.68
Ipilimumab	ALTERED STATE OF CONSCIOUSNESS	organ_dysfunctionYes	1.604	0.087	8.434	0.655
Ipilimumab	IMMUNE-MEDIATED ADVERSE REACTION	(Intercept)	0	0	1.13697070656139e+145	0.9957
Ipilimumab	IMMUNE-MEDIATED ADVERSE REACTION	AGE	1.034	0.998	1.078	0.0939
Ipilimumab	IMMUNE-MEDIATED ADVERSE REACTION	SEXF	0.866	0.342	1.932	0.7409
Ipilimumab	IMMUNE-MEDIATED ADVERSE REACTION	concomitant_group1-2	1114225.921	0	3.56321277594761e+144	0.9945
Ipilimumab	IMMUNE-MEDIATED ADVERSE REACTION	concomitant_group>=3	234718.909	0	4.19237170595735e+260	0.9951
Ipilimumab	IMMUNE-MEDIATED ADVERSE REACTION	cancer_typeCRC	1.039	0	1.13430678732355e+74	1
Ipilimumab	IMMUNE-MEDIATED ADVERSE REACTION	cancer_typeHNSCC	0.829	0	0	1
Ipilimumab	IMMUNE-MEDIATED ADVERSE REACTION	cancer_typeMelanoma	1.685	0	4.07875901548674e+84	1
Ipilimumab	IMMUNE-MEDIATED ADVERSE REACTION	cancer_typeNSCLC	24882874.229	0	Inf	0.998
Ipilimumab	IMMUNE-MEDIATED ADVERSE REACTION	cancer_typeOther_Solid	0.802	0	7.01466958714171e+56	1
Ipilimumab	IMMUNE-MEDIATED ADVERSE REACTION	cancer_typeProstate	1.615	0	9.32308763412101e+63	0.9999
Ipilimumab	IMMUNE-MEDIATED ADVERSE REACTION	cancer_typeRCC	6297407.373	0	Inf	0.9981
Ipilimumab	IMMUNE-MEDIATED ADVERSE REACTION	cancer_typeUnknown	5836932.815	0	9.31551087405095e+302	0.9996
Ipilimumab	IMMUNE-MEDIATED ADVERSE REACTION	comorbidity_group1	1.055	0.166	3.71	0.9433
Ipilimumab	IMMUNE-MEDIATED ADVERSE REACTION	comorbidity_group>=2	0	0	1.15905316865887e+24	0.9906
Ipilimumab	IMMUNE-MEDIATED ADVERSE REACTION	organ_dysfunctionYes	0	0	2.34080324844915e+69	0.9963
Ipilimumab	PNEUMONIA ASPIRATION	(Intercept)	0	0	4.93305381820024e+81	0.9931
Ipilimumab	PNEUMONIA ASPIRATION	AGE	1.042	1.005	1.086	0.04
Ipilimumab	PNEUMONIA ASPIRATION	SEXF	0.194	0.031	0.648	0.0255
Ipilimumab	PNEUMONIA ASPIRATION	concomitant_group1-2	3292079.787	0	2.9159848491594e+87	0.9912
Ipilimumab	PNEUMONIA ASPIRATION	concomitant_group>=3	2311209.25	0	7.37907815441556e+183	0.9914
Ipilimumab	PNEUMONIA ASPIRATION	cancer_typeCRC	0.326	0	5.75579238986668e+44	0.9998
Ipilimumab	PNEUMONIA ASPIRATION	cancer_typeHNSCC	0.212	0	1.2386079840817e+51	0.9998
Ipilimumab	PNEUMONIA ASPIRATION	cancer_typeMelanoma	0.289	0	Inf	0.9998
Ipilimumab	PNEUMONIA ASPIRATION	cancer_typeNSCLC	929052.979	0	9.34385199399015e+248	0.9973
Ipilimumab	PNEUMONIA ASPIRATION	cancer_typeOther_Solid	2097728.335	0	2.1097675486799e+249	0.9972
Ipilimumab	PNEUMONIA ASPIRATION	cancer_typeProstate	0.156	0	1.71351832061342e+42	0.9997
Ipilimumab	PNEUMONIA ASPIRATION	cancer_typeRCC	827697.095	0	Inf	0.9973
Ipilimumab	PNEUMONIA ASPIRATION	cancer_typeUnknown	0.858	0	4.85984210719565e+212	1
Ipilimumab	PNEUMONIA ASPIRATION	comorbidity_group1	1.711	0.392	5.252	0.4011
Ipilimumab	PNEUMONIA ASPIRATION	comorbidity_group>=2	1.93	0.524	5.81	0.2715
Ipilimumab	PNEUMONIA ASPIRATION	organ_dysfunctionYes	0	0	3.3413147309216e+42	0.9941
Ipilimumab	SEPTIC SHOCK	(Intercept)	0	0	7.13531017102396e+30	0.9933
Ipilimumab	SEPTIC SHOCK	AGE	1.008	0.976	1.046	0.6619
Ipilimumab	SEPTIC SHOCK	SEXF	1.986	0.839	4.559	0.1072
Ipilimumab	SEPTIC SHOCK	concomitant_group1-2	0.477	0.096	3.538	0.3989
Ipilimumab	SEPTIC SHOCK	concomitant_group>=3	0.691	0.156	4.828	0.657
Ipilimumab	SEPTIC SHOCK	cancer_typeCRC	1.178	0	2.54988264002225e+29	1
Ipilimumab	SEPTIC SHOCK	cancer_typeHNSCC	1.303	0	8.99448055265406e+50	0.9999
Ipilimumab	SEPTIC SHOCK	cancer_typeMelanoma	0.977	0	7.83445784393281e+190	1
Ipilimumab	SEPTIC SHOCK	cancer_typeNSCLC	3197849.948	0	NA	0.9953
Ipilimumab	SEPTIC SHOCK	cancer_typeOther_Solid	2493441.93	0	NA	0.9953
Ipilimumab	SEPTIC SHOCK	cancer_typeProstate	9679323.123	0	NA	0.9949
Ipilimumab	SEPTIC SHOCK	cancer_typeRCC	1675093.746	0	Inf	0.9955
Ipilimumab	SEPTIC SHOCK	cancer_typeUnknown	0.671	0	6.87563411502206e+133	1
Ipilimumab	SEPTIC SHOCK	comorbidity_group1	2.156	0.602	6.119	0.1823
Ipilimumab	SEPTIC SHOCK	comorbidity_group>=2	2.282	0.773	6.113	0.1107
Ipilimumab	SEPTIC SHOCK	organ_dysfunctionYes	0	NA	8.62490399469829e+24	0.9911
Ipilimumab	COVID-19	(Intercept)	0	NA	4.47563473442078e+86	0.9936
Ipilimumab	COVID-19	AGE	0.999	0.974	1.03	0.9167
Ipilimumab	COVID-19	SEXF	0.21	0.034	0.712	0.0348
Ipilimumab	COVID-19	concomitant_group1-2	3218677.352	0	NA	0.9914
Ipilimumab	COVID-19	concomitant_group>=3	1465798.692	0	3.5596506795283e+105	0.9919
Ipilimumab	COVID-19	cancer_typeCRC	3895030.502	0	NA	0.997
Ipilimumab	COVID-19	cancer_typeHNSCC	0.305	0	9.2865551789164e+53	0.9998
Ipilimumab	COVID-19	cancer_typeMelanoma	0.396	0	1.51393557698411e+55	0.9999
Ipilimumab	COVID-19	cancer_typeNSCLC	2596912.994	0	NA	0.9971
Ipilimumab	COVID-19	cancer_typeOther_Solid	1566516.264	0	4.10594156224683e+298	0.9972
Ipilimumab	COVID-19	cancer_typeProstate	0.387	0	8.18547291032617e+44	0.9998
Ipilimumab	COVID-19	cancer_typeRCC	536405.463	0	Inf	0.9974
Ipilimumab	COVID-19	cancer_typeUnknown	1.157	0	2.67535709469882e+221	1
Ipilimumab	COVID-19	comorbidity_group1	0.538	0.03	2.635	0.5484
Ipilimumab	COVID-19	comorbidity_group>=2	0.522	0.028	2.766	0.5372
Ipilimumab	COVID-19	organ_dysfunctionYes	0	NA	1.00978025009662e+44	0.9944
Ipilimumab	IMMUNE-MEDIATED HYPOTHYROIDISM	(Intercept)	0	0	895589992133.447	0.9877
Ipilimumab	IMMUNE-MEDIATED HYPOTHYROIDISM	AGE	1.05	1.009	1.099	0.0239
Ipilimumab	IMMUNE-MEDIATED HYPOTHYROIDISM	SEXF	1.197	0.494	2.635	0.6689
Ipilimumab	IMMUNE-MEDIATED HYPOTHYROIDISM	concomitant_group1-2	1215897.085	0	NA	0.9917
Ipilimumab	IMMUNE-MEDIATED HYPOTHYROIDISM	concomitant_group>=3	855703.052	0	NA	0.9919
Ipilimumab	IMMUNE-MEDIATED HYPOTHYROIDISM	cancer_typeCRC	0	0	1.08051899392261e+38	0.9928
Ipilimumab	IMMUNE-MEDIATED HYPOTHYROIDISM	cancer_typeHNSCC	0	NA	6.1109326207642e+66	0.9955
Ipilimumab	IMMUNE-MEDIATED HYPOTHYROIDISM	cancer_typeMelanoma	0	NA	2.49136416486714e+70	0.9957
Ipilimumab	IMMUNE-MEDIATED HYPOTHYROIDISM	cancer_typeNSCLC	0.147	0.024	2.838	0.0813
Ipilimumab	IMMUNE-MEDIATED HYPOTHYROIDISM	cancer_typeOther_Solid	0.019	0.001	0.505	0.0065
Ipilimumab	IMMUNE-MEDIATED HYPOTHYROIDISM	cancer_typeProstate	0	0	16557007627311947776	0.9878
Ipilimumab	IMMUNE-MEDIATED HYPOTHYROIDISM	cancer_typeRCC	0.083	0.012	1.641	0.0271
Ipilimumab	IMMUNE-MEDIATED HYPOTHYROIDISM	cancer_typeUnknown	0	NA	Inf	0.9993
Ipilimumab	IMMUNE-MEDIATED HYPOTHYROIDISM	comorbidity_group1	0.921	0.144	3.289	0.9138
Ipilimumab	IMMUNE-MEDIATED HYPOTHYROIDISM	comorbidity_group>=2	1.81	0.491	5.467	0.3211
Ipilimumab	IMMUNE-MEDIATED HYPOTHYROIDISM	organ_dysfunctionYes	0	NA	3.52445002953049e+43	0.9942
Ipilimumab	HEPATITIS	(Intercept)	0.108	0.003	1.793	0.1578
Ipilimumab	HEPATITIS	AGE	0.981	0.956	1.012	0.1731
Ipilimumab	HEPATITIS	SEXF	1.255	0.466	3.083	0.6319
Ipilimumab	HEPATITIS	concomitant_group1-2	0.576	0.086	11.453	0.6254
Ipilimumab	HEPATITIS	concomitant_group>=3	1.53	0.263	29.096	0.6949
Ipilimumab	HEPATITIS	cancer_typeCRC	0	NA	3.84772050634888e+23	0.9886
Ipilimumab	HEPATITIS	cancer_typeHNSCC	0	NA	6.32821040403848e+40	0.9927
Ipilimumab	HEPATITIS	cancer_typeMelanoma	0.251	0.011	2.979	0.2869
Ipilimumab	HEPATITIS	cancer_typeNSCLC	0.029	0.005	0.23	1e-04
Ipilimumab	HEPATITIS	cancer_typeOther_Solid	0.071	0.014	0.523	0.0026
Ipilimumab	HEPATITIS	cancer_typeProstate	0.044	0.002	0.571	0.02
Ipilimumab	HEPATITIS	cancer_typeRCC	0.071	0.014	0.528	0.0028
Ipilimumab	HEPATITIS	cancer_typeUnknown	0	NA	Inf	0.9989
Ipilimumab	HEPATITIS	comorbidity_group1	0.471	0.026	2.416	0.472
Ipilimumab	HEPATITIS	comorbidity_group>=2	1.601	0.49	4.516	0.3959
Ipilimumab	HEPATITIS	organ_dysfunctionYes	1.979	0.107	10.503	0.5193
Ipilimumab	HYPOTHALAMO-PITUITARY DISORDER	(Intercept)	0	NA	3.63834533423408e+300	0.9973
Ipilimumab	HYPOTHALAMO-PITUITARY DISORDER	AGE	1.023	0.985	1.073	0.3005
Ipilimumab	HYPOTHALAMO-PITUITARY DISORDER	SEXF	1.021	0.331	2.643	0.9683
Ipilimumab	HYPOTHALAMO-PITUITARY DISORDER	concomitant_group1-2	2509695.543	0	NA	0.9965
Ipilimumab	HYPOTHALAMO-PITUITARY DISORDER	concomitant_group>=3	1158776.911	0	NA	0.9967
Ipilimumab	HYPOTHALAMO-PITUITARY DISORDER	cancer_typeCRC	1.12	0	1.87934668254863e+140	1
Ipilimumab	HYPOTHALAMO-PITUITARY DISORDER	cancer_typeHNSCC	0.955	0	2.71828551683005e+164	1
Ipilimumab	HYPOTHALAMO-PITUITARY DISORDER	cancer_typeMelanoma	1.693	0	3.48500719034901e+168	1
Ipilimumab	HYPOTHALAMO-PITUITARY DISORDER	cancer_typeNSCLC	49613331.512	0	NA	0.9987
Ipilimumab	HYPOTHALAMO-PITUITARY DISORDER	cancer_typeOther_Solid	1.035	0	5.48217392505806e+125	1
Ipilimumab	HYPOTHALAMO-PITUITARY DISORDER	cancer_typeProstate	1.798	0	1.91806548250135e+140	1
Ipilimumab	HYPOTHALAMO-PITUITARY DISORDER	cancer_typeRCC	24214535.694	0	NA	0.9988
Ipilimumab	HYPOTHALAMO-PITUITARY DISORDER	cancer_typeUnknown	19397135.654	0	Inf	0.9998
Ipilimumab	HYPOTHALAMO-PITUITARY DISORDER	comorbidity_group1	0	0	0	0.9946
Ipilimumab	HYPOTHALAMO-PITUITARY DISORDER	comorbidity_group>=2	0	0	0	0.994
Ipilimumab	HYPOTHALAMO-PITUITARY DISORDER	organ_dysfunctionYes	0	NA	4.34396272600564e+133	0.9975
Ipilimumab	RENAL DISORDER	(Intercept)	0	0	8.27995043121514e+54	0.9937
Ipilimumab	RENAL DISORDER	AGE	0.993	0.968	1.025	0.6204
Ipilimumab	RENAL DISORDER	SEXF	0.422	0.099	1.227	0.1627
Ipilimumab	RENAL DISORDER	concomitant_group1-2	1603064.858	0	NA	0.9919
Ipilimumab	RENAL DISORDER	concomitant_group>=3	672443.234	0	NA	0.9924
Ipilimumab	RENAL DISORDER	cancer_typeCRC	0.598	0	4.35367574748591e+105	0.9999
Ipilimumab	RENAL DISORDER	cancer_typeHNSCC	0.563	0	9.29610548809992e+57	0.9999
Ipilimumab	RENAL DISORDER	cancer_typeMelanoma	0.637	0	2.0898046572097e+59	0.9999
Ipilimumab	RENAL DISORDER	cancer_typeNSCLC	4157237.99	0	Inf	0.997
Ipilimumab	RENAL DISORDER	cancer_typeOther_Solid	1165927.889	0	NA	0.9973
Ipilimumab	RENAL DISORDER	cancer_typeProstate	0.825	0	3.7926479962769e+60	1
Ipilimumab	RENAL DISORDER	cancer_typeRCC	2052762.265	0	NA	0.9972
Ipilimumab	RENAL DISORDER	cancer_typeUnknown	0.86	0	7.46747009472057e+274	1
Ipilimumab	RENAL DISORDER	comorbidity_group1	0.622	0.034	3.105	0.6471
Ipilimumab	RENAL DISORDER	comorbidity_group>=2	0.625	0.033	3.469	0.6595
Ipilimumab	RENAL DISORDER	organ_dysfunctionYes	0	NA	6.51399810653776e+47	0.9944
Ipilimumab	RADIATION PNEUMONITIS	(Intercept)	0	NA	4.22011072160116e+167	0.9957
Ipilimumab	RADIATION PNEUMONITIS	AGE	0.995	0.97	1.028	0.7132
Ipilimumab	RADIATION PNEUMONITIS	SEXF	0.773	0.254	1.946	0.6119
Ipilimumab	RADIATION PNEUMONITIS	concomitant_group1-2	12590846.906	0	NA	0.9944
Ipilimumab	RADIATION PNEUMONITIS	concomitant_group>=3	6284021.028	0	NA	0.9946
Ipilimumab	RADIATION PNEUMONITIS	cancer_typeCRC	0.847	0	2.09844328863402e+86	1
Ipilimumab	RADIATION PNEUMONITIS	cancer_typeHNSCC	0.866	0	Inf	1
Ipilimumab	RADIATION PNEUMONITIS	cancer_typeMelanoma	0.931	0	3.39257099009e+100	1
Ipilimumab	RADIATION PNEUMONITIS	cancer_typeNSCLC	19729212.426	0	NA	0.998
Ipilimumab	RADIATION PNEUMONITIS	cancer_typeOther_Solid	15242526.134	0	NA	0.998
Ipilimumab	RADIATION PNEUMONITIS	cancer_typeProstate	1.414	0	6.16540183423053e+80	1
Ipilimumab	RADIATION PNEUMONITIS	cancer_typeRCC	2338438.706	0	NA	0.9983
Ipilimumab	RADIATION PNEUMONITIS	cancer_typeUnknown	1.021	0	Inf	1
Ipilimumab	RADIATION PNEUMONITIS	comorbidity_group1	0	NA	4.71735349425665e+32	0.9915
Ipilimumab	RADIATION PNEUMONITIS	comorbidity_group>=2	0.545	0.029	2.963	0.5674
Ipilimumab	RADIATION PNEUMONITIS	organ_dysfunctionYes	0	NA	2.82987900691861e+76	0.9962
Ipilimumab	THYROID DISORDER	(Intercept)	0	NA	1.09306228321592e+92	0.9935
Ipilimumab	THYROID DISORDER	AGE	0.975	0.954	1.001	0.0351
Ipilimumab	THYROID DISORDER	SEXF	1.819	0.717	4.34	0.1856
Ipilimumab	THYROID DISORDER	concomitant_group1-2	2456118.892	0	NA	0.9917
Ipilimumab	THYROID DISORDER	concomitant_group>=3	1526150.462	0	NA	0.992
Ipilimumab	THYROID DISORDER	cancer_typeCRC	1.043	0	4.65369077489193e+50	1
Ipilimumab	THYROID DISORDER	cancer_typeHNSCC	1.604	0	2.10610528173129e+51	0.9999
Ipilimumab	THYROID DISORDER	cancer_typeMelanoma	1.398	0	4.45110579499955e+44	0.9999
Ipilimumab	THYROID DISORDER	cancer_typeNSCLC	10166408.113	0	NA	0.9968
Ipilimumab	THYROID DISORDER	cancer_typeOther_Solid	3131264.606	0	NA	0.9971
Ipilimumab	THYROID DISORDER	cancer_typeProstate	3.729	0	1.73096426051547e+52	0.9998
Ipilimumab	THYROID DISORDER	cancer_typeRCC	6706618.025	0	NA	0.9969
Ipilimumab	THYROID DISORDER	cancer_typeUnknown	0.863	0	7.79993522844378e+300	1
Ipilimumab	THYROID DISORDER	comorbidity_group1	1.055	0.16	3.985	0.9456
Ipilimumab	THYROID DISORDER	comorbidity_group>=2	0.553	0.029	3.126	0.5816
Ipilimumab	THYROID DISORDER	organ_dysfunctionYes	4.441	0.235	24.633	0.1657
Ipilimumab	TOXIC EPIDERMAL NECROLYSIS	(Intercept)	0	NA	2.01700602669723e+83	0.993
Ipilimumab	TOXIC EPIDERMAL NECROLYSIS	AGE	0.991	0.968	1.02	0.4956
Ipilimumab	TOXIC EPIDERMAL NECROLYSIS	SEXF	0.853	0.305	2.081	0.7418
Ipilimumab	TOXIC EPIDERMAL NECROLYSIS	concomitant_group1-2	8015144.058	0	NA	0.9911
Ipilimumab	TOXIC EPIDERMAL NECROLYSIS	concomitant_group>=3	1169114.08	0	NA	0.9922
Ipilimumab	TOXIC EPIDERMAL NECROLYSIS	cancer_typeCRC	0.951	0	1.8868053449852e+37	1
Ipilimumab	TOXIC EPIDERMAL NECROLYSIS	cancer_typeHNSCC	1.15	0	1.13228560658621e+44	1
Ipilimumab	TOXIC EPIDERMAL NECROLYSIS	cancer_typeMelanoma	0.751	0	2.38545801518385e+58	1
Ipilimumab	TOXIC EPIDERMAL NECROLYSIS	cancer_typeNSCLC	3673777.655	0	NA	0.9969
Ipilimumab	TOXIC EPIDERMAL NECROLYSIS	cancer_typeOther_Solid	9546797.633	0	Inf	0.9967
Ipilimumab	TOXIC EPIDERMAL NECROLYSIS	cancer_typeProstate	1.816	0	6.68911989351564e+41	0.9999
Ipilimumab	TOXIC EPIDERMAL NECROLYSIS	cancer_typeRCC	2570891.951	0	NA	0.997
Ipilimumab	TOXIC EPIDERMAL NECROLYSIS	cancer_typeUnknown	0.132	0	1.19837021983987e+236	0.9999
Ipilimumab	TOXIC EPIDERMAL NECROLYSIS	comorbidity_group1	4.49	1.245	12.82	0.0097
Ipilimumab	TOXIC EPIDERMAL NECROLYSIS	comorbidity_group>=2	3.829	0.517	18.988	0.1264
Ipilimumab	TOXIC EPIDERMAL NECROLYSIS	organ_dysfunctionYes	0	NA	3.4816616275622e+39	0.9937
Ipilimumab	TUBULOINTERSTITIAL NEPHRITIS	(Intercept)	0	NA	3.3790590084471e+93	0.9935
Ipilimumab	TUBULOINTERSTITIAL NEPHRITIS	AGE	0.992	0.965	1.027	0.63
Ipilimumab	TUBULOINTERSTITIAL NEPHRITIS	SEXF	0.959	0.348	2.285	0.9301
Ipilimumab	TUBULOINTERSTITIAL NEPHRITIS	concomitant_group1-2	1374692.645	0	NA	0.9921
Ipilimumab	TUBULOINTERSTITIAL NEPHRITIS	concomitant_group>=3	3084556.619	0	NA	0.9916
Ipilimumab	TUBULOINTERSTITIAL NEPHRITIS	cancer_typeCRC	0.884	0	7.51475530649408e+45	1
Ipilimumab	TUBULOINTERSTITIAL NEPHRITIS	cancer_typeHNSCC	0.805	0	2.9837774966847e+57	1
Ipilimumab	TUBULOINTERSTITIAL NEPHRITIS	cancer_typeMelanoma	0.838	0	1.5957569813918e+58	1
Ipilimumab	TUBULOINTERSTITIAL NEPHRITIS	cancer_typeNSCLC	3468303.644	0	NA	0.9971
Ipilimumab	TUBULOINTERSTITIAL NEPHRITIS	cancer_typeOther_Solid	3086799.733	0	NA	0.9971
Ipilimumab	TUBULOINTERSTITIAL NEPHRITIS	cancer_typeProstate	1.036	0	5.65010200340991e+44	1
Ipilimumab	TUBULOINTERSTITIAL NEPHRITIS	cancer_typeRCC	8054221.194	0	NA	0.9969
Ipilimumab	TUBULOINTERSTITIAL NEPHRITIS	cancer_typeUnknown	1.384	0	1.9616413195042e+244	1
Ipilimumab	TUBULOINTERSTITIAL NEPHRITIS	comorbidity_group1	1.117	0.25	3.521	0.8658
Ipilimumab	TUBULOINTERSTITIAL NEPHRITIS	comorbidity_group>=2	0.905	0.204	2.873	0.8776
Ipilimumab	TUBULOINTERSTITIAL NEPHRITIS	organ_dysfunctionYes	1.515	0.082	8.037	0.6952
Ipilimumab	IMMUNE-MEDIATED HEPATITIS	(Intercept)	0	NA	1.55689978517029e+26	0.9894
Ipilimumab	IMMUNE-MEDIATED HEPATITIS	AGE	0.998	0.972	1.031	0.889
Ipilimumab	IMMUNE-MEDIATED HEPATITIS	SEXF	1.15	0.447	2.633	0.7536
Ipilimumab	IMMUNE-MEDIATED HEPATITIS	concomitant_group1-2	3179625.441	0	4.4734788893023e+103	0.9915
Ipilimumab	IMMUNE-MEDIATED HEPATITIS	concomitant_group>=3	2599554.793	0	1.78668054768345e+195	0.9916
Ipilimumab	IMMUNE-MEDIATED HEPATITIS	cancer_typeCRC	0	NA	5.92891320981371e+41	0.9931
Ipilimumab	IMMUNE-MEDIATED HEPATITIS	cancer_typeHNSCC	0	0	2.67691745437249e+57	0.9956
Ipilimumab	IMMUNE-MEDIATED HEPATITIS	cancer_typeMelanoma	0	NA	4.96507420123927e+75	0.9959
Ipilimumab	IMMUNE-MEDIATED HEPATITIS	cancer_typeNSCLC	0.071	0.01	1.427	0.0205
Ipilimumab	IMMUNE-MEDIATED HEPATITIS	cancer_typeOther_Solid	0.074	0.008	1.563	0.0299
Ipilimumab	IMMUNE-MEDIATED HEPATITIS	cancer_typeProstate	0	NA	1.20336074200464e+21	0.9883
Ipilimumab	IMMUNE-MEDIATED HEPATITIS	cancer_typeRCC	0.203	0.033	3.911	0.147
Ipilimumab	IMMUNE-MEDIATED HEPATITIS	cancer_typeUnknown	0	NA	Inf	0.9993
Ipilimumab	IMMUNE-MEDIATED HEPATITIS	comorbidity_group1	1.197	0.259	3.924	0.7895
Ipilimumab	IMMUNE-MEDIATED HEPATITIS	comorbidity_group>=2	0.815	0.122	3.205	0.7956
Ipilimumab	IMMUNE-MEDIATED HEPATITIS	organ_dysfunctionYes	3.936	0.582	15.604	0.0872
Ipilimumab	STEVENS-JOHNSON SYNDROME	(Intercept)	0	NA	3.74630963885549e+109	0.9936
Ipilimumab	STEVENS-JOHNSON SYNDROME	AGE	0.996	0.968	1.034	0.7916
Ipilimumab	STEVENS-JOHNSON SYNDROME	SEXF	0.326	0.051	1.155	0.1366
Ipilimumab	STEVENS-JOHNSON SYNDROME	concomitant_group1-2	3668773.882	0	NA	0.9914
Ipilimumab	STEVENS-JOHNSON SYNDROME	concomitant_group>=3	1946390.709	0	8.50690234064816e+182	0.9918
Ipilimumab	STEVENS-JOHNSON SYNDROME	cancer_typeCRC	0.482	0	1.98709009230219e+54	0.9999
Ipilimumab	STEVENS-JOHNSON SYNDROME	cancer_typeHNSCC	0.409	0	1.08366003017232e+66	0.9999
Ipilimumab	STEVENS-JOHNSON SYNDROME	cancer_typeMelanoma	0.402	0	1.76306979663543e+69	0.9999
Ipilimumab	STEVENS-JOHNSON SYNDROME	cancer_typeNSCLC	1027796.092	0	NA	0.9973
Ipilimumab	STEVENS-JOHNSON SYNDROME	cancer_typeOther_Solid	3087637.682	0	NA	0.9971
Ipilimumab	STEVENS-JOHNSON SYNDROME	cancer_typeProstate	0.462	0	6.82879967660321e+55	0.9999
Ipilimumab	STEVENS-JOHNSON SYNDROME	cancer_typeRCC	1163990.678	0	NA	0.9973
Ipilimumab	STEVENS-JOHNSON SYNDROME	cancer_typeUnknown	0.351	0	4.49274218742612e+161	1
Ipilimumab	STEVENS-JOHNSON SYNDROME	comorbidity_group1	0.947	0.051	4.972	0.9588
Ipilimumab	STEVENS-JOHNSON SYNDROME	comorbidity_group>=2	1.781	0.256	7.96	0.4875
Ipilimumab	STEVENS-JOHNSON SYNDROME	organ_dysfunctionYes	0	NA	2.26805159471595e+54	0.9943
Ipilimumab	HEPATIC FAILURE	(Intercept)	0	NA	1.03329303873172e+55	0.994
Ipilimumab	HEPATIC FAILURE	AGE	0.986	0.964	1.013	0.2612
Ipilimumab	HEPATIC FAILURE	SEXF	0.359	0.083	1.079	0.1049
Ipilimumab	HEPATIC FAILURE	concomitant_group1-2	1.796	0.301	34.745	0.5945
Ipilimumab	HEPATIC FAILURE	concomitant_group>=3	1.31	0.216	25.21	0.8057
Ipilimumab	HEPATIC FAILURE	cancer_typeCRC	4187700.565	0	NA	0.9952
Ipilimumab	HEPATIC FAILURE	cancer_typeHNSCC	0.516	0	9.3488204734977e+70	0.9998
Ipilimumab	HEPATIC FAILURE	cancer_typeMelanoma	0.546	0	2.39699980144892e+83	0.9999
Ipilimumab	HEPATIC FAILURE	cancer_typeNSCLC	195198.422	0	Inf	0.9961
Ipilimumab	HEPATIC FAILURE	cancer_typeOther_Solid	1380808.694	0	NA	0.9955
Ipilimumab	HEPATIC FAILURE	cancer_typeProstate	2124152.027	0	NA	0.9954
Ipilimumab	HEPATIC FAILURE	cancer_typeRCC	1063763.211	0	NA	0.9956
Ipilimumab	HEPATIC FAILURE	cancer_typeUnknown	0.677	0	7.61481609724155e+166	1
Ipilimumab	HEPATIC FAILURE	comorbidity_group1	0.693	0.038	3.468	0.7243
Ipilimumab	HEPATIC FAILURE	comorbidity_group>=2	0.958	0.145	3.75	0.9571
Ipilimumab	HEPATIC FAILURE	organ_dysfunctionYes	0	NA	2.83906044062256e+24	0.9912
Ipilimumab	BLOOD CREATINE PHOSPHOKINASE INCREASED	(Intercept)	0	NA	2.36070783216178e+162	0.9976
Ipilimumab	BLOOD CREATINE PHOSPHOKINASE INCREASED	AGE	0.997	0.969	1.034	0.8694
Ipilimumab	BLOOD CREATINE PHOSPHOKINASE INCREASED	SEXF	0.349	0.055	1.232	0.1622
Ipilimumab	BLOOD CREATINE PHOSPHOKINASE INCREASED	concomitant_group1-2	0.747	0.082	17.03	0.8167
Ipilimumab	BLOOD CREATINE PHOSPHOKINASE INCREASED	concomitant_group>=3	0.392	0.041	8.847	0.457
Ipilimumab	BLOOD CREATINE PHOSPHOKINASE INCREASED	cancer_typeCRC	15672084.622	0	NA	0.9981
Ipilimumab	BLOOD CREATINE PHOSPHOKINASE INCREASED	cancer_typeHNSCC	0.53	0	5.14341411410636e+102	0.9999
Ipilimumab	BLOOD CREATINE PHOSPHOKINASE INCREASED	cancer_typeMelanoma	0.528	0	1.62695057283179e+98	0.9999
Ipilimumab	BLOOD CREATINE PHOSPHOKINASE INCREASED	cancer_typeNSCLC	4394306.083	0	NA	0.9982
Ipilimumab	BLOOD CREATINE PHOSPHOKINASE INCREASED	cancer_typeOther_Solid	0.478	0	1.17193328135468e+80	0.9999
Ipilimumab	BLOOD CREATINE PHOSPHOKINASE INCREASED	cancer_typeProstate	7616323.541	0	NA	0.9981
Ipilimumab	BLOOD CREATINE PHOSPHOKINASE INCREASED	cancer_typeRCC	7981793.366	0	NA	0.9981
Ipilimumab	BLOOD CREATINE PHOSPHOKINASE INCREASED	cancer_typeUnknown	0.554	0	Inf	1
Ipilimumab	BLOOD CREATINE PHOSPHOKINASE INCREASED	comorbidity_group1	0	NA	1.84222758265188e+34	0.9917
Ipilimumab	BLOOD CREATINE PHOSPHOKINASE INCREASED	comorbidity_group>=2	1.284	0.188	5.436	0.7589
Ipilimumab	BLOOD CREATINE PHOSPHOKINASE INCREASED	organ_dysfunctionYes	0	0	5.73332560484775e+53	0.9961
Ipilimumab	PNEUMONIA BACTERIAL	(Intercept)	0	NA	4.43904863195683e+98	0.9933
Ipilimumab	PNEUMONIA BACTERIAL	AGE	1.036	0.994	1.088	0.1254
Ipilimumab	PNEUMONIA BACTERIAL	SEXF	0.41	0.095	1.226	0.1573
Ipilimumab	PNEUMONIA BACTERIAL	concomitant_group1-2	742403.302	0	NA	0.9921
Ipilimumab	PNEUMONIA BACTERIAL	concomitant_group>=3	649998.313	0	8.18487458922825e+126	0.9922
Ipilimumab	PNEUMONIA BACTERIAL	cancer_typeCRC	5940327.761	0	NA	0.997
Ipilimumab	PNEUMONIA BACTERIAL	cancer_typeHNSCC	11199390.803	0	NA	0.9968
Ipilimumab	PNEUMONIA BACTERIAL	cancer_typeMelanoma	0.495	0	5.00171198119066e+62	0.9999
Ipilimumab	PNEUMONIA BACTERIAL	cancer_typeNSCLC	2325296.069	0	NA	0.9972
Ipilimumab	PNEUMONIA BACTERIAL	cancer_typeOther_Solid	437498.923	0	NA	0.9975
Ipilimumab	PNEUMONIA BACTERIAL	cancer_typeProstate	0.349	0	1.37475828396752e+50	0.9998
Ipilimumab	PNEUMONIA BACTERIAL	cancer_typeRCC	1220453.209	0	NA	0.9973
Ipilimumab	PNEUMONIA BACTERIAL	cancer_typeUnknown	1.049	0	8.43992916625872e+249	1
Ipilimumab	PNEUMONIA BACTERIAL	comorbidity_group1	1.257	0.194	4.687	0.7669
Ipilimumab	PNEUMONIA BACTERIAL	comorbidity_group>=2	1.566	0.343	5.346	0.5073
Ipilimumab	PNEUMONIA BACTERIAL	organ_dysfunctionYes	0	NA	1.82327902033743e+46	0.9943
Ipilimumab	RHABDOMYOLYSIS	(Intercept)	0	NA	2.03419501780853e+96	0.9934
Ipilimumab	RHABDOMYOLYSIS	AGE	1.037	0.997	1.086	0.0931
Ipilimumab	RHABDOMYOLYSIS	SEXF	0.132	0.007	0.633	0.0483
Ipilimumab	RHABDOMYOLYSIS	concomitant_group1-2	1849422.863	0	NA	0.9915
Ipilimumab	RHABDOMYOLYSIS	concomitant_group>=3	1542242.679	0	NA	0.9916
Ipilimumab	RHABDOMYOLYSIS	cancer_typeCRC	0.229	0	7.19604592481903e+50	0.9997
Ipilimumab	RHABDOMYOLYSIS	cancer_typeHNSCC	0.149	0	2.20283684367614e+58	0.9997
Ipilimumab	RHABDOMYOLYSIS	cancer_typeMelanoma	0.162	0	5.53847649170117e+46	0.9997
Ipilimumab	RHABDOMYOLYSIS	cancer_typeNSCLC	221606.105	0	NA	0.9976
Ipilimumab	RHABDOMYOLYSIS	cancer_typeOther_Solid	867567.743	0	NA	0.9973
Ipilimumab	RHABDOMYOLYSIS	cancer_typeProstate	0.088	0	1.28572617772025e+59	0.9995
Ipilimumab	RHABDOMYOLYSIS	cancer_typeRCC	817185.688	0	Inf	0.9974
Ipilimumab	RHABDOMYOLYSIS	cancer_typeUnknown	0.517	0	1.40688870970171e+243	1
Ipilimumab	RHABDOMYOLYSIS	comorbidity_group1	0.775	0.042	4.09	0.8092
Ipilimumab	RHABDOMYOLYSIS	comorbidity_group>=2	3.125	0.919	9.568	0.0517
Ipilimumab	RHABDOMYOLYSIS	organ_dysfunctionYes	0	0	1.09673641308639e+38	0.9939
Ipilimumab	LUNG DISORDER	(Intercept)	0	NA	2.67910857905751e+198	0.996
Ipilimumab	LUNG DISORDER	AGE	1.012	0.972	1.07	0.6271
Ipilimumab	LUNG DISORDER	SEXF	0.221	0.012	1.114	0.1463
Ipilimumab	LUNG DISORDER	concomitant_group1-2	1337511.094	Inf	Inf	0.9951
Ipilimumab	LUNG DISORDER	concomitant_group>=3	1178171.759	Inf	Inf	0.9951
Ipilimumab	LUNG DISORDER	cancer_typeCRC	0.417	0	1.14261007095117e+112	0.9999
Ipilimumab	LUNG DISORDER	cancer_typeHNSCC	0.31	0	9.04055495214183e+119	0.9999
Ipilimumab	LUNG DISORDER	cancer_typeMelanoma	0.669	0	3.19786925839284e+127	1
Ipilimumab	LUNG DISORDER	cancer_typeNSCLC	3964130.476	0	NA	0.9982
Ipilimumab	LUNG DISORDER	cancer_typeOther_Solid	897897.325	0	NA	0.9984
Ipilimumab	LUNG DISORDER	cancer_typeProstate	0.353	0	9.63093010421329e+104	0.9999
Ipilimumab	LUNG DISORDER	cancer_typeRCC	1256453.555	0	NA	0.9984
Ipilimumab	LUNG DISORDER	cancer_typeUnknown	7982108.347	0	Inf	0.9996
Ipilimumab	LUNG DISORDER	comorbidity_group1	0.794	0.043	4.22	0.827
Ipilimumab	LUNG DISORDER	comorbidity_group>=2	0	NA	2.18993684452811e+36	0.9907
Ipilimumab	LUNG DISORDER	organ_dysfunctionYes	0	NA	2.98335686445151e+83	0.9964
Ipilimumab	CEREBRAL INFARCTION	(Intercept)	0	NA	3.88543692710004e+192	0.9957
Ipilimumab	CEREBRAL INFARCTION	AGE	1.034	0.987	1.094	0.2094
Ipilimumab	CEREBRAL INFARCTION	SEXF	0.584	0.134	1.799	0.3992
Ipilimumab	CEREBRAL INFARCTION	concomitant_group1-2	1983886.964	0	NA	0.995
Ipilimumab	CEREBRAL INFARCTION	concomitant_group>=3	3303092.095	0	NA	0.9948
Ipilimumab	CEREBRAL INFARCTION	cancer_typeCRC	0.767	0	9.27608177529903e+100	1
Ipilimumab	CEREBRAL INFARCTION	cancer_typeHNSCC	0.582	0	2.88424620632114e+114	0.9999
Ipilimumab	CEREBRAL INFARCTION	cancer_typeMelanoma	1.482	0	6.26074858184414e+110	1
Ipilimumab	CEREBRAL INFARCTION	cancer_typeNSCLC	8040254.212	0	NA	0.9981
Ipilimumab	CEREBRAL INFARCTION	cancer_typeOther_Solid	3746765.299	0	NA	0.9982
Ipilimumab	CEREBRAL INFARCTION	cancer_typeProstate	0.665	0	1.4760281823872e+113	1
Ipilimumab	CEREBRAL INFARCTION	cancer_typeRCC	3834425.136	0	NA	0.9982
Ipilimumab	CEREBRAL INFARCTION	cancer_typeUnknown	26220087.649	0	Inf	0.9996
Ipilimumab	CEREBRAL INFARCTION	comorbidity_group1	1.771	0.397	5.734	0.3848
Ipilimumab	CEREBRAL INFARCTION	comorbidity_group>=2	0	NA	3.04700891166654e+33	0.9906
Ipilimumab	CEREBRAL INFARCTION	organ_dysfunctionYes	0	NA	1.0937945669667e+93	0.9962
Ipilimumab	DEPRESSED LEVEL OF CONSCIOUSNESS	(Intercept)	0	NA	1.32891950095833e+179	0.9955
Ipilimumab	DEPRESSED LEVEL OF CONSCIOUSNESS	AGE	1.022	0.985	1.07	0.3158
Ipilimumab	DEPRESSED LEVEL OF CONSCIOUSNESS	SEXF	2.75	1.076	6.905	0.0302
Ipilimumab	DEPRESSED LEVEL OF CONSCIOUSNESS	concomitant_group1-2	6018631.642	Inf	Inf	0.9945
Ipilimumab	DEPRESSED LEVEL OF CONSCIOUSNESS	concomitant_group>=3	4622134.877	Inf	3.1793956175133e+270	0.9946
Ipilimumab	DEPRESSED LEVEL OF CONSCIOUSNESS	cancer_typeCRC	38404884.228	0	NA	0.9979
Ipilimumab	DEPRESSED LEVEL OF CONSCIOUSNESS	cancer_typeHNSCC	1.45	0	1.18763832215227e+146	1
Ipilimumab	DEPRESSED LEVEL OF CONSCIOUSNESS	cancer_typeMelanoma	0.948	0	5.8292754761451e+108	1
Ipilimumab	DEPRESSED LEVEL OF CONSCIOUSNESS	cancer_typeNSCLC	14333803.402	0	NA	0.9981
Ipilimumab	DEPRESSED LEVEL OF CONSCIOUSNESS	cancer_typeOther_Solid	1.558	0	4.26927975991655e+85	0.9999
Ipilimumab	DEPRESSED LEVEL OF CONSCIOUSNESS	cancer_typeProstate	26605319.615	0	NA	0.998
Ipilimumab	DEPRESSED LEVEL OF CONSCIOUSNESS	cancer_typeRCC	25028105.863	0	NA	0.998
Ipilimumab	DEPRESSED LEVEL OF CONSCIOUSNESS	cancer_typeUnknown	0.656	0	Inf	1
Ipilimumab	DEPRESSED LEVEL OF CONSCIOUSNESS	comorbidity_group1	1.158	0.169	4.673	0.8558
Ipilimumab	DEPRESSED LEVEL OF CONSCIOUSNESS	comorbidity_group>=2	1.784	0.374	6.62	0.4133
Ipilimumab	DEPRESSED LEVEL OF CONSCIOUSNESS	organ_dysfunctionYes	2.733	0.142	16.145	0.359
Ipilimumab	PANCREATITIS	(Intercept)	0	0	3.43449381299649e+79	0.9936
Ipilimumab	PANCREATITIS	AGE	0.991	0.963	1.028	0.5814
Ipilimumab	PANCREATITIS	SEXF	1.065	0.338	2.833	0.9062
Ipilimumab	PANCREATITIS	concomitant_group1-2	968314.603	0	NA	0.9921
Ipilimumab	PANCREATITIS	concomitant_group>=3	1476718.338	0	NA	0.9919
Ipilimumab	PANCREATITIS	cancer_typeCRC	10011891.096	0	NA	0.9969
Ipilimumab	PANCREATITIS	cancer_typeHNSCC	0.874	0	2.74705287632874e+66	1
Ipilimumab	PANCREATITIS	cancer_typeMelanoma	0.791	0	1.78852657783889e+68	1
Ipilimumab	PANCREATITIS	cancer_typeNSCLC	2447812.842	0	NA	0.9971
Ipilimumab	PANCREATITIS	cancer_typeOther_Solid	1090963.231	0	Inf	0.9973
Ipilimumab	PANCREATITIS	cancer_typeProstate	1.146	0	6.30632465723398e+54	1
Ipilimumab	PANCREATITIS	cancer_typeRCC	7413045.895	0	NA	0.9969
Ipilimumab	PANCREATITIS	cancer_typeUnknown	0.633	0	7.70461318712032e+214	1
Ipilimumab	PANCREATITIS	comorbidity_group1	0.633	0.034	3.344	0.6645
Ipilimumab	PANCREATITIS	comorbidity_group>=2	1.488	0.324	5.159	0.5593
Ipilimumab	PANCREATITIS	organ_dysfunctionYes	0	NA	5.57275461449e+52	0.9941
Ipilimumab	ENCEPHALITIS	(Intercept)	0	0	1.44696741206576e+58	0.9962
Ipilimumab	ENCEPHALITIS	AGE	0.999	0.968	1.039	0.9765
Ipilimumab	ENCEPHALITIS	SEXF	0.407	0.091	1.293	0.1708
Ipilimumab	ENCEPHALITIS	concomitant_group1-2	0.113	0.024	0.628	0.0069
Ipilimumab	ENCEPHALITIS	concomitant_group>=3	0.138	0.029	0.76	0.0144
Ipilimumab	ENCEPHALITIS	cancer_typeCRC	0.6	0	5.19861286905402e+47	0.9999
Ipilimumab	ENCEPHALITIS	cancer_typeHNSCC	0.683	0	5.94279775264653e+139	0.9999
Ipilimumab	ENCEPHALITIS	cancer_typeMelanoma	0.496	0	2.50961127453636e+60	0.9999
Ipilimumab	ENCEPHALITIS	cancer_typeNSCLC	930002.455	0	NA	0.9973
Ipilimumab	ENCEPHALITIS	cancer_typeOther_Solid	3006637.258	0	Inf	0.997
Ipilimumab	ENCEPHALITIS	cancer_typeProstate	771302.477	0	NA	0.9973
Ipilimumab	ENCEPHALITIS	cancer_typeRCC	3554641.242	0	Inf	0.997
Ipilimumab	ENCEPHALITIS	cancer_typeUnknown	0.46	0	7.3324395877435e+251	1
Ipilimumab	ENCEPHALITIS	comorbidity_group1	0	NA	21572802124213551104	0.9874
Ipilimumab	ENCEPHALITIS	comorbidity_group>=2	3.37	0.958	11.18	0.0471
Ipilimumab	ENCEPHALITIS	organ_dysfunctionYes	0	NA	1.14649297783326e+48	0.9938
Ipilimumab	HAEMOPHAGOCYTIC LYMPHOHISTIOCYTOSIS	(Intercept)	0	NA	6.62635780180437e+175	0.996
Ipilimumab	HAEMOPHAGOCYTIC LYMPHOHISTIOCYTOSIS	AGE	0.973	0.952	1.001	0.0318
Ipilimumab	HAEMOPHAGOCYTIC LYMPHOHISTIOCYTOSIS	SEXF	0.93	0.302	2.397	0.8889
Ipilimumab	HAEMOPHAGOCYTIC LYMPHOHISTIOCYTOSIS	concomitant_group1-2	2576502.933	0	NA	0.9949
Ipilimumab	HAEMOPHAGOCYTIC LYMPHOHISTIOCYTOSIS	concomitant_group>=3	2194990.714	0	NA	0.995
Ipilimumab	HAEMOPHAGOCYTIC LYMPHOHISTIOCYTOSIS	cancer_typeCRC	0.696	0	8.48928931842989e+148	1
Ipilimumab	HAEMOPHAGOCYTIC LYMPHOHISTIOCYTOSIS	cancer_typeHNSCC	0.89	0	5.12840415788593e+102	1
Ipilimumab	HAEMOPHAGOCYTIC LYMPHOHISTIOCYTOSIS	cancer_typeMelanoma	54096526.681	0	NA	0.9979
Ipilimumab	HAEMOPHAGOCYTIC LYMPHOHISTIOCYTOSIS	cancer_typeNSCLC	14923206.855	0	NA	0.998
Ipilimumab	HAEMOPHAGOCYTIC LYMPHOHISTIOCYTOSIS	cancer_typeOther_Solid	2601386.325	0	NA	0.9982
Ipilimumab	HAEMOPHAGOCYTIC LYMPHOHISTIOCYTOSIS	cancer_typeProstate	1.277	0	4.96549880437072e+68	1
Ipilimumab	HAEMOPHAGOCYTIC LYMPHOHISTIOCYTOSIS	cancer_typeRCC	11090006.473	0	NA	0.9981
Ipilimumab	HAEMOPHAGOCYTIC LYMPHOHISTIOCYTOSIS	cancer_typeUnknown	0.233	0	3.68084686847535e+297	1
Ipilimumab	HAEMOPHAGOCYTIC LYMPHOHISTIOCYTOSIS	comorbidity_group1	0	NA	1.54335065954773e+35	0.9918
Ipilimumab	HAEMOPHAGOCYTIC LYMPHOHISTIOCYTOSIS	comorbidity_group>=2	2.111	0.551	6.841	0.2317
Ipilimumab	HAEMOPHAGOCYTIC LYMPHOHISTIOCYTOSIS	organ_dysfunctionYes	0	NA	1.26491075992858e+73	0.9961
Ipilimumab	ADRENAL DISORDER	(Intercept)	0	NA	8.82885012268247e+200	0.9955
Ipilimumab	ADRENAL DISORDER	AGE	1.049	0.995	1.117	0.111
Ipilimumab	ADRENAL DISORDER	SEXF	1.087	0.3	3.193	0.8867
Ipilimumab	ADRENAL DISORDER	concomitant_group1-2	1468602.803	0	NA	0.9951
Ipilimumab	ADRENAL DISORDER	concomitant_group>=3	2322939.796	0	NA	0.9949
Ipilimumab	ADRENAL DISORDER	cancer_typeCRC	1.006	0	9.45897938495361e+70	1
Ipilimumab	ADRENAL DISORDER	cancer_typeHNSCC	0.868	0	1.78530742023567e+108	1
Ipilimumab	ADRENAL DISORDER	cancer_typeMelanoma	1.127	0	4.64269338281915e+124	1
Ipilimumab	ADRENAL DISORDER	cancer_typeNSCLC	11940068.217	0	NA	0.998
Ipilimumab	ADRENAL DISORDER	cancer_typeOther_Solid	2820561.423	0	NA	0.9982
Ipilimumab	ADRENAL DISORDER	cancer_typeProstate	0.99	0	1.57118052986931e+78	1
Ipilimumab	ADRENAL DISORDER	cancer_typeRCC	6091883.158	0	NA	0.9981
Ipilimumab	ADRENAL DISORDER	cancer_typeUnknown	6.183	0	Inf	1
Ipilimumab	ADRENAL DISORDER	comorbidity_group1	0	NA	7.78527082044229e+40	0.9916
Ipilimumab	ADRENAL DISORDER	comorbidity_group>=2	0.469	0.025	2.549	0.4749
Ipilimumab	ADRENAL DISORDER	organ_dysfunctionYes	0	0	4.62503774507694e+68	0.9963
Ipilimumab	HYPERKALAEMIA	(Intercept)	0	NA	8.2752766967401e+171	0.9958
Ipilimumab	HYPERKALAEMIA	AGE	1.001	0.969	1.042	0.9375
Ipilimumab	HYPERKALAEMIA	SEXF	1.119	0.365	2.872	0.8273
Ipilimumab	HYPERKALAEMIA	concomitant_group1-2	910256.442	0	NA	0.9946
Ipilimumab	HYPERKALAEMIA	concomitant_group>=3	2005300.89	0	NA	0.9943
Ipilimumab	HYPERKALAEMIA	cancer_typeCRC	0.951	0	3.70284479931343e+25	1
Ipilimumab	HYPERKALAEMIA	cancer_typeHNSCC	0.892	0	1.29627457271184e+102	1
Ipilimumab	HYPERKALAEMIA	cancer_typeMelanoma	0.719	0	5.74467345274089e+142	1
Ipilimumab	HYPERKALAEMIA	cancer_typeNSCLC	5240646.697	0	NA	0.9982
Ipilimumab	HYPERKALAEMIA	cancer_typeOther_Solid	1.09	0	5.69853132720033e+68	1
Ipilimumab	HYPERKALAEMIA	cancer_typeProstate	1.049	0	1.17302900362635e+65	1
Ipilimumab	HYPERKALAEMIA	cancer_typeRCC	29822476.405	0	NA	0.998
Ipilimumab	HYPERKALAEMIA	cancer_typeUnknown	1.088	0	Inf	1
Ipilimumab	HYPERKALAEMIA	comorbidity_group1	0	NA	7.88837584430596e+32	0.9911
Ipilimumab	HYPERKALAEMIA	comorbidity_group>=2	1.293	0.345	3.981	0.6723
Ipilimumab	HYPERKALAEMIA	organ_dysfunctionYes	2.064	0.111	11.038	0.4948
Ipilimumab	IMMUNE-MEDIATED RENAL DISORDER	(Intercept)	0	NA	1.17461067036034e+110	0.9936
Ipilimumab	IMMUNE-MEDIATED RENAL DISORDER	AGE	1.002	0.97	1.045	0.9161
Ipilimumab	IMMUNE-MEDIATED RENAL DISORDER	SEXF	0.589	0.136	1.794	0.4045
Ipilimumab	IMMUNE-MEDIATED RENAL DISORDER	concomitant_group1-2	1479806.276	0	NA	0.992
Ipilimumab	IMMUNE-MEDIATED RENAL DISORDER	concomitant_group>=3	854005.689	0	NA	0.9923
Ipilimumab	IMMUNE-MEDIATED RENAL DISORDER	cancer_typeCRC	0.756	0	1.92503483873886e+60	1
Ipilimumab	IMMUNE-MEDIATED RENAL DISORDER	cancer_typeHNSCC	0.671	0	1.59537197934833e+68	0.9999
Ipilimumab	IMMUNE-MEDIATED RENAL DISORDER	cancer_typeMelanoma	0.799	0	1.28154700869028e+70	1
Ipilimumab	IMMUNE-MEDIATED RENAL DISORDER	cancer_typeNSCLC	3205585.275	0	NA	0.9971
Ipilimumab	IMMUNE-MEDIATED RENAL DISORDER	cancer_typeOther_Solid	1489722.965	0	NA	0.9972
Ipilimumab	IMMUNE-MEDIATED RENAL DISORDER	cancer_typeProstate	0.925	0	1.17504541569728e+53	1
Ipilimumab	IMMUNE-MEDIATED RENAL DISORDER	cancer_typeRCC	2403263.228	0	NA	0.9971
Ipilimumab	IMMUNE-MEDIATED RENAL DISORDER	cancer_typeUnknown	0.993	0	1.30993487608766e+278	1
Ipilimumab	IMMUNE-MEDIATED RENAL DISORDER	comorbidity_group1	0.775	0.042	4.05	0.8086
Ipilimumab	IMMUNE-MEDIATED RENAL DISORDER	comorbidity_group>=2	0.717	0.038	4.161	0.7583
Ipilimumab	IMMUNE-MEDIATED RENAL DISORDER	organ_dysfunctionYes	0	NA	4.20584965872036e+55	0.9945
Ipilimumab	HEPATOTOXICITY	(Intercept)	0	0	1.44768433456271e+33	0.9937
Ipilimumab	HEPATOTOXICITY	AGE	0.997	0.965	1.038	0.8628
Ipilimumab	HEPATOTOXICITY	SEXF	0.806	0.223	2.323	0.7115
Ipilimumab	HEPATOTOXICITY	concomitant_group1-2	0.524	0.073	10.732	0.5762
Ipilimumab	HEPATOTOXICITY	concomitant_group>=3	0.89	0.134	17.644	0.9175
Ipilimumab	HEPATOTOXICITY	cancer_typeCRC	0.928	0	7.41291001462127e+34	1
Ipilimumab	HEPATOTOXICITY	cancer_typeHNSCC	0.915	0	7.48936898871652e+41	1
Ipilimumab	HEPATOTOXICITY	cancer_typeMelanoma	1.218	0	1.17911832301017e+43	1
Ipilimumab	HEPATOTOXICITY	cancer_typeNSCLC	737797.985	0	NA	0.9957
Ipilimumab	HEPATOTOXICITY	cancer_typeOther_Solid	1882467.842	0	1.09171419969664e+261	0.9954
Ipilimumab	HEPATOTOXICITY	cancer_typeProstate	1142949.244	0	NA	0.9956
Ipilimumab	HEPATOTOXICITY	cancer_typeRCC	1876755.68	0	NA	0.9954
Ipilimumab	HEPATOTOXICITY	cancer_typeUnknown	2.933	0	1.69396952658099e+165	0.9999
Ipilimumab	HEPATOTOXICITY	comorbidity_group1	0.629	0.034	3.254	0.6578
Ipilimumab	HEPATOTOXICITY	comorbidity_group>=2	0.442	0.024	2.379	0.4408
Ipilimumab	HEPATOTOXICITY	organ_dysfunctionYes	0	NA	4.16230985974115e+31	0.9913
Ipilimumab	ADRENOCORTICAL INSUFFICIENCY ACUTE	(Intercept)	0	NA	1.77402500320232e+184	0.9958
Ipilimumab	ADRENOCORTICAL INSUFFICIENCY ACUTE	AGE	0.99	0.958	1.034	0.6053
Ipilimumab	ADRENOCORTICAL INSUFFICIENCY ACUTE	SEXF	1.889	0.619	5.346	0.2376
Ipilimumab	ADRENOCORTICAL INSUFFICIENCY ACUTE	concomitant_group1-2	2251867.827	0	NA	0.9949
Ipilimumab	ADRENOCORTICAL INSUFFICIENCY ACUTE	concomitant_group>=3	4704229.202	0	NA	0.9947
Ipilimumab	ADRENOCORTICAL INSUFFICIENCY ACUTE	cancer_typeCRC	1.24	0	Inf	1
Ipilimumab	ADRENOCORTICAL INSUFFICIENCY ACUTE	cancer_typeHNSCC	186525508.451	0	NA	0.9977
Ipilimumab	ADRENOCORTICAL INSUFFICIENCY ACUTE	cancer_typeMelanoma	1.383	0	1.85523383618033e+125	1
Ipilimumab	ADRENOCORTICAL INSUFFICIENCY ACUTE	cancer_typeNSCLC	6742858.36	0	NA	0.9981
Ipilimumab	ADRENOCORTICAL INSUFFICIENCY ACUTE	cancer_typeOther_Solid	4717953.981	0	NA	0.9982
Ipilimumab	ADRENOCORTICAL INSUFFICIENCY ACUTE	cancer_typeProstate	2.398	0	6.08894045781277e+100	0.9999
Ipilimumab	ADRENOCORTICAL INSUFFICIENCY ACUTE	cancer_typeRCC	27435948.601	0	NA	0.998
Ipilimumab	ADRENOCORTICAL INSUFFICIENCY ACUTE	cancer_typeUnknown	2.226	0	Inf	1
Ipilimumab	ADRENOCORTICAL INSUFFICIENCY ACUTE	comorbidity_group1	0	NA	1.29236375853874e+40	0.9916
Ipilimumab	ADRENOCORTICAL INSUFFICIENCY ACUTE	comorbidity_group>=2	0.49	0.026	2.695	0.5029
Ipilimumab	ADRENOCORTICAL INSUFFICIENCY ACUTE	organ_dysfunctionYes	0	NA	2.59614252449145e+95	0.9962
Ipilimumab	HYPOXIA	(Intercept)	0	NA	9.27305703889537e+112	0.9932
Ipilimumab	HYPOXIA	AGE	1.002	0.968	1.048	0.9246
Ipilimumab	HYPOXIA	SEXF	2.152	0.764	5.809	0.131
Ipilimumab	HYPOXIA	concomitant_group1-2	4775876.709	0	NA	0.9919
Ipilimumab	HYPOXIA	concomitant_group>=3	3206192.458	0	NA	0.9921
Ipilimumab	HYPOXIA	cancer_typeCRC	1.211	0	7.35157553894935e+60	1
Ipilimumab	HYPOXIA	cancer_typeHNSCC	37871853.958	0	Inf	0.9966
Ipilimumab	HYPOXIA	cancer_typeMelanoma	0.926	0	1.44246826056719e+50	1
Ipilimumab	HYPOXIA	cancer_typeNSCLC	6155469.349	0	NA	0.997
Ipilimumab	HYPOXIA	cancer_typeOther_Solid	4594403.771	0	NA	0.997
Ipilimumab	HYPOXIA	cancer_typeProstate	8942537.697	0	NA	0.9969
Ipilimumab	HYPOXIA	cancer_typeRCC	3339435.264	0	NA	0.9971
Ipilimumab	HYPOXIA	cancer_typeUnknown	0.334	0	3.2553665265512e+264	1
Ipilimumab	HYPOXIA	comorbidity_group1	0.831	0.045	4.41	0.8609
Ipilimumab	HYPOXIA	comorbidity_group>=2	2.273	0.473	8.744	0.2519
Ipilimumab	HYPOXIA	organ_dysfunctionYes	0	NA	6.55551785262309e+46	0.9945
Ipilimumab	IMMUNE-MEDIATED MYOSITIS	(Intercept)	0	NA	1.65331978461332e+108	0.9934
Ipilimumab	IMMUNE-MEDIATED MYOSITIS	AGE	1.016	0.982	1.06	0.4312
Ipilimumab	IMMUNE-MEDIATED MYOSITIS	SEXF	0.312	0.049	1.124	0.1259
Ipilimumab	IMMUNE-MEDIATED MYOSITIS	concomitant_group1-2	2156031.105	0	NA	0.9915
Ipilimumab	IMMUNE-MEDIATED MYOSITIS	concomitant_group>=3	802743.241	0	NA	0.9921
Ipilimumab	IMMUNE-MEDIATED MYOSITIS	cancer_typeCRC	11012120.906	0	NA	0.9968
Ipilimumab	IMMUNE-MEDIATED MYOSITIS	cancer_typeHNSCC	0.38	0	5.400646825908e+66	0.9998
Ipilimumab	IMMUNE-MEDIATED MYOSITIS	cancer_typeMelanoma	0.5	0	1.39884151867679e+60	0.9999
Ipilimumab	IMMUNE-MEDIATED MYOSITIS	cancer_typeNSCLC	923848.187	0	Inf	0.9973
Ipilimumab	IMMUNE-MEDIATED MYOSITIS	cancer_typeOther_Solid	776983.126	0	NA	0.9973
Ipilimumab	IMMUNE-MEDIATED MYOSITIS	cancer_typeProstate	0.469	0	2.7868106617525e+55	0.9999
Ipilimumab	IMMUNE-MEDIATED MYOSITIS	cancer_typeRCC	1489217.076	0	NA	0.9972
Ipilimumab	IMMUNE-MEDIATED MYOSITIS	cancer_typeUnknown	0.775	0	4.85863368350769e+276	1
Ipilimumab	IMMUNE-MEDIATED MYOSITIS	comorbidity_group1	1.134	0.061	6.092	0.9057
Ipilimumab	IMMUNE-MEDIATED MYOSITIS	comorbidity_group>=2	1.004	0.052	5.984	0.9968
Ipilimumab	IMMUNE-MEDIATED MYOSITIS	organ_dysfunctionYes	0	0	3.58811519207483e+24	0.9944
Ipilimumab	MULTIPLE ORGAN DYSFUNCTION SYNDROME	(Intercept)	0	NA	9.79903632258211e+199	0.9962
Ipilimumab	MULTIPLE ORGAN DYSFUNCTION SYNDROME	AGE	0.97	0.945	1.005	0.0512
Ipilimumab	MULTIPLE ORGAN DYSFUNCTION SYNDROME	SEXF	0.402	0.063	1.449	0.2296
Ipilimumab	MULTIPLE ORGAN DYSFUNCTION SYNDROME	concomitant_group1-2	1215599.18	0	NA	0.9952
Ipilimumab	MULTIPLE ORGAN DYSFUNCTION SYNDROME	concomitant_group>=3	1880126.851	0	NA	0.995
Ipilimumab	MULTIPLE ORGAN DYSFUNCTION SYNDROME	cancer_typeCRC	0.502	0	9.18379488363016e+20	0.9999
Ipilimumab	MULTIPLE ORGAN DYSFUNCTION SYNDROME	cancer_typeHNSCC	0.484	0	6.61908624080608e+117	0.9999
Ipilimumab	MULTIPLE ORGAN DYSFUNCTION SYNDROME	cancer_typeMelanoma	0.503	0	7.45289898134555e+191	0.9999
Ipilimumab	MULTIPLE ORGAN DYSFUNCTION SYNDROME	cancer_typeNSCLC	5547668.645	0	NA	0.9982
Ipilimumab	MULTIPLE ORGAN DYSFUNCTION SYNDROME	cancer_typeOther_Solid	1249390.898	0	Inf	0.9983
Ipilimumab	MULTIPLE ORGAN DYSFUNCTION SYNDROME	cancer_typeProstate	0.626	0	3.39465050977952e+97	0.9999
Ipilimumab	MULTIPLE ORGAN DYSFUNCTION SYNDROME	cancer_typeRCC	3573190.384	0	NA	0.9982
Ipilimumab	MULTIPLE ORGAN DYSFUNCTION SYNDROME	cancer_typeUnknown	1.307	0	Inf	1
Ipilimumab	MULTIPLE ORGAN DYSFUNCTION SYNDROME	comorbidity_group1	2.627	0.662	8.608	0.1311
Ipilimumab	MULTIPLE ORGAN DYSFUNCTION SYNDROME	comorbidity_group>=2	0.552	0.029	3.166	0.582
Ipilimumab	MULTIPLE ORGAN DYSFUNCTION SYNDROME	organ_dysfunctionYes	7.313	1.023	32.488	0.0185
Ipilimumab	ACUTE RESPIRATORY FAILURE	(Intercept)	0	0	8.29753441639319e+22	0.9896
Ipilimumab	ACUTE RESPIRATORY FAILURE	AGE	0.99	0.961	1.03	0.5805
Ipilimumab	ACUTE RESPIRATORY FAILURE	SEXF	1.419	0.473	3.899	0.5072
Ipilimumab	ACUTE RESPIRATORY FAILURE	concomitant_group1-2	2198693.099	0	NA	0.9917
Ipilimumab	ACUTE RESPIRATORY FAILURE	concomitant_group>=3	2259231.576	0	NA	0.9917
Ipilimumab	ACUTE RESPIRATORY FAILURE	cancer_typeCRC	0.23	0.009	6.039	0.3087
Ipilimumab	ACUTE RESPIRATORY FAILURE	cancer_typeHNSCC	0	NA	1.91905060760256e+85	0.9955
Ipilimumab	ACUTE RESPIRATORY FAILURE	cancer_typeMelanoma	0	NA	6.95545354365349e+91	0.9958
Ipilimumab	ACUTE RESPIRATORY FAILURE	cancer_typeNSCLC	0.115	0.017	2.287	0.0563
Ipilimumab	ACUTE RESPIRATORY FAILURE	cancer_typeOther_Solid	0.076	0.008	1.624	0.0333
Ipilimumab	ACUTE RESPIRATORY FAILURE	cancer_typeProstate	0	NA	4.935333719113e+26	0.9882
Ipilimumab	ACUTE RESPIRATORY FAILURE	cancer_typeRCC	0.028	0.002	0.654	0.006
Ipilimumab	ACUTE RESPIRATORY FAILURE	cancer_typeUnknown	0	0	Inf	0.9993
Ipilimumab	ACUTE RESPIRATORY FAILURE	comorbidity_group1	2.675	0.587	9.016	0.1438
Ipilimumab	ACUTE RESPIRATORY FAILURE	comorbidity_group>=2	2.457	0.518	9.113	0.2026
Ipilimumab	ACUTE RESPIRATORY FAILURE	organ_dysfunctionYes	0	NA	6.82214641350713e+55	0.9944
Ipilimumab	PRESCRIBED OVERDOSE	(Intercept)	0	NA	Inf	0.9974
Ipilimumab	PRESCRIBED OVERDOSE	AGE	0.984	0.955	1.021	0.3226
Ipilimumab	PRESCRIBED OVERDOSE	SEXF	0.382	0.059	1.395	0.2083
Ipilimumab	PRESCRIBED OVERDOSE	concomitant_group1-2	13195221.764	0	NA	0.9966
Ipilimumab	PRESCRIBED OVERDOSE	concomitant_group>=3	18457330.458	0	NA	0.9965
Ipilimumab	PRESCRIBED OVERDOSE	cancer_typeCRC	0.533	0	4.14791240011384e+167	1
Ipilimumab	PRESCRIBED OVERDOSE	cancer_typeHNSCC	0.482	0	1.59384821352149e+157	1
Ipilimumab	PRESCRIBED OVERDOSE	cancer_typeMelanoma	141366320.274	0	NA	0.9987
Ipilimumab	PRESCRIBED OVERDOSE	cancer_typeNSCLC	0.448	0	4.75049536303761e+112	0.9999
Ipilimumab	PRESCRIBED OVERDOSE	cancer_typeOther_Solid	15899991.131	0	NA	0.9988
Ipilimumab	PRESCRIBED OVERDOSE	cancer_typeProstate	0.569	0	1.49450710874562e+161	1
Ipilimumab	PRESCRIBED OVERDOSE	cancer_typeRCC	21757739.348	0	NA	0.9988
Ipilimumab	PRESCRIBED OVERDOSE	cancer_typeUnknown	1.888	0	Inf	1
Ipilimumab	PRESCRIBED OVERDOSE	comorbidity_group1	1.368	0.194	5.803	0.7058
Ipilimumab	PRESCRIBED OVERDOSE	comorbidity_group>=2	0.431	0.022	2.649	0.4483
Ipilimumab	PRESCRIBED OVERDOSE	organ_dysfunctionYes	2.229	0.115	13.321	0.4667
Ipilimumab	PERICARDIAL EFFUSION	(Intercept)	0	NA	2.79294200265877e+154	0.9958
Ipilimumab	PERICARDIAL EFFUSION	AGE	1.005	0.965	1.063	0.8478
Ipilimumab	PERICARDIAL EFFUSION	SEXF	0.933	0.196	3.463	0.9222
Ipilimumab	PERICARDIAL EFFUSION	concomitant_group1-2	5484715.579	0	NA	0.9947
Ipilimumab	PERICARDIAL EFFUSION	concomitant_group>=3	2730897.622	0	NA	0.9949
Ipilimumab	PERICARDIAL EFFUSION	cancer_typeCRC	25348299.016	0	NA	0.998
Ipilimumab	PERICARDIAL EFFUSION	cancer_typeHNSCC	61317390.982	Inf	Inf	0.9979
Ipilimumab	PERICARDIAL EFFUSION	cancer_typeMelanoma	0.551	0	Inf	0.9999
Ipilimumab	PERICARDIAL EFFUSION	cancer_typeNSCLC	4352947.743	0	NA	0.9982
Ipilimumab	PERICARDIAL EFFUSION	cancer_typeOther_Solid	7074212.273	0	NA	0.9981
Ipilimumab	PERICARDIAL EFFUSION	cancer_typeProstate	0.972	0	9.03069546780797e+110	1
Ipilimumab	PERICARDIAL EFFUSION	cancer_typeRCC	1117262.001	0	NA	0.9984
Ipilimumab	PERICARDIAL EFFUSION	cancer_typeUnknown	0.2	0	Inf	1
Ipilimumab	PERICARDIAL EFFUSION	comorbidity_group1	1.958	0.101	12.071	0.5419
Ipilimumab	PERICARDIAL EFFUSION	comorbidity_group>=2	3.732	0.483	21.919	0.1532
Ipilimumab	PERICARDIAL EFFUSION	organ_dysfunctionYes	0	NA	2.25289759114083e+120	0.9965
Ipilimumab	RASH MACULO-PAPULAR	(Intercept)	0	NA	9.39383578763432e+190	0.9958
Ipilimumab	RASH MACULO-PAPULAR	AGE	0.995	0.962	1.04	0.8144
Ipilimumab	RASH MACULO-PAPULAR	SEXF	0.783	0.219	2.242	0.6723
Ipilimumab	RASH MACULO-PAPULAR	concomitant_group1-2	3126721.445	0	NA	0.9949
Ipilimumab	RASH MACULO-PAPULAR	concomitant_group>=3	2466536.587	0	NA	0.995
Ipilimumab	RASH MACULO-PAPULAR	cancer_typeCRC	0.746	0	5079054911.811	1
Ipilimumab	RASH MACULO-PAPULAR	cancer_typeHNSCC	0.654	0	6.73773392855211e+155	1
Ipilimumab	RASH MACULO-PAPULAR	cancer_typeMelanoma	0.489	0	2.89387403379028e+98	0.9999
Ipilimumab	RASH MACULO-PAPULAR	cancer_typeNSCLC	6994797.344	0	NA	0.9981
Ipilimumab	RASH MACULO-PAPULAR	cancer_typeOther_Solid	5643395.053	0	NA	0.9981
Ipilimumab	RASH MACULO-PAPULAR	cancer_typeProstate	0.698	0	3.68214130859765e+82	1
Ipilimumab	RASH MACULO-PAPULAR	cancer_typeRCC	4698556.445	0	NA	0.9982
Ipilimumab	RASH MACULO-PAPULAR	cancer_typeUnknown	0.189	0	Inf	1
Ipilimumab	RASH MACULO-PAPULAR	comorbidity_group1	6.865	1.948	22.321	0.0016
Ipilimumab	RASH MACULO-PAPULAR	comorbidity_group>=2	4.864	1.155	18.893	0.0228
Ipilimumab	RASH MACULO-PAPULAR	organ_dysfunctionYes	0	NA	1.01559391964391e+95	0.9962
Ipilimumab	SHOCK	(Intercept)	0	NA	7.8867899224522e+176	0.9961
Ipilimumab	SHOCK	AGE	0.971	0.945	1.005	0.0512
Ipilimumab	SHOCK	SEXF	0.203	0.011	1.015	0.1241
Ipilimumab	SHOCK	concomitant_group1-2	4044652.499	0	NA	0.995
Ipilimumab	SHOCK	concomitant_group>=3	15198481.862	0	NA	0.9946
Ipilimumab	SHOCK	cancer_typeCRC	0.32	0	2.64920311212689e+102	0.9999
Ipilimumab	SHOCK	cancer_typeHNSCC	0.324	0	6.03451010733568e+112	0.9999
Ipilimumab	SHOCK	cancer_typeMelanoma	0.627	0	8.15949973278759e+116	1
Ipilimumab	SHOCK	cancer_typeNSCLC	2121288.672	0	NA	0.9983
Ipilimumab	SHOCK	cancer_typeOther_Solid	2712633.852	0	NA	0.9982
Ipilimumab	SHOCK	cancer_typeProstate	2938064.885	0	NA	0.9982
Ipilimumab	SHOCK	cancer_typeRCC	3276649.76	0	NA	0.9982
Ipilimumab	SHOCK	cancer_typeUnknown	17329540.112	0	Inf	0.9996
Ipilimumab	SHOCK	comorbidity_group1	0.554	0.03	2.823	0.5714
Ipilimumab	SHOCK	comorbidity_group>=2	0	NA	1.84406851974967e+32	0.9905
Ipilimumab	SHOCK	organ_dysfunctionYes	0	NA	2.58458619179356e+93	0.9962
Ipilimumab	CHOLANGITIS	(Intercept)	0	NA	3.7962571437053e+127	0.9932
Ipilimumab	CHOLANGITIS	AGE	1.003	0.965	1.057	0.8818
Ipilimumab	CHOLANGITIS	SEXF	1.764	0.484	6.1	0.3678
Ipilimumab	CHOLANGITIS	concomitant_group1-2	2868402.705	0	NA	0.9922
Ipilimumab	CHOLANGITIS	concomitant_group>=3	3147967.694	0	NA	0.9921
Ipilimumab	CHOLANGITIS	cancer_typeCRC	10572588.989	0	NA	0.9969
Ipilimumab	CHOLANGITIS	cancer_typeHNSCC	1.049	0	9.16082394736954e+69	1
Ipilimumab	CHOLANGITIS	cancer_typeMelanoma	19192761.776	0	NA	0.9968
Ipilimumab	CHOLANGITIS	cancer_typeNSCLC	1587494.844	0	NA	0.9972
Ipilimumab	CHOLANGITIS	cancer_typeOther_Solid	3526929.843	0	Inf	0.9971
Ipilimumab	CHOLANGITIS	cancer_typeProstate	4909445.246	0	NA	0.997
Ipilimumab	CHOLANGITIS	cancer_typeRCC	2030900.182	0	NA	0.9972
Ipilimumab	CHOLANGITIS	cancer_typeUnknown	0.275	0	4.41113950290992e+280	1
Ipilimumab	CHOLANGITIS	comorbidity_group1	1.607	0.084	9.654	0.6643
Ipilimumab	CHOLANGITIS	comorbidity_group>=2	3.732	0.858	15.513	0.0665
Ipilimumab	CHOLANGITIS	organ_dysfunctionYes	0	NA	2.11952008756864e+59	0.9943
Ipilimumab	CHRONIC OBSTRUCTIVE PULMONARY DISEASE	(Intercept)	0	NA	Inf	0.9972
Ipilimumab	CHRONIC OBSTRUCTIVE PULMONARY DISEASE	AGE	1.016	0.971	1.077	0.5611
Ipilimumab	CHRONIC OBSTRUCTIVE PULMONARY DISEASE	SEXF	1.68	0.505	5.063	0.3655
Ipilimumab	CHRONIC OBSTRUCTIVE PULMONARY DISEASE	concomitant_group1-2	10461257.682	0	NA	0.9966
Ipilimumab	CHRONIC OBSTRUCTIVE PULMONARY DISEASE	concomitant_group>=3	16321970.853	0	NA	0.9965
Ipilimumab	CHRONIC OBSTRUCTIVE PULMONARY DISEASE	cancer_typeCRC	1.217	0	3.25604688932925e+285	1
Ipilimumab	CHRONIC OBSTRUCTIVE PULMONARY DISEASE	cancer_typeHNSCC	1.131	0	7.31756003339439e+168	1
Ipilimumab	CHRONIC OBSTRUCTIVE PULMONARY DISEASE	cancer_typeMelanoma	1.314	0	5.10020336541761e+223	1
Ipilimumab	CHRONIC OBSTRUCTIVE PULMONARY DISEASE	cancer_typeNSCLC	48644634.652	0	NA	0.9987
Ipilimumab	CHRONIC OBSTRUCTIVE PULMONARY DISEASE	cancer_typeOther_Solid	33505431.321	0	NA	0.9988
Ipilimumab	CHRONIC OBSTRUCTIVE PULMONARY DISEASE	cancer_typeProstate	1.81	0	7.04183849633765e+179	1
Ipilimumab	CHRONIC OBSTRUCTIVE PULMONARY DISEASE	cancer_typeRCC	1.46	0	9.46323326371133e+173	1
Ipilimumab	CHRONIC OBSTRUCTIVE PULMONARY DISEASE	cancer_typeUnknown	2.603	0	Inf	1
Ipilimumab	CHRONIC OBSTRUCTIVE PULMONARY DISEASE	comorbidity_group1	0.686	0.037	3.665	0.7213
Ipilimumab	CHRONIC OBSTRUCTIVE PULMONARY DISEASE	comorbidity_group>=2	0.586	0.031	3.28	0.6174
Ipilimumab	CHRONIC OBSTRUCTIVE PULMONARY DISEASE	organ_dysfunctionYes	0	NA	1.76909643630943e+161	0.9975
Ipilimumab	RHEUMATOID ARTHRITIS	(Intercept)	0	NA	1.34316303455628e+220	0.9957
Ipilimumab	RHEUMATOID ARTHRITIS	AGE	1.02	0.974	1.083	0.4647
Ipilimumab	RHEUMATOID ARTHRITIS	SEXF	1.346	0.363	4.161	0.6227
Ipilimumab	RHEUMATOID ARTHRITIS	concomitant_group1-2	1636565.883	0	NA	0.9951
Ipilimumab	RHEUMATOID ARTHRITIS	concomitant_group>=3	2228069.705	0	NA	0.995
Ipilimumab	RHEUMATOID ARTHRITIS	cancer_typeCRC	1.015	0	2.84279261991419e+88	1
Ipilimumab	RHEUMATOID ARTHRITIS	cancer_typeHNSCC	0.951	0	5.77154872511647e+152	1
Ipilimumab	RHEUMATOID ARTHRITIS	cancer_typeMelanoma	0.859	0	5.08481546170318e+136	1
Ipilimumab	RHEUMATOID ARTHRITIS	cancer_typeNSCLC	9487408.554	0	NA	0.9981
Ipilimumab	RHEUMATOID ARTHRITIS	cancer_typeOther_Solid	3182416.123	0	NA	0.9982
Ipilimumab	RHEUMATOID ARTHRITIS	cancer_typeProstate	1.175	0	8.74816474995765e+109	1
Ipilimumab	RHEUMATOID ARTHRITIS	cancer_typeRCC	8742839.772	0	NA	0.9981
Ipilimumab	RHEUMATOID ARTHRITIS	cancer_typeUnknown	1.053	0	Inf	1
Ipilimumab	RHEUMATOID ARTHRITIS	comorbidity_group1	0.848	0.045	4.767	0.8782
Ipilimumab	RHEUMATOID ARTHRITIS	comorbidity_group>=2	1.465	0.212	6.5	0.6439
Ipilimumab	RHEUMATOID ARTHRITIS	organ_dysfunctionYes	0	NA	1.59986799228068e+110	0.9964
Ipilimumab	IMMUNE-MEDIATED HYPERTHYROIDISM	(Intercept)	0	NA	1.23540931041269e+206	0.9959
Ipilimumab	IMMUNE-MEDIATED HYPERTHYROIDISM	AGE	0.994	0.963	1.037	0.7455
Ipilimumab	IMMUNE-MEDIATED HYPERTHYROIDISM	SEXF	0.723	0.164	2.287	0.6162
Ipilimumab	IMMUNE-MEDIATED HYPERTHYROIDISM	concomitant_group1-2	5498510.994	0	NA	0.9947
Ipilimumab	IMMUNE-MEDIATED HYPERTHYROIDISM	concomitant_group>=3	4386527.852	0	NA	0.9948
Ipilimumab	IMMUNE-MEDIATED HYPERTHYROIDISM	cancer_typeCRC	0.802	0	4.48892077138406e+105	1
Ipilimumab	IMMUNE-MEDIATED HYPERTHYROIDISM	cancer_typeHNSCC	0.793	0	7348205766374.83	1
Ipilimumab	IMMUNE-MEDIATED HYPERTHYROIDISM	cancer_typeMelanoma	0.847	0	9.81352991905464e+126	1
Ipilimumab	IMMUNE-MEDIATED HYPERTHYROIDISM	cancer_typeNSCLC	9523128.39	0	NA	0.9981
Ipilimumab	IMMUNE-MEDIATED HYPERTHYROIDISM	cancer_typeOther_Solid	7384295.666	0	NA	0.9981
Ipilimumab	IMMUNE-MEDIATED HYPERTHYROIDISM	cancer_typeProstate	1.108	0	1.43355613646796e+99	1
Ipilimumab	IMMUNE-MEDIATED HYPERTHYROIDISM	cancer_typeRCC	4823123.045	0	NA	0.9982
Ipilimumab	IMMUNE-MEDIATED HYPERTHYROIDISM	cancer_typeUnknown	0.991	0	Inf	1
Ipilimumab	IMMUNE-MEDIATED HYPERTHYROIDISM	comorbidity_group1	0	NA	1.51664708695567e+42	0.9919
Ipilimumab	IMMUNE-MEDIATED HYPERTHYROIDISM	comorbidity_group>=2	0.682	0.036	3.943	0.7225
Ipilimumab	IMMUNE-MEDIATED HYPERTHYROIDISM	organ_dysfunctionYes	0	NA	5.62472666223953e+97	0.9964
Ipilimumab	IMMUNE-MEDIATED ENCEPHALITIS	(Intercept)	0	NA	7.41478739047639e+211	0.9957
Ipilimumab	IMMUNE-MEDIATED ENCEPHALITIS	AGE	1.012	0.973	1.067	0.6194
Ipilimumab	IMMUNE-MEDIATED ENCEPHALITIS	SEXF	1.206	0.33	3.624	0.7524
Ipilimumab	IMMUNE-MEDIATED ENCEPHALITIS	concomitant_group1-2	4312681.724	0	NA	0.9948
Ipilimumab	IMMUNE-MEDIATED ENCEPHALITIS	concomitant_group>=3	2595052.415	0	NA	0.995
Ipilimumab	IMMUNE-MEDIATED ENCEPHALITIS	cancer_typeCRC	1.008	0	5.12154286841527e+112	1
Ipilimumab	IMMUNE-MEDIATED ENCEPHALITIS	cancer_typeHNSCC	0.981	0	1.44078445123221e+121	1
Ipilimumab	IMMUNE-MEDIATED ENCEPHALITIS	cancer_typeMelanoma	0.762	0	6.6122767087613e+125	1
Ipilimumab	IMMUNE-MEDIATED ENCEPHALITIS	cancer_typeNSCLC	10067625.261	0	NA	0.9981
Ipilimumab	IMMUNE-MEDIATED ENCEPHALITIS	cancer_typeOther_Solid	5912881.996	0	NA	0.9982
Ipilimumab	IMMUNE-MEDIATED ENCEPHALITIS	cancer_typeProstate	1.367	0	4.18832989801588e+103	1
Ipilimumab	IMMUNE-MEDIATED ENCEPHALITIS	cancer_typeRCC	7227395.764	0	NA	0.9981
Ipilimumab	IMMUNE-MEDIATED ENCEPHALITIS	cancer_typeUnknown	0.437	0	Inf	1
Ipilimumab	IMMUNE-MEDIATED ENCEPHALITIS	comorbidity_group1	0	NA	5.21283717123182e+43	0.992
Ipilimumab	IMMUNE-MEDIATED ENCEPHALITIS	comorbidity_group>=2	1.87	0.263	8.981	0.4624
Ipilimumab	IMMUNE-MEDIATED ENCEPHALITIS	organ_dysfunctionYes	0	NA	1.15643869966328e+101	0.9963
Ipilimumab	EOSINOPHIL COUNT INCREASED	(Intercept)	0	NA	3.58091425323963e+205	0.9957
Ipilimumab	EOSINOPHIL COUNT INCREASED	AGE	1.003	0.969	1.05	0.8967
Ipilimumab	EOSINOPHIL COUNT INCREASED	SEXF	1.443	0.447	4.088	0.5054
Ipilimumab	EOSINOPHIL COUNT INCREASED	concomitant_group1-2	7898100.2	Inf	Inf	0.9946
Ipilimumab	EOSINOPHIL COUNT INCREASED	concomitant_group>=3	7868442.012	Inf	Inf	0.9946
Ipilimumab	EOSINOPHIL COUNT INCREASED	cancer_typeCRC	1.168	0	1.20331486557778e+91	1
Ipilimumab	EOSINOPHIL COUNT INCREASED	cancer_typeHNSCC	1.152	0	3.58334277168549e+123	1
Ipilimumab	EOSINOPHIL COUNT INCREASED	cancer_typeMelanoma	1.224	0	2.11199427164277e+121	1
Ipilimumab	EOSINOPHIL COUNT INCREASED	cancer_typeNSCLC	9408718.768	0	NA	0.9981
Ipilimumab	EOSINOPHIL COUNT INCREASED	cancer_typeOther_Solid	15541322.993	0	NA	0.998
Ipilimumab	EOSINOPHIL COUNT INCREASED	cancer_typeProstate	1.947	0	2.0482736339069e+88	0.9999
Ipilimumab	EOSINOPHIL COUNT INCREASED	cancer_typeRCC	12518453.23	0	NA	0.9981
Ipilimumab	EOSINOPHIL COUNT INCREASED	cancer_typeUnknown	1.416	0	Inf	1
Ipilimumab	EOSINOPHIL COUNT INCREASED	comorbidity_group1	0	NA	6.70093524034175e+36	0.9919
Ipilimumab	EOSINOPHIL COUNT INCREASED	comorbidity_group>=2	0.625	0.033	3.594	0.6623
Ipilimumab	EOSINOPHIL COUNT INCREASED	organ_dysfunctionYes	0	NA	7.62256498022784e+97	0.9963
Ipilimumab	TUMOUR PSEUDOPROGRESSION	(Intercept)	0	NA	8.82270087166526e+148	0.9957
Ipilimumab	TUMOUR PSEUDOPROGRESSION	AGE	0.979	0.952	1.016	0.1953
Ipilimumab	TUMOUR PSEUDOPROGRESSION	SEXF	2.328	0.74	7.097	0.1336
Ipilimumab	TUMOUR PSEUDOPROGRESSION	concomitant_group1-2	10224832.975	0	NA	0.9944
Ipilimumab	TUMOUR PSEUDOPROGRESSION	concomitant_group>=3	5382855.441	0	NA	0.9947
Ipilimumab	TUMOUR PSEUDOPROGRESSION	cancer_typeCRC	0.987	0	1.19369623229509e+115	1
Ipilimumab	TUMOUR PSEUDOPROGRESSION	cancer_typeHNSCC	1.504	0	1.0935068477135e+131	1
Ipilimumab	TUMOUR PSEUDOPROGRESSION	cancer_typeMelanoma	0.765	0	8.83420634114278e+95	1
Ipilimumab	TUMOUR PSEUDOPROGRESSION	cancer_typeNSCLC	11832983.974	0	NA	0.9981
Ipilimumab	TUMOUR PSEUDOPROGRESSION	cancer_typeOther_Solid	16003787.285	0	NA	0.998
Ipilimumab	TUMOUR PSEUDOPROGRESSION	cancer_typeProstate	2.964	0	4.23032816783768e+80	0.9999
Ipilimumab	TUMOUR PSEUDOPROGRESSION	cancer_typeRCC	9112622.677	0	NA	0.9981
Ipilimumab	TUMOUR PSEUDOPROGRESSION	cancer_typeUnknown	0.117	0	Inf	1
Ipilimumab	TUMOUR PSEUDOPROGRESSION	comorbidity_group1	0	NA	2.23926223320335e+44	0.992
Ipilimumab	TUMOUR PSEUDOPROGRESSION	comorbidity_group>=2	3.781	0.712	18.588	0.0956
Ipilimumab	TUMOUR PSEUDOPROGRESSION	organ_dysfunctionYes	0	NA	1.56529451517245e+101	0.9962
Ipilimumab	DELIRIUM	(Intercept)	0	NA	2.35388833275046e+114	0.9926
Ipilimumab	DELIRIUM	AGE	1.068	1.004	1.149	0.0569
Ipilimumab	DELIRIUM	SEXF	0.569	0.087	2.183	0.4696
Ipilimumab	DELIRIUM	concomitant_group1-2	3528633.198	0	NA	0.9916
Ipilimumab	DELIRIUM	concomitant_group>=3	1894438.075	0	NA	0.992
Ipilimumab	DELIRIUM	cancer_typeCRC	0.616	0	4.32300387234441e+65	0.9999
Ipilimumab	DELIRIUM	cancer_typeHNSCC	0.469	0	3.39363684710385e+72	0.9999
Ipilimumab	DELIRIUM	cancer_typeMelanoma	0.537	0	5.18457843020671e+80	0.9999
Ipilimumab	DELIRIUM	cancer_typeNSCLC	696961.786	0	NA	0.9974
Ipilimumab	DELIRIUM	cancer_typeOther_Solid	787798.605	0	NA	0.9973
Ipilimumab	DELIRIUM	cancer_typeProstate	1602860.491	0	NA	0.9972
Ipilimumab	DELIRIUM	cancer_typeRCC	853945.761	0	NA	0.9973
Ipilimumab	DELIRIUM	cancer_typeUnknown	2.565	0	Inf	1
Ipilimumab	DELIRIUM	comorbidity_group1	2.885	0.535	11.912	0.1706
Ipilimumab	DELIRIUM	comorbidity_group>=2	0.959	0.048	6.582	0.9705
Ipilimumab	DELIRIUM	organ_dysfunctionYes	9.398	1.196	49.19	0.0142
Ipilimumab	IMMUNE-MEDIATED HYPOPHYSITIS	(Intercept)	0	0	3.23261991654189e+148	0.9958
Ipilimumab	IMMUNE-MEDIATED HYPOPHYSITIS	AGE	1.005	0.971	1.053	0.8173
Ipilimumab	IMMUNE-MEDIATED HYPOPHYSITIS	SEXF	0.688	0.153	2.247	0.5715
Ipilimumab	IMMUNE-MEDIATED HYPOPHYSITIS	concomitant_group1-2	4989731.461	0	NA	0.9947
Ipilimumab	IMMUNE-MEDIATED HYPOPHYSITIS	concomitant_group>=3	2495641.509	0	NA	0.995
Ipilimumab	IMMUNE-MEDIATED HYPOPHYSITIS	cancer_typeCRC	27098369.801	0	NA	0.998
Ipilimumab	IMMUNE-MEDIATED HYPOPHYSITIS	cancer_typeHNSCC	0.798	0	3.14944505351097e+120	1
Ipilimumab	IMMUNE-MEDIATED HYPOPHYSITIS	cancer_typeMelanoma	1.423	0	1.42648894426811e+128	1
Ipilimumab	IMMUNE-MEDIATED HYPOPHYSITIS	cancer_typeNSCLC	6573930.799	0	NA	0.9981
Ipilimumab	IMMUNE-MEDIATED HYPOPHYSITIS	cancer_typeOther_Solid	4621893.004	0	NA	0.9982
Ipilimumab	IMMUNE-MEDIATED HYPOPHYSITIS	cancer_typeProstate	1.32	0	8.97867722972069e+104	1
Ipilimumab	IMMUNE-MEDIATED HYPOPHYSITIS	cancer_typeRCC	5336297.46	0	NA	0.9982
Ipilimumab	IMMUNE-MEDIATED HYPOPHYSITIS	cancer_typeUnknown	3773087.973	0	Inf	0.9997
Ipilimumab	IMMUNE-MEDIATED HYPOPHYSITIS	comorbidity_group1	2.297	0.341	9.258	0.2989
Ipilimumab	IMMUNE-MEDIATED HYPOPHYSITIS	comorbidity_group>=2	0	NA	9.88492008906305e+37	0.9912
Ipilimumab	IMMUNE-MEDIATED HYPOPHYSITIS	organ_dysfunctionYes	0	NA	1.84013788502535e+102	0.9963
Ipilimumab	CARDIO-RESPIRATORY ARREST	(Intercept)	0	NA	1.2379104725547e+234	0.9954
Ipilimumab	CARDIO-RESPIRATORY ARREST	AGE	1.034	0.98	1.108	0.2997
Ipilimumab	CARDIO-RESPIRATORY ARREST	SEXF	1.273	0.261	4.94	0.7384
Ipilimumab	CARDIO-RESPIRATORY ARREST	concomitant_group1-2	10209193.378	0	NA	0.9946
Ipilimumab	CARDIO-RESPIRATORY ARREST	concomitant_group>=3	13654268.604	0	NA	0.9945
Ipilimumab	CARDIO-RESPIRATORY ARREST	cancer_typeCRC	32119329.348	0	NA	0.9979
Ipilimumab	CARDIO-RESPIRATORY ARREST	cancer_typeHNSCC	0.972	0	1.8172878774752e+105	1
Ipilimumab	CARDIO-RESPIRATORY ARREST	cancer_typeMelanoma	1.146	0	2.83164238790388e+147	1
Ipilimumab	CARDIO-RESPIRATORY ARREST	cancer_typeNSCLC	7160787.699	0	NA	0.9981
Ipilimumab	CARDIO-RESPIRATORY ARREST	cancer_typeOther_Solid	3260368.452	0	NA	0.9982
Ipilimumab	CARDIO-RESPIRATORY ARREST	cancer_typeProstate	25584563.194	0	NA	0.998
Ipilimumab	CARDIO-RESPIRATORY ARREST	cancer_typeRCC	3516870.982	0	NA	0.9982
Ipilimumab	CARDIO-RESPIRATORY ARREST	cancer_typeUnknown	3.334	0	Inf	1
Ipilimumab	CARDIO-RESPIRATORY ARREST	comorbidity_group1	0	NA	1.36771763988858e+31	0.9919
Ipilimumab	CARDIO-RESPIRATORY ARREST	comorbidity_group>=2	0.572	0.03	3.377	0.6067
Ipilimumab	CARDIO-RESPIRATORY ARREST	organ_dysfunctionYes	0	NA	1.87842839297135e+111	0.9965
Ipilimumab	PNEUMOCYSTIS JIROVECII PNEUMONIA	(Intercept)	0	NA	Inf	0.9972
Ipilimumab	PNEUMOCYSTIS JIROVECII PNEUMONIA	AGE	1.003	0.954	1.074	0.9265
Ipilimumab	PNEUMOCYSTIS JIROVECII PNEUMONIA	SEXF	3.401	0.891	13.8	0.07
Ipilimumab	PNEUMOCYSTIS JIROVECII PNEUMONIA	concomitant_group1-2	6163644.837	0	NA	0.9966
Ipilimumab	PNEUMOCYSTIS JIROVECII PNEUMONIA	concomitant_group>=3	12204748.078	0	NA	0.9965
Ipilimumab	PNEUMOCYSTIS JIROVECII PNEUMONIA	cancer_typeCRC	1.366	0	3.00495747276944e+146	1
Ipilimumab	PNEUMOCYSTIS JIROVECII PNEUMONIA	cancer_typeHNSCC	1.463	0	8.32143827383233e+210	1
Ipilimumab	PNEUMOCYSTIS JIROVECII PNEUMONIA	cancer_typeMelanoma	1.312	0	1.50950382868995e+254	1
Ipilimumab	PNEUMOCYSTIS JIROVECII PNEUMONIA	cancer_typeNSCLC	38711218.292	0	Inf	0.9987
Ipilimumab	PNEUMOCYSTIS JIROVECII PNEUMONIA	cancer_typeOther_Solid	1.751	0	2.16856697863877e+199	1
Ipilimumab	PNEUMOCYSTIS JIROVECII PNEUMONIA	cancer_typeProstate	93924220.687	0	NA	0.9987
Ipilimumab	PNEUMOCYSTIS JIROVECII PNEUMONIA	cancer_typeRCC	12415130.496	0	NA	0.9988
Ipilimumab	PNEUMOCYSTIS JIROVECII PNEUMONIA	cancer_typeUnknown	1.743	0	Inf	1
Ipilimumab	PNEUMOCYSTIS JIROVECII PNEUMONIA	comorbidity_group1	2.97	0.59	12.149	0.1438
Ipilimumab	PNEUMOCYSTIS JIROVECII PNEUMONIA	comorbidity_group>=2	0.85	0.044	5.494	0.8839
Ipilimumab	PNEUMOCYSTIS JIROVECII PNEUMONIA	organ_dysfunctionYes	6.971	0.336	48.803	0.0948
Ipilimumab	SUDDEN DEATH	(Intercept)	0	NA	Inf	0.9968
Ipilimumab	SUDDEN DEATH	AGE	1.126	1.038	1.236	0.008
Ipilimumab	SUDDEN DEATH	SEXF	0.756	0.113	3.045	0.7246
Ipilimumab	SUDDEN DEATH	concomitant_group1-2	2864242.828	0	NA	0.9967
Ipilimumab	SUDDEN DEATH	concomitant_group>=3	3019708.007	0	NA	0.9966
Ipilimumab	SUDDEN DEATH	cancer_typeCRC	0.503	0	3.32653292336697e+207	1
Ipilimumab	SUDDEN DEATH	cancer_typeHNSCC	0.524	0	1.28154150104003e+238	1
Ipilimumab	SUDDEN DEATH	cancer_typeMelanoma	0.387	0	2.54321104842222e+215	0.9999
Ipilimumab	SUDDEN DEATH	cancer_typeNSCLC	5756500.407	0	NA	0.9988
Ipilimumab	SUDDEN DEATH	cancer_typeOther_Solid	2803652.984	0	NA	0.9989
Ipilimumab	SUDDEN DEATH	cancer_typeProstate	0.274	0	2.64074423303965e+195	0.9999
Ipilimumab	SUDDEN DEATH	cancer_typeRCC	5516399.183	0	NA	0.9988
Ipilimumab	SUDDEN DEATH	cancer_typeUnknown	5.19	0	Inf	1
Ipilimumab	SUDDEN DEATH	comorbidity_group1	0	NA	1.1608758177789e+84	0.9947
Ipilimumab	SUDDEN DEATH	comorbidity_group>=2	2.105	0.284	11.199	0.4013
Ipilimumab	SUDDEN DEATH	organ_dysfunctionYes	0	NA	6.2133990369059e+191	0.9976
Ipilimumab	FACIAL PARALYSIS	(Intercept)	0	0	7.91447080493228e+143	0.9957
Ipilimumab	FACIAL PARALYSIS	AGE	0.993	0.96	1.041	0.7341
Ipilimumab	FACIAL PARALYSIS	SEXF	0.934	0.203	3.265	0.9201
Ipilimumab	FACIAL PARALYSIS	concomitant_group1-2	17176221.51	0	NA	0.9947
Ipilimumab	FACIAL PARALYSIS	concomitant_group>=3	16836427.19	0	NA	0.9947
Ipilimumab	FACIAL PARALYSIS	cancer_typeCRC	0.907	0	7.51386346249252e+121	1
Ipilimumab	FACIAL PARALYSIS	cancer_typeHNSCC	0.916	0	6.52956991361583e+78	1
Ipilimumab	FACIAL PARALYSIS	cancer_typeMelanoma	0.943	0	2.63131228325704e+142	1
Ipilimumab	FACIAL PARALYSIS	cancer_typeNSCLC	2840185.286	0	NA	0.9982
Ipilimumab	FACIAL PARALYSIS	cancer_typeOther_Solid	17803168.01	0	NA	0.998
Ipilimumab	FACIAL PARALYSIS	cancer_typeProstate	13339234.713	0	NA	0.9981
Ipilimumab	FACIAL PARALYSIS	cancer_typeRCC	4605044.38	0	NA	0.9982
Ipilimumab	FACIAL PARALYSIS	cancer_typeUnknown	0.989	0	Inf	1
Ipilimumab	FACIAL PARALYSIS	comorbidity_group1	0	NA	8.73823789260384e+45	0.9919
Ipilimumab	FACIAL PARALYSIS	comorbidity_group>=2	0.744	0.039	4.563	0.7875
Ipilimumab	FACIAL PARALYSIS	organ_dysfunctionYes	0	NA	7.51068577068453e+105	0.9963
Ipilimumab	PEMPHIGOID	(Intercept)	0	0	3.93127209726229e+174	0.9986
Ipilimumab	PEMPHIGOID	AGE	0.982	0.953	1.023	0.3188
Ipilimumab	PEMPHIGOID	SEXF	0	NA	1.62818040867317e+39	0.9904
Ipilimumab	PEMPHIGOID	concomitant_group1-2	4779793.76	0	NA	0.9965
Ipilimumab	PEMPHIGOID	concomitant_group>=3	5298933.511	0	NA	0.9965
Ipilimumab	PEMPHIGOID	cancer_typeCRC	0	0	2.02678270387727e+184	0.999
Ipilimumab	PEMPHIGOID	cancer_typeHNSCC	0	0	7.02719139517715e+207	0.9991
Ipilimumab	PEMPHIGOID	cancer_typeMelanoma	0	0	2.12635501846516e+201	0.9991
Ipilimumab	PEMPHIGOID	cancer_typeNSCLC	0.967	0	1.69099673065677e+175	1
Ipilimumab	PEMPHIGOID	cancer_typeOther_Solid	1.104	0	1.36962424464391e+142	1
Ipilimumab	PEMPHIGOID	cancer_typeProstate	0	0	3.73308073284919e+168	0.9989
Ipilimumab	PEMPHIGOID	cancer_typeRCC	1.853	0	3.24186971148268e+175	1
Ipilimumab	PEMPHIGOID	cancer_typeUnknown	12935468.922	0	Inf	0.9998
Ipilimumab	PEMPHIGOID	comorbidity_group1	0.951	0.051	5.218	0.9627
Ipilimumab	PEMPHIGOID	comorbidity_group>=2	0	0	0	0.9939
Ipilimumab	PEMPHIGOID	organ_dysfunctionYes	0	0	2.58776953621915e+97	0.9975
Ipilimumab	DERMATITIS	(Intercept)	0	0	0	0.9973
Ipilimumab	DERMATITIS	AGE	0.993	0.96	1.039	0.7102
Ipilimumab	DERMATITIS	SEXF	1.416	0.37	4.576	0.5769
Ipilimumab	DERMATITIS	concomitant_group1-2	7660862.279	0	NA	0.9967
Ipilimumab	DERMATITIS	concomitant_group>=3	8383733.799	0	NA	0.9967
Ipilimumab	DERMATITIS	cancer_typeCRC	1.205	0	2.14087079559377e+200	1
Ipilimumab	DERMATITIS	cancer_typeHNSCC	1.256	0	1.50863508415899e+213	1
Ipilimumab	DERMATITIS	cancer_typeMelanoma	385823895.805	0	NA	0.9986
Ipilimumab	DERMATITIS	cancer_typeNSCLC	17145370.177	0	NA	0.9988
Ipilimumab	DERMATITIS	cancer_typeOther_Solid	11507470.612	0	NA	0.9988
Ipilimumab	DERMATITIS	cancer_typeProstate	2.512	0	1.93146326402406e+187	0.9999
Ipilimumab	DERMATITIS	cancer_typeRCC	44187651.274	0	NA	0.9987
Ipilimumab	DERMATITIS	cancer_typeUnknown	18972532.267	0	Inf	0.9998
Ipilimumab	DERMATITIS	comorbidity_group1	0	0	0	0.9948
Ipilimumab	DERMATITIS	comorbidity_group>=2	0	NA	2.10002339015936e+68	0.9939
Ipilimumab	DERMATITIS	organ_dysfunctionYes	0	NA	4.90849094717163e+162	0.9976
Ipilimumab	CHOLANGITIS SCLEROSING	(Intercept)	0	NA	Inf	0.9972
Ipilimumab	CHOLANGITIS SCLEROSING	AGE	1.048	0.986	1.131	0.1851
Ipilimumab	CHOLANGITIS SCLEROSING	SEXF	0.32	0.017	1.709	0.2803
Ipilimumab	CHOLANGITIS SCLEROSING	concomitant_group1-2	5279361.244	Inf	Inf	0.9967
Ipilimumab	CHOLANGITIS SCLEROSING	concomitant_group>=3	6426391.74	Inf	Inf	0.9967
Ipilimumab	CHOLANGITIS SCLEROSING	cancer_typeCRC	0.525	0	3.03038497656389e+218	1
Ipilimumab	CHOLANGITIS SCLEROSING	cancer_typeHNSCC	0.364	0	3.41889840910828e+247	0.9999
Ipilimumab	CHOLANGITIS SCLEROSING	cancer_typeMelanoma	1.066	0	1.61465968684722e+250	1
Ipilimumab	CHOLANGITIS SCLEROSING	cancer_typeNSCLC	4641766.631	0	NA	0.9989
Ipilimumab	CHOLANGITIS SCLEROSING	cancer_typeOther_Solid	5650339.07	0	NA	0.9989
Ipilimumab	CHOLANGITIS SCLEROSING	cancer_typeProstate	0.36	0	5.93813661763278e+204	0.9999
Ipilimumab	CHOLANGITIS SCLEROSING	cancer_typeRCC	5478961.281	0	NA	0.9989
Ipilimumab	CHOLANGITIS SCLEROSING	cancer_typeUnknown	40012375.073	0	Inf	0.9998
Ipilimumab	CHOLANGITIS SCLEROSING	comorbidity_group1	1.132	0.059	6.673	0.9094
Ipilimumab	CHOLANGITIS SCLEROSING	comorbidity_group>=2	0	NA	5.75762419646995e+76	0.9942
Ipilimumab	CHOLANGITIS SCLEROSING	organ_dysfunctionYes	0	NA	7.14423892597242e+199	0.9976
Ipilimumab	IMMUNE THROMBOCYTOPENIA	(Intercept)	0	NA	2.09937155916498e+227	0.9958
Ipilimumab	IMMUNE THROMBOCYTOPENIA	AGE	1.025	0.974	1.092	0.4098
Ipilimumab	IMMUNE THROMBOCYTOPENIA	SEXF	0.605	0.093	2.312	0.5185
Ipilimumab	IMMUNE THROMBOCYTOPENIA	concomitant_group1-2	1071748.707	0	NA	0.9952
Ipilimumab	IMMUNE THROMBOCYTOPENIA	concomitant_group>=3	1920586.939	0	NA	0.995
Ipilimumab	IMMUNE THROMBOCYTOPENIA	cancer_typeCRC	0.686	0	3.05989446091162e+81	1
Ipilimumab	IMMUNE THROMBOCYTOPENIA	cancer_typeHNSCC	0.56	0	1.97747597150346e+138	0.9999
Ipilimumab	IMMUNE THROMBOCYTOPENIA	cancer_typeMelanoma	0.607	0	5.20801942502065e+212	1
Ipilimumab	IMMUNE THROMBOCYTOPENIA	cancer_typeNSCLC	4180849.676	0	NA	0.9982
Ipilimumab	IMMUNE THROMBOCYTOPENIA	cancer_typeOther_Solid	1793001.436	0	NA	0.9983
Ipilimumab	IMMUNE THROMBOCYTOPENIA	cancer_typeProstate	0.479	0	3.16556554030218e+113	0.9999
Ipilimumab	IMMUNE THROMBOCYTOPENIA	cancer_typeRCC	4675637.313	0	NA	0.9982
Ipilimumab	IMMUNE THROMBOCYTOPENIA	cancer_typeUnknown	1.396	0	Inf	1
Ipilimumab	IMMUNE THROMBOCYTOPENIA	comorbidity_group1	0.927	0.049	5.307	0.9436
Ipilimumab	IMMUNE THROMBOCYTOPENIA	comorbidity_group>=2	1.436	0.207	6.401	0.6623
Ipilimumab	IMMUNE THROMBOCYTOPENIA	organ_dysfunctionYes	0	NA	5.85050633414316e+113	0.9964
Ipilimumab	COLITIS ULCERATIVE	(Intercept)	0	NA	4.87591199926177e+242	0.9975
Ipilimumab	COLITIS ULCERATIVE	AGE	1.014	0.966	1.085	0.6409
Ipilimumab	COLITIS ULCERATIVE	SEXF	0.342	0.018	1.972	0.321
Ipilimumab	COLITIS ULCERATIVE	concomitant_group1-2	0.646	0.067	14.816	0.7293
Ipilimumab	COLITIS ULCERATIVE	concomitant_group>=3	0.436	0.044	9.722	0.5064
Ipilimumab	COLITIS ULCERATIVE	cancer_typeCRC	0.51	0	3.29407423054379e+114	0.9999
Ipilimumab	COLITIS ULCERATIVE	cancer_typeHNSCC	0.449	0	8.94396716579799e+123	0.9999
Ipilimumab	COLITIS ULCERATIVE	cancer_typeMelanoma	0.399	0	4.58318982924569e+155	0.9999
Ipilimumab	COLITIS ULCERATIVE	cancer_typeNSCLC	2233879.265	0	NA	0.9983
Ipilimumab	COLITIS ULCERATIVE	cancer_typeOther_Solid	3445004.422	0	NA	0.9982
Ipilimumab	COLITIS ULCERATIVE	cancer_typeProstate	5195983.738	0	NA	0.9982
Ipilimumab	COLITIS ULCERATIVE	cancer_typeRCC	567085.063	0	NA	0.9985
Ipilimumab	COLITIS ULCERATIVE	cancer_typeUnknown	0.426	0	Inf	1
Ipilimumab	COLITIS ULCERATIVE	comorbidity_group1	0	NA	2.14097203430592e+50	0.9922
Ipilimumab	COLITIS ULCERATIVE	comorbidity_group>=2	2.493	0.327	14.543	0.3162
Ipilimumab	COLITIS ULCERATIVE	organ_dysfunctionYes	0	NA	1.64547363341759e+114	0.9964
Ipilimumab	PERITONITIS	(Intercept)	0	0	9.53972521902294e+146	0.9956
Ipilimumab	PERITONITIS	AGE	1.012	0.966	1.079	0.6746
Ipilimumab	PERITONITIS	SEXF	2.001	0.51	7.015	0.2835
Ipilimumab	PERITONITIS	concomitant_group1-2	6233585.017	0	NA	0.9949
Ipilimumab	PERITONITIS	concomitant_group>=3	8607521.942	0	NA	0.9948
Ipilimumab	PERITONITIS	cancer_typeCRC	1.329	0	1.96667252909168e+127	1
Ipilimumab	PERITONITIS	cancer_typeHNSCC	1.274	0	8.87821713700692e+143	1
Ipilimumab	PERITONITIS	cancer_typeMelanoma	1.328	0	6.91924242461622e+138	1
Ipilimumab	PERITONITIS	cancer_typeNSCLC	15063313.079	0	NA	0.998
Ipilimumab	PERITONITIS	cancer_typeOther_Solid	4573113.469	0	NA	0.9982
Ipilimumab	PERITONITIS	cancer_typeProstate	22919897.055	0	NA	0.998
Ipilimumab	PERITONITIS	cancer_typeRCC	5338278.468	0	NA	0.9982
Ipilimumab	PERITONITIS	cancer_typeUnknown	2.005	0	Inf	1
Ipilimumab	PERITONITIS	comorbidity_group1	0	NA	1.95994253968558e+48	0.9918
Ipilimumab	PERITONITIS	comorbidity_group>=2	0.636	0.034	3.738	0.676
Ipilimumab	PERITONITIS	organ_dysfunctionYes	0	NA	9.28493022530799e+99	0.9964
Ipilimumab	EYELID PTOSIS	(Intercept)	0	NA	Inf	0.9969
Ipilimumab	EYELID PTOSIS	AGE	1.088	1.023	1.172	0.0157
Ipilimumab	EYELID PTOSIS	SEXF	0.987	0.234	3.414	0.9845
Ipilimumab	EYELID PTOSIS	concomitant_group1-2	10049531.915	0	NA	0.9966
Ipilimumab	EYELID PTOSIS	concomitant_group>=3	5744131.839	0	NA	0.9967
Ipilimumab	EYELID PTOSIS	cancer_typeCRC	61498113.334	0	NA	0.9987
Ipilimumab	EYELID PTOSIS	cancer_typeHNSCC	0.71	0	6.72259956789364e+218	1
Ipilimumab	EYELID PTOSIS	cancer_typeMelanoma	726860458.257	0	Inf	0.9985
Ipilimumab	EYELID PTOSIS	cancer_typeNSCLC	6749092.262	0	NA	0.9989
Ipilimumab	EYELID PTOSIS	cancer_typeOther_Solid	9685532.901	0	NA	0.9988
Ipilimumab	EYELID PTOSIS	cancer_typeProstate	1.045	0	2.69938542933237e+181	1
Ipilimumab	EYELID PTOSIS	cancer_typeRCC	8865789.361	0	NA	0.9988
Ipilimumab	EYELID PTOSIS	cancer_typeUnknown	115777653.051	0	Inf	0.9997
Ipilimumab	EYELID PTOSIS	comorbidity_group1	0	0	0	0.9948
Ipilimumab	EYELID PTOSIS	comorbidity_group>=2	0	NA	2.44157356439014e+59	0.993
Ipilimumab	EYELID PTOSIS	organ_dysfunctionYes	0	NA	9.94316576941933e+161	0.9975
Ipilimumab	MENINGITIS ASEPTIC	(Intercept)	0	0	2.75947376078285e+137	0.9958
Ipilimumab	MENINGITIS ASEPTIC	AGE	0.968	0.939	1.007	0.0607
Ipilimumab	MENINGITIS ASEPTIC	SEXF	3.614	0.944	14.761	0.0579
Ipilimumab	MENINGITIS ASEPTIC	concomitant_group1-2	5359981.786	0	NA	0.9946
Ipilimumab	MENINGITIS ASEPTIC	concomitant_group>=3	4981139.213	0	1.79482022511357e+304	0.9946
Ipilimumab	MENINGITIS ASEPTIC	cancer_typeCRC	1.096	0	4.68665460369627e+130	1
Ipilimumab	MENINGITIS ASEPTIC	cancer_typeHNSCC	1.943	0	1.48375343559899e+149	0.9999
Ipilimumab	MENINGITIS ASEPTIC	cancer_typeMelanoma	1.42	0	7.92657873564708e+121	1
Ipilimumab	MENINGITIS ASEPTIC	cancer_typeNSCLC	3098402.718	0	NA	0.9982
Ipilimumab	MENINGITIS ASEPTIC	cancer_typeOther_Solid	10609577.938	0	NA	0.9981
Ipilimumab	MENINGITIS ASEPTIC	cancer_typeProstate	5.692	0	8.22337729926052e+123	0.9998
Ipilimumab	MENINGITIS ASEPTIC	cancer_typeRCC	21165898.707	0	NA	0.998
Ipilimumab	MENINGITIS ASEPTIC	cancer_typeUnknown	2204606682.231	0	Inf	0.9975
Ipilimumab	MENINGITIS ASEPTIC	comorbidity_group1	1.744	0.088	11.423	0.6201
Ipilimumab	MENINGITIS ASEPTIC	comorbidity_group>=2	1.512	0.073	12.372	0.7257
Ipilimumab	MENINGITIS ASEPTIC	organ_dysfunctionYes	0	NA	3.44940417343518e+117	0.9963
Ipilimumab	IMMUNE-MEDIATED NEPHRITIS	(Intercept)	0	NA	2.49180088171444e+208	0.9958
Ipilimumab	IMMUNE-MEDIATED NEPHRITIS	AGE	1.035	0.981	1.106	0.2642
Ipilimumab	IMMUNE-MEDIATED NEPHRITIS	SEXF	0.258	0.014	1.34	0.1963
Ipilimumab	IMMUNE-MEDIATED NEPHRITIS	concomitant_group1-2	1648850.162	0	NA	0.995
Ipilimumab	IMMUNE-MEDIATED NEPHRITIS	concomitant_group>=3	1337851.91	0	NA	0.9951
Ipilimumab	IMMUNE-MEDIATED NEPHRITIS	cancer_typeCRC	0.364	0	4.63584794273311e+120	0.9999
Ipilimumab	IMMUNE-MEDIATED NEPHRITIS	cancer_typeHNSCC	0.245	0	3.61376908232048e+185	0.9999
Ipilimumab	IMMUNE-MEDIATED NEPHRITIS	cancer_typeMelanoma	0.231	0	2.55562150360561e+139	0.9999
Ipilimumab	IMMUNE-MEDIATED NEPHRITIS	cancer_typeNSCLC	1217445.775	0	NA	0.9983
Ipilimumab	IMMUNE-MEDIATED NEPHRITIS	cancer_typeOther_Solid	1319327.66	0	NA	0.9983
Ipilimumab	IMMUNE-MEDIATED NEPHRITIS	cancer_typeProstate	0.154	0	5.49725939879723e+112	0.9998
Ipilimumab	IMMUNE-MEDIATED NEPHRITIS	cancer_typeRCC	1452438.093	0	NA	0.9983
Ipilimumab	IMMUNE-MEDIATED NEPHRITIS	cancer_typeUnknown	0.396	0	Inf	1
Ipilimumab	IMMUNE-MEDIATED NEPHRITIS	comorbidity_group1	3.434	0.478	16.163	0.1492
Ipilimumab	IMMUNE-MEDIATED NEPHRITIS	comorbidity_group>=2	4.18	0.782	19.758	0.0728
Ipilimumab	IMMUNE-MEDIATED NEPHRITIS	organ_dysfunctionYes	0	NA	1.02880804680379e+111	0.9962
Ipilimumab	AMYLASE INCREASED	(Intercept)	0	NA	Inf	0.9975
Ipilimumab	AMYLASE INCREASED	AGE	0.969	0.943	1.003	0.038
Ipilimumab	AMYLASE INCREASED	SEXF	0.964	0.211	3.278	0.9564
Ipilimumab	AMYLASE INCREASED	concomitant_group1-2	1794099.835	0	NA	0.9966
Ipilimumab	AMYLASE INCREASED	concomitant_group>=3	610354.335	0	NA	0.9968
Ipilimumab	AMYLASE INCREASED	cancer_typeCRC	0.687	0	4.11748016739541e+190	1
Ipilimumab	AMYLASE INCREASED	cancer_typeHNSCC	1.125	0	Inf	1
Ipilimumab	AMYLASE INCREASED	cancer_typeMelanoma	157415778.271	0	NA	0.9986
Ipilimumab	AMYLASE INCREASED	cancer_typeNSCLC	17255887.303	Inf	Inf	0.9988
Ipilimumab	AMYLASE INCREASED	cancer_typeOther_Solid	0.984	0	5.9058533832421e+105	1
Ipilimumab	AMYLASE INCREASED	cancer_typeProstate	1.872	0	1.25956247524246e+128	1
Ipilimumab	AMYLASE INCREASED	cancer_typeRCC	25851905.291	0	NA	0.9987
Ipilimumab	AMYLASE INCREASED	cancer_typeUnknown	0.112	0	Inf	1
Ipilimumab	AMYLASE INCREASED	comorbidity_group1	2.105	0.108	12.901	0.5011
Ipilimumab	AMYLASE INCREASED	comorbidity_group>=2	3.48	0.429	20.864	0.1898
Ipilimumab	AMYLASE INCREASED	organ_dysfunctionYes	0	NA	1.34730343457329e+182	0.9976
Ipilimumab	PERFORMANCE STATUS DECREASED	(Intercept)	0	NA	Inf	0.9972
Ipilimumab	PERFORMANCE STATUS DECREASED	AGE	1.017	0.968	1.089	0.5765
Ipilimumab	PERFORMANCE STATUS DECREASED	SEXF	1.763	0.447	6.229	0.3832
Ipilimumab	PERFORMANCE STATUS DECREASED	concomitant_group1-2	10336332.473	0	NA	0.9966
Ipilimumab	PERFORMANCE STATUS DECREASED	concomitant_group>=3	4389760.442	0	NA	0.9968
Ipilimumab	PERFORMANCE STATUS DECREASED	cancer_typeCRC	1.109	0	8.57886599480099e+218	1
Ipilimumab	PERFORMANCE STATUS DECREASED	cancer_typeHNSCC	1.218	0	5.48975193233667e+248	1
Ipilimumab	PERFORMANCE STATUS DECREASED	cancer_typeMelanoma	0.68	0	8.13786280596219e+234	1
Ipilimumab	PERFORMANCE STATUS DECREASED	cancer_typeNSCLC	34736816.158	0	NA	0.9988
Ipilimumab	PERFORMANCE STATUS DECREASED	cancer_typeOther_Solid	18030653.103	0	NA	0.9988
Ipilimumab	PERFORMANCE STATUS DECREASED	cancer_typeProstate	1.735	0	6.4060606632109e+204	1
Ipilimumab	PERFORMANCE STATUS DECREASED	cancer_typeRCC	1.035	0	1.40458063050775e+198	1
Ipilimumab	PERFORMANCE STATUS DECREASED	cancer_typeUnknown	0.241	0	Inf	1
Ipilimumab	PERFORMANCE STATUS DECREASED	comorbidity_group1	1.472	0.077	8.948	0.7244
Ipilimumab	PERFORMANCE STATUS DECREASED	comorbidity_group>=2	3.531	0.449	22.666	0.1801
Ipilimumab	PERFORMANCE STATUS DECREASED	organ_dysfunctionYes	0	NA	3.89912752965959e+164	0.9976
Ipilimumab	LYMPHOCYTIC HYPOPHYSITIS	(Intercept)	0	NA	1.14541800065236e+214	0.9971
Ipilimumab	LYMPHOCYTIC HYPOPHYSITIS	AGE	1.047	0.989	1.124	0.1582
Ipilimumab	LYMPHOCYTIC HYPOPHYSITIS	SEXF	1.57	0.379	5.769	0.5039
Ipilimumab	LYMPHOCYTIC HYPOPHYSITIS	concomitant_group1-2	0.046	0.006	0.442	0.0034
Ipilimumab	LYMPHOCYTIC HYPOPHYSITIS	concomitant_group>=3	0.056	0.007	0.559	0.0087
Ipilimumab	LYMPHOCYTIC HYPOPHYSITIS	cancer_typeCRC	1.473	0	4.60802124534557e+84	1
Ipilimumab	LYMPHOCYTIC HYPOPHYSITIS	cancer_typeHNSCC	2.003	0	1.00812523321876e+146	0.9999
Ipilimumab	LYMPHOCYTIC HYPOPHYSITIS	cancer_typeMelanoma	1.762	0	1.94884436936023e+139	0.9999
Ipilimumab	LYMPHOCYTIC HYPOPHYSITIS	cancer_typeNSCLC	8130010.372	0	NA	0.998
Ipilimumab	LYMPHOCYTIC HYPOPHYSITIS	cancer_typeOther_Solid	4548551.835	0	NA	0.9981
Ipilimumab	LYMPHOCYTIC HYPOPHYSITIS	cancer_typeProstate	0.439	0	3.57248458587862e+117	0.9999
Ipilimumab	LYMPHOCYTIC HYPOPHYSITIS	cancer_typeRCC	14837138.991	0	NA	0.9979
Ipilimumab	LYMPHOCYTIC HYPOPHYSITIS	cancer_typeUnknown	3.978	0	NA	1
Ipilimumab	LYMPHOCYTIC HYPOPHYSITIS	comorbidity_group1	0	NA	4.06857187312273e+50	0.9921
Ipilimumab	LYMPHOCYTIC HYPOPHYSITIS	comorbidity_group>=2	1.169	0.058	8.5	0.8914
Ipilimumab	LYMPHOCYTIC HYPOPHYSITIS	organ_dysfunctionYes	0	NA	6.00526486536832e+114	0.9963
Ipilimumab	INAPPROPRIATE ANTIDIURETIC HORMONE SECRETION	(Intercept)	0	NA	1.84667479367257e+264	0.9972
Ipilimumab	INAPPROPRIATE ANTIDIURETIC HORMONE SECRETION	AGE	0.991	0.958	1.04	0.6459
Ipilimumab	INAPPROPRIATE ANTIDIURETIC HORMONE SECRETION	SEXF	2.36	0.674	7.905	0.1596
Ipilimumab	INAPPROPRIATE ANTIDIURETIC HORMONE SECRETION	concomitant_group1-2	26988056.03	0	NA	0.9964
Ipilimumab	INAPPROPRIATE ANTIDIURETIC HORMONE SECRETION	concomitant_group>=3	22144201.986	0	NA	0.9964
Ipilimumab	INAPPROPRIATE ANTIDIURETIC HORMONE SECRETION	cancer_typeCRC	1.445	0	3.54429654983779e+204	1
Ipilimumab	INAPPROPRIATE ANTIDIURETIC HORMONE SECRETION	cancer_typeHNSCC	1.67	0	1.16731751133646e+172	1
Ipilimumab	INAPPROPRIATE ANTIDIURETIC HORMONE SECRETION	cancer_typeMelanoma	2.29	0	3.65272859443528e+228	1
Ipilimumab	INAPPROPRIATE ANTIDIURETIC HORMONE SECRETION	cancer_typeNSCLC	37169519.038	0	NA	0.9987
Ipilimumab	INAPPROPRIATE ANTIDIURETIC HORMONE SECRETION	cancer_typeOther_Solid	39926230.589	0	NA	0.9987
Ipilimumab	INAPPROPRIATE ANTIDIURETIC HORMONE SECRETION	cancer_typeProstate	4.589	0	5.61998403549449e+191	0.9999
Ipilimumab	INAPPROPRIATE ANTIDIURETIC HORMONE SECRETION	cancer_typeRCC	22394326.071	0	NA	0.9988
Ipilimumab	INAPPROPRIATE ANTIDIURETIC HORMONE SECRETION	cancer_typeUnknown	13311993.167	0	Inf	0.9998
Ipilimumab	INAPPROPRIATE ANTIDIURETIC HORMONE SECRETION	comorbidity_group1	0	0	0	0.9946
Ipilimumab	INAPPROPRIATE ANTIDIURETIC HORMONE SECRETION	comorbidity_group>=2	0	0	0	0.994
Ipilimumab	INAPPROPRIATE ANTIDIURETIC HORMONE SECRETION	organ_dysfunctionYes	12.846	0.678	74.261	0.0183
Ipilimumab	CANCER PAIN	(Intercept)	0	NA	1.55358975581314e+142	0.9934
Ipilimumab	CANCER PAIN	AGE	0.989	0.945	1.048	0.6651
Ipilimumab	CANCER PAIN	SEXF	1.318	0.274	5.1	0.6998
Ipilimumab	CANCER PAIN	concomitant_group1-2	1135695.693	0	NA	0.9927
Ipilimumab	CANCER PAIN	concomitant_group>=3	1306604.812	0	NA	0.9926
Ipilimumab	CANCER PAIN	cancer_typeCRC	0.728	0	1.44385438925166e+73	0.9999
Ipilimumab	CANCER PAIN	cancer_typeHNSCC	18699828.604	0	NA	0.9967
Ipilimumab	CANCER PAIN	cancer_typeMelanoma	0.295	0	7.99505475320026e+69	0.9998
Ipilimumab	CANCER PAIN	cancer_typeNSCLC	857871.082	0	NA	0.9973
Ipilimumab	CANCER PAIN	cancer_typeOther_Solid	1326411.644	0	NA	0.9972
Ipilimumab	CANCER PAIN	cancer_typeProstate	2691119.85	0	NA	0.9971
Ipilimumab	CANCER PAIN	cancer_typeRCC	912052.857	0	NA	0.9973
Ipilimumab	CANCER PAIN	cancer_typeUnknown	0.108	0	Inf	0.9999
Ipilimumab	CANCER PAIN	comorbidity_group1	9.066	1.521	54.389	0.0118
Ipilimumab	CANCER PAIN	comorbidity_group>=2	9.49	1.779	61.667	0.0102
Ipilimumab	CANCER PAIN	organ_dysfunctionYes	3.714	0.184	25.601	0.252
Ipilimumab	PSORIASIS	(Intercept)	0	0	8.20770786719701e+178	0.9991
Ipilimumab	PSORIASIS	AGE	0.975	0.945	1.019	0.1794
Ipilimumab	PSORIASIS	SEXF	0	NA	2.73605883370352e+65	0.9938
Ipilimumab	PSORIASIS	concomitant_group1-2	6705154.633	0	NA	0.9978
Ipilimumab	PSORIASIS	concomitant_group>=3	10655217.381	0	NA	0.9978
Ipilimumab	PSORIASIS	cancer_typeCRC	0	0	4.09345613192978e+272	0.9993
Ipilimumab	PSORIASIS	cancer_typeHNSCC	0	0	Inf	0.9994
Ipilimumab	PSORIASIS	cancer_typeMelanoma	0	0	Inf	0.9994
Ipilimumab	PSORIASIS	cancer_typeNSCLC	1.045	0	Inf	1
Ipilimumab	PSORIASIS	cancer_typeOther_Solid	0.824	0	8.18817104701535e+294	1
Ipilimumab	PSORIASIS	cancer_typeProstate	0	0	Inf	0.9993
Ipilimumab	PSORIASIS	cancer_typeRCC	2.527	0	Inf	1
Ipilimumab	PSORIASIS	cancer_typeUnknown	34830191.31	0	Inf	0.9999
Ipilimumab	PSORIASIS	comorbidity_group1	0	NA	3.46964915797903e+133	0.9965
Ipilimumab	PSORIASIS	comorbidity_group>=2	0	NA	7.50039424497129e+124	0.9961
Ipilimumab	PSORIASIS	organ_dysfunctionYes	0	NA	1.32181181175217e+300	0.9984
Ipilimumab	ATRIOVENTRICULAR BLOCK COMPLETE	(Intercept)	0	NA	2.432882663929e+216	0.9956
Ipilimumab	ATRIOVENTRICULAR BLOCK COMPLETE	AGE	1.032	0.981	1.102	0.2955
Ipilimumab	ATRIOVENTRICULAR BLOCK COMPLETE	SEXF	0.615	0.093	2.403	0.5357
Ipilimumab	ATRIOVENTRICULAR BLOCK COMPLETE	concomitant_group1-2	4926153.842	0	NA	0.9947
Ipilimumab	ATRIOVENTRICULAR BLOCK COMPLETE	concomitant_group>=3	3961276.337	0	NA	0.9948
Ipilimumab	ATRIOVENTRICULAR BLOCK COMPLETE	cancer_typeCRC	0.73	0	2.19569391585314e+116	1
Ipilimumab	ATRIOVENTRICULAR BLOCK COMPLETE	cancer_typeHNSCC	0.579	0	1.20377517000673e+145	0.9999
Ipilimumab	ATRIOVENTRICULAR BLOCK COMPLETE	cancer_typeMelanoma	0.714	0	2.18583756195937e+149	1
Ipilimumab	ATRIOVENTRICULAR BLOCK COMPLETE	cancer_typeNSCLC	2195001.791	0	NA	0.9983
Ipilimumab	ATRIOVENTRICULAR BLOCK COMPLETE	cancer_typeOther_Solid	6955429.15	0	NA	0.9981
Ipilimumab	ATRIOVENTRICULAR BLOCK COMPLETE	cancer_typeProstate	0.598	0	3.25039672489265e+115	0.9999
Ipilimumab	ATRIOVENTRICULAR BLOCK COMPLETE	cancer_typeRCC	3277012.86	0	NA	0.9982
Ipilimumab	ATRIOVENTRICULAR BLOCK COMPLETE	cancer_typeUnknown	1.288	0	Inf	1
Ipilimumab	ATRIOVENTRICULAR BLOCK COMPLETE	comorbidity_group1	1.391	0.073	8.232	0.7619
Ipilimumab	ATRIOVENTRICULAR BLOCK COMPLETE	comorbidity_group>=2	1.142	0.058	7.699	0.906
Ipilimumab	ATRIOVENTRICULAR BLOCK COMPLETE	organ_dysfunctionYes	0	0	1.33116791264553e+64	0.9964
Ipilimumab	IMMUNE-MEDIATED THYROIDITIS	(Intercept)	0	NA	1.05593257102905e+237	0.9973
Ipilimumab	IMMUNE-MEDIATED THYROIDITIS	AGE	1.013	0.973	1.07	0.5838
Ipilimumab	IMMUNE-MEDIATED THYROIDITIS	SEXF	2.406	0.649	8.87	0.1753
Ipilimumab	IMMUNE-MEDIATED THYROIDITIS	concomitant_group1-2	0.346	0.044	7.362	0.3748
Ipilimumab	IMMUNE-MEDIATED THYROIDITIS	concomitant_group>=3	0.107	0.007	2.703	0.1026
Ipilimumab	IMMUNE-MEDIATED THYROIDITIS	cancer_typeCRC	54615182.464	0	NA	0.9979
Ipilimumab	IMMUNE-MEDIATED THYROIDITIS	cancer_typeHNSCC	2.458	0	1.31483747519366e+49	0.9999
Ipilimumab	IMMUNE-MEDIATED THYROIDITIS	cancer_typeMelanoma	4.042	0	3.22688065406089e+140	0.9999
Ipilimumab	IMMUNE-MEDIATED THYROIDITIS	cancer_typeNSCLC	6545238.713	0	NA	0.9981
Ipilimumab	IMMUNE-MEDIATED THYROIDITIS	cancer_typeOther_Solid	8491722.307	0	NA	0.9981
Ipilimumab	IMMUNE-MEDIATED THYROIDITIS	cancer_typeProstate	2.014	0	1.15274163539048e+107	0.9999
Ipilimumab	IMMUNE-MEDIATED THYROIDITIS	cancer_typeRCC	15002378.216	0	NA	0.998
Ipilimumab	IMMUNE-MEDIATED THYROIDITIS	cancer_typeUnknown	2148409.385	0	Inf	0.9997
Ipilimumab	IMMUNE-MEDIATED THYROIDITIS	comorbidity_group1	2.144	0.109	13.478	0.4937
Ipilimumab	IMMUNE-MEDIATED THYROIDITIS	comorbidity_group>=2	0	NA	3.39570962430667e+27	0.9915
Ipilimumab	IMMUNE-MEDIATED THYROIDITIS	organ_dysfunctionYes	0	NA	2.54016099862982e+117	0.9964
