# Supplementary material for: Ipilimumab and nivolumab for cancer treatment: a pharmacovigilance study based on the FDA adverse event reporting system database
Source: Front Endocrinol (Lausanne). 2026 Jun 18;17:1786504. doi: 10.3389/fendo.2026.1786504 (PMC13322948; doi:10.3389/fendo.2026.1786504)
Supplement: Supplementary Table 2 — Statistically significant associations derived from multivariable logistic regression analysis for adverse events (PT level) in patients receiving ipilimumab monotherapy. [file Table2.csv]

Analysis	PT	Factor	OR	CI_Lower	CI_Upper	P_value
Ipilimumab	DEATH	concomitant_group1-2	0.545	0.336	0.914	0.017
Ipilimumab	DEATH	concomitant_group>=3	0.182	0.107	0.316	5.40e-10
Ipilimumab	DEATH	cancer_typeCRC	0.196	0.037	0.937	0.0396
Ipilimumab	DEATH	cancer_typeProstate	0.074	0.016	0.342	6e-04
Ipilimumab	DEATH	cancer_typeRCC	0.23	0.086	0.799	0.0079
Ipilimumab	DEATH	comorbidity_group1	0.197	0.06	0.471	0.0015
Ipilimumab	DEATH	comorbidity_group>=2	0.119	0.019	0.379	0.003
Ipilimumab	DEATH	organ_dysfunctionYes	3.204	1.301	6.758	0.005
Ipilimumab	PYREXIA	comorbidity_group>=2	0.597	0.349	0.962	0.0447
Ipilimumab	ADRENAL INSUFFICIENCY	organ_dysfunctionYes	2.851	1.226	5.806	0.0075
Ipilimumab	MALAISE	comorbidity_group>=2	0.441	0.183	0.906	0.0422
Ipilimumab	INTENTIONAL PRODUCT USE ISSUE	concomitant_group1-2	0.258	0.151	0.442	6.78e-07
Ipilimumab	INTENTIONAL PRODUCT USE ISSUE	concomitant_group>=3	0.102	0.053	0.191	2.72e-12
Ipilimumab	INTENTIONAL PRODUCT USE ISSUE	cancer_typeRCC	0.098	0.015	1.942	0.0392
Ipilimumab	INTENTIONAL PRODUCT USE ISSUE	cancer_typeUnknown	65.811	1.488	4064.547	0.0248
Ipilimumab	HEPATIC FUNCTION ABNORMAL	AGE	0.985	0.974	0.998	0.0184
Ipilimumab	CYTOKINE RELEASE SYNDROME	AGE	0.978	0.968	0.99	2e-04
Ipilimumab	HYPOTHYROIDISM	SEXF	1.489	0.992	2.199	0.0494
Ipilimumab	HYPOTHYROIDISM	organ_dysfunctionYes	3.701	1.379	8.301	0.0037
Ipilimumab	HYPOPHYSITIS	SEXF	1.646	1.035	2.581	0.0318
Ipilimumab	HYPOPHYSITIS	cancer_typeNSCLC	0.165	0.044	1.074	0.0198
Ipilimumab	HYPOPITUITARISM	cancer_typeOther_Solid	0.079	0.011	1.597	0.0272
Ipilimumab	HYPOPITUITARISM	comorbidity_group1	0.219	0.036	0.714	0.0366
Ipilimumab	SEPSIS	cancer_typeCRC	0.07	0.003	0.575	0.024
Ipilimumab	SEPSIS	cancer_typeNSCLC	0.087	0.027	0.392	2e-04
Ipilimumab	SEPSIS	cancer_typeOther_Solid	0.151	0.046	0.681	0.0044
Ipilimumab	SEPSIS	cancer_typeProstate	0.209	0.052	1.063	0.0366
Ipilimumab	SEPSIS	cancer_typeRCC	0.055	0.016	0.255	2.36e-05
Ipilimumab	PLEURAL EFFUSION	cancer_typeNSCLC	0.183	0.049	1.189	0.0276
Ipilimumab	PLEURAL EFFUSION	cancer_typeOther_Solid	0.21	0.056	1.376	0.0449
Ipilimumab	PLEURAL EFFUSION	cancer_typeProstate	0.039	0.002	0.449	0.011
Ipilimumab	PLEURAL EFFUSION	cancer_typeRCC	0.179	0.047	1.169	0.0266
Ipilimumab	ADRENOCORTICOTROPIC HORMONE DEFICIENCY	SEXF	0.441	0.193	0.877	0.0315
Ipilimumab	PULMONARY TOXICITY	SEXF	0.445	0.195	0.891	0.0347
Ipilimumab	CARDIAC FAILURE	AGE	1.061	1.027	1.099	6e-04
Ipilimumab	ALANINE AMINOTRANSFERASE INCREASED	cancer_typeOther_Solid	0.095	0.013	1.934	0.0416
Ipilimumab	RENAL IMPAIRMENT	AGE	1.038	1.007	1.074	0.0223
Ipilimumab	ASPARTATE AMINOTRANSFERASE INCREASED	cancer_typeOther_Solid	0.062	0.007	1.323	0.0209
Ipilimumab	IMMUNE-MEDIATED ADRENAL INSUFFICIENCY	cancer_typeNSCLC	0.11	0.016	2.166	0.0493
Ipilimumab	IMMUNE-MEDIATED ADRENAL INSUFFICIENCY	cancer_typeRCC	0.02	0.002	0.433	0.0013
Ipilimumab	MYASTHENIA GRAVIS	AGE	1.059	1.02	1.104	0.0047
Ipilimumab	DRUG-INDUCED LIVER INJURY	organ_dysfunctionYes	9.47	2.899	26.001	4.47e-05
Ipilimumab	MYOSITIS	SEXF	0.205	0.033	0.688	0.0311
Ipilimumab	PNEUMONIA ASPIRATION	AGE	1.042	1.005	1.086	0.04
Ipilimumab	PNEUMONIA ASPIRATION	SEXF	0.194	0.031	0.648	0.0255
Ipilimumab	COVID-19	SEXF	0.21	0.034	0.712	0.0348
Ipilimumab	IMMUNE-MEDIATED HYPOTHYROIDISM	AGE	1.05	1.009	1.099	0.0239
Ipilimumab	IMMUNE-MEDIATED HYPOTHYROIDISM	cancer_typeOther_Solid	0.019	0.001	0.505	0.0065
Ipilimumab	IMMUNE-MEDIATED HYPOTHYROIDISM	cancer_typeRCC	0.083	0.012	1.641	0.0271
Ipilimumab	HEPATITIS	cancer_typeNSCLC	0.029	0.005	0.23	1e-04
Ipilimumab	HEPATITIS	cancer_typeOther_Solid	0.071	0.014	0.523	0.0026
Ipilimumab	HEPATITIS	cancer_typeProstate	0.044	0.002	0.571	0.02
Ipilimumab	HEPATITIS	cancer_typeRCC	0.071	0.014	0.528	0.0028
Ipilimumab	THYROID DISORDER	AGE	0.975	0.954	1.001	0.0351
Ipilimumab	TOXIC EPIDERMAL NECROLYSIS	comorbidity_group1	4.49	1.245	12.82	0.0097
Ipilimumab	IMMUNE-MEDIATED HEPATITIS	cancer_typeNSCLC	0.071	0.01	1.427	0.0205
Ipilimumab	IMMUNE-MEDIATED HEPATITIS	cancer_typeOther_Solid	0.074	0.008	1.563	0.0299
Ipilimumab	RHABDOMYOLYSIS	SEXF	0.132	0.007	0.633	0.0483
Ipilimumab	DEPRESSED LEVEL OF CONSCIOUSNESS	SEXF	2.75	1.076	6.905	0.0302
Ipilimumab	ENCEPHALITIS	concomitant_group1-2	0.113	0.024	0.628	0.0069
Ipilimumab	ENCEPHALITIS	concomitant_group>=3	0.138	0.029	0.76	0.0144
Ipilimumab	ENCEPHALITIS	comorbidity_group>=2	3.37	0.958	11.18	0.0471
Ipilimumab	HAEMOPHAGOCYTIC LYMPHOHISTIOCYTOSIS	AGE	0.973	0.952	1.001	0.0318
Ipilimumab	MULTIPLE ORGAN DYSFUNCTION SYNDROME	organ_dysfunctionYes	7.313	1.023	32.488	0.0185
Ipilimumab	ACUTE RESPIRATORY FAILURE	cancer_typeOther_Solid	0.076	0.008	1.624	0.0333
Ipilimumab	ACUTE RESPIRATORY FAILURE	cancer_typeRCC	0.028	0.002	0.654	0.006
Ipilimumab	RASH MACULO-PAPULAR	comorbidity_group1	6.865	1.948	22.321	0.0016
Ipilimumab	RASH MACULO-PAPULAR	comorbidity_group>=2	4.864	1.155	18.893	0.0228
Ipilimumab	DELIRIUM	organ_dysfunctionYes	9.398	1.196	49.19	0.0142
Ipilimumab	SUDDEN DEATH	AGE	1.126	1.038	1.236	0.008
Ipilimumab	EYELID PTOSIS	AGE	1.088	1.023	1.172	0.0157
Ipilimumab	AMYLASE INCREASED	AGE	0.969	0.943	1.003	0.038
Ipilimumab	LYMPHOCYTIC HYPOPHYSITIS	concomitant_group1-2	0.046	0.006	0.442	0.0034
Ipilimumab	LYMPHOCYTIC HYPOPHYSITIS	concomitant_group>=3	0.056	0.007	0.559	0.0087
Ipilimumab	INAPPROPRIATE ANTIDIURETIC HORMONE SECRETION	organ_dysfunctionYes	12.846	0.678	74.261	0.0183
Ipilimumab	CANCER PAIN	comorbidity_group1	9.066	1.521	54.389	0.0118
Ipilimumab	CANCER PAIN	comorbidity_group>=2	9.49	1.779	61.667	0.0102
