# Supplementary material for: Ipilimumab and nivolumab for cancer treatment: a pharmacovigilance study based on the FDA adverse event reporting system database
Source: Front Endocrinol (Lausanne). 2026 Jun 18;17:1786504. doi: 10.3389/fendo.2026.1786504 (PMC13322948; doi:10.3389/fendo.2026.1786504)
Supplement: Supplementary Table 3 — Full multivariable logistic regression analysis of potential factors associated with all analyzed adverse events (PT level) in patients receiving ipilimumab and nivolumab combination therapy. [file Table3.csv]

Analysis	PT	Factor	OR	CI_Lower	CI_Upper	P_value
Ipilimumab_Nivolumab	DEATH	(Intercept)	0.055	0.026	0.106	7.04e-16
Ipilimumab_Nivolumab	DEATH	AGE	1.002	0.998	1.007	0.3112
Ipilimumab_Nivolumab	DEATH	SEXF	1.003	0.854	1.174	0.9729
Ipilimumab_Nivolumab	DEATH	concomitant_group>=3	0.593	0.505	0.695	1.56e-10
Ipilimumab_Nivolumab	DEATH	cancer_typeCRC	0.711	0.348	1.57	0.3696
Ipilimumab_Nivolumab	DEATH	cancer_typeHNSCC	0.296	0.045	1.154	0.1213
Ipilimumab_Nivolumab	DEATH	cancer_typeMelanoma	0.712	0.156	2.42	0.6152
Ipilimumab_Nivolumab	DEATH	cancer_typeNSCLC	0.681	0.369	1.406	0.2549
Ipilimumab_Nivolumab	DEATH	cancer_typeOther_Solid	1.062	0.581	2.179	0.8561
Ipilimumab_Nivolumab	DEATH	cancer_typeProstate	1.025	0.417	2.549	0.9566
Ipilimumab_Nivolumab	DEATH	cancer_typeRCC	0.349	0.189	0.723	0.0019
Ipilimumab_Nivolumab	DEATH	cancer_typeUnknown	0	NA	112133.261	0.9668
Ipilimumab_Nivolumab	DEATH	comorbidity_group1	0.165	0.079	0.301	1.03e-07
Ipilimumab_Nivolumab	DEATH	comorbidity_group>=2	0.211	0.12	0.343	5.68e-09
Ipilimumab_Nivolumab	DEATH	organ_dysfunctionYes	1.795	1.029	2.914	0.0267
Ipilimumab_Nivolumab	MALIGNANT NEOPLASM PROGRESSION	(Intercept)	0.034	0.012	0.077	7.88e-13
Ipilimumab_Nivolumab	MALIGNANT NEOPLASM PROGRESSION	AGE	0.998	0.994	1.002	0.2388
Ipilimumab_Nivolumab	MALIGNANT NEOPLASM PROGRESSION	SEXF	0.824	0.703	0.963	0.0162
Ipilimumab_Nivolumab	MALIGNANT NEOPLASM PROGRESSION	concomitant_group>=3	1.001	0.859	1.166	0.9878
Ipilimumab_Nivolumab	MALIGNANT NEOPLASM PROGRESSION	cancer_typeCRC	1.609	0.684	4.722	0.3248
Ipilimumab_Nivolumab	MALIGNANT NEOPLASM PROGRESSION	cancer_typeHNSCC	2.446	0.844	8.043	0.1116
Ipilimumab_Nivolumab	MALIGNANT NEOPLASM PROGRESSION	cancer_typeMelanoma	1.62	0.474	5.777	0.4373
Ipilimumab_Nivolumab	MALIGNANT NEOPLASM PROGRESSION	cancer_typeNSCLC	1.063	0.476	3.028	0.8955
Ipilimumab_Nivolumab	MALIGNANT NEOPLASM PROGRESSION	cancer_typeOther_Solid	1.162	0.522	3.307	0.7448
Ipilimumab_Nivolumab	MALIGNANT NEOPLASM PROGRESSION	cancer_typeProstate	1.201	0.403	4.001	0.7483
Ipilimumab_Nivolumab	MALIGNANT NEOPLASM PROGRESSION	cancer_typeRCC	1.262	0.568	3.587	0.6131
Ipilimumab_Nivolumab	MALIGNANT NEOPLASM PROGRESSION	cancer_typeUnknown	0	0	0.036	0.946
Ipilimumab_Nivolumab	MALIGNANT NEOPLASM PROGRESSION	comorbidity_group1	0.913	0.677	1.205	0.5343
Ipilimumab_Nivolumab	MALIGNANT NEOPLASM PROGRESSION	comorbidity_group>=2	1.005	0.785	1.273	0.9695
Ipilimumab_Nivolumab	MALIGNANT NEOPLASM PROGRESSION	organ_dysfunctionYes	0.682	0.338	1.219	0.2378
Ipilimumab_Nivolumab	INTENTIONAL PRODUCT USE ISSUE	(Intercept)	0.063	0.029	0.124	3.54e-14
Ipilimumab_Nivolumab	INTENTIONAL PRODUCT USE ISSUE	AGE	0.996	0.99	1.001	0.133
Ipilimumab_Nivolumab	INTENTIONAL PRODUCT USE ISSUE	SEXF	1.304	1.07	1.585	0.0081
Ipilimumab_Nivolumab	INTENTIONAL PRODUCT USE ISSUE	concomitant_group>=3	0.717	0.584	0.877	0.0013
Ipilimumab_Nivolumab	INTENTIONAL PRODUCT USE ISSUE	cancer_typeCRC	0.19	0.073	0.479	5e-04
Ipilimumab_Nivolumab	INTENTIONAL PRODUCT USE ISSUE	cancer_typeHNSCC	1.158	0.413	3.048	0.7706
Ipilimumab_Nivolumab	INTENTIONAL PRODUCT USE ISSUE	cancer_typeMelanoma	0	0	0.028	0.9472
Ipilimumab_Nivolumab	INTENTIONAL PRODUCT USE ISSUE	cancer_typeNSCLC	0.132	0.068	0.278	1.36e-08
Ipilimumab_Nivolumab	INTENTIONAL PRODUCT USE ISSUE	cancer_typeOther_Solid	1.12	0.625	2.224	0.7242
Ipilimumab_Nivolumab	INTENTIONAL PRODUCT USE ISSUE	cancer_typeProstate	1.994	0.907	4.565	0.091
Ipilimumab_Nivolumab	INTENTIONAL PRODUCT USE ISSUE	cancer_typeRCC	0.122	0.064	0.252	1.14e-09
Ipilimumab_Nivolumab	INTENTIONAL PRODUCT USE ISSUE	cancer_typeUnknown	19.191	2.327	120.155	0.0021
Ipilimumab_Nivolumab	INTENTIONAL PRODUCT USE ISSUE	comorbidity_group1	0.748	0.456	1.159	0.2203
Ipilimumab_Nivolumab	INTENTIONAL PRODUCT USE ISSUE	comorbidity_group>=2	0.529	0.321	0.825	0.0079
Ipilimumab_Nivolumab	INTENTIONAL PRODUCT USE ISSUE	organ_dysfunctionYes	0.727	0.284	1.514	0.4469
Ipilimumab_Nivolumab	PYREXIA	(Intercept)	0.035	0.01	0.088	2.96e-10
Ipilimumab_Nivolumab	PYREXIA	AGE	0.993	0.988	0.998	0.005
Ipilimumab_Nivolumab	PYREXIA	SEXF	0.724	0.587	0.888	0.0022
Ipilimumab_Nivolumab	PYREXIA	concomitant_group>=3	1.225	1.011	1.486	0.0387
Ipilimumab_Nivolumab	PYREXIA	cancer_typeCRC	0.631	0.222	2.254	0.4234
Ipilimumab_Nivolumab	PYREXIA	cancer_typeHNSCC	0.263	0.013	1.817	0.2361
Ipilimumab_Nivolumab	PYREXIA	cancer_typeMelanoma	1.072	0.206	5.006	0.9288
Ipilimumab_Nivolumab	PYREXIA	cancer_typeNSCLC	0.999	0.411	3.297	0.9982
Ipilimumab_Nivolumab	PYREXIA	cancer_typeOther_Solid	0.678	0.277	2.247	0.4552
Ipilimumab_Nivolumab	PYREXIA	cancer_typeProstate	0.643	0.148	2.79	0.5406
Ipilimumab_Nivolumab	PYREXIA	cancer_typeRCC	0.941	0.388	3.103	0.9067
Ipilimumab_Nivolumab	PYREXIA	cancer_typeUnknown	0	NA	8884.925	0.9657
Ipilimumab_Nivolumab	PYREXIA	comorbidity_group1	1.169	0.842	1.587	0.3337
Ipilimumab_Nivolumab	PYREXIA	comorbidity_group>=2	0.655	0.458	0.911	0.0152
Ipilimumab_Nivolumab	PYREXIA	organ_dysfunctionYes	0.705	0.277	1.458	0.4013
Ipilimumab_Nivolumab	RASH	(Intercept)	0.011	0.002	0.037	1.08e-09
Ipilimumab_Nivolumab	RASH	AGE	0.995	0.989	1.001	0.0942
Ipilimumab_Nivolumab	RASH	SEXF	1.084	0.865	1.35	0.4764
Ipilimumab_Nivolumab	RASH	concomitant_group>=3	1.069	0.851	1.343	0.565
Ipilimumab_Nivolumab	RASH	cancer_typeCRC	0.564	0.12	3.968	0.4965
Ipilimumab_Nivolumab	RASH	cancer_typeHNSCC	2.219	0.36	17.113	0.3881
Ipilimumab_Nivolumab	RASH	cancer_typeMelanoma	1.645	0.193	13.99	0.6231
Ipilimumab_Nivolumab	RASH	cancer_typeNSCLC	2.463	0.769	15.04	0.2106
Ipilimumab_Nivolumab	RASH	cancer_typeOther_Solid	0.647	0.195	4.008	0.5519
Ipilimumab_Nivolumab	RASH	cancer_typeProstate	0	NA	1940.387	0.9573
Ipilimumab_Nivolumab	RASH	cancer_typeRCC	1.853	0.578	11.318	0.3917
Ipilimumab_Nivolumab	RASH	cancer_typeUnknown	0	NA	5.31000194674872e+112	0.9937
Ipilimumab_Nivolumab	RASH	comorbidity_group1	1.143	0.781	1.622	0.4732
Ipilimumab_Nivolumab	RASH	comorbidity_group>=2	0.85	0.582	1.21	0.3838
Ipilimumab_Nivolumab	RASH	organ_dysfunctionYes	1.414	0.634	2.714	0.3441
Ipilimumab_Nivolumab	PNEUMONIA	(Intercept)	0.003	0	0.017	3.91e-08
Ipilimumab_Nivolumab	PNEUMONIA	AGE	1.006	0.998	1.013	0.1457
Ipilimumab_Nivolumab	PNEUMONIA	SEXF	1.006	0.794	1.268	0.9568
Ipilimumab_Nivolumab	PNEUMONIA	concomitant_group>=3	1.031	0.81	1.313	0.8033
Ipilimumab_Nivolumab	PNEUMONIA	cancer_typeCRC	1.898	0.352	35.166	0.5451
Ipilimumab_Nivolumab	PNEUMONIA	cancer_typeHNSCC	3.879	0.487	79.166	0.2441
Ipilimumab_Nivolumab	PNEUMONIA	cancer_typeMelanoma	0	0	0	0.9545
Ipilimumab_Nivolumab	PNEUMONIA	cancer_typeNSCLC	3.635	0.798	64.38	0.2014
Ipilimumab_Nivolumab	PNEUMONIA	cancer_typeOther_Solid	2.824	0.619	50.027	0.3044
Ipilimumab_Nivolumab	PNEUMONIA	cancer_typeProstate	2.041	0.255	41.735	0.5406
Ipilimumab_Nivolumab	PNEUMONIA	cancer_typeRCC	1.664	0.362	29.531	0.615
Ipilimumab_Nivolumab	PNEUMONIA	cancer_typeUnknown	0	0	0	0.9906
Ipilimumab_Nivolumab	PNEUMONIA	comorbidity_group1	0.78	0.474	1.212	0.296
Ipilimumab_Nivolumab	PNEUMONIA	comorbidity_group>=2	1.407	1.002	1.943	0.0426
Ipilimumab_Nivolumab	PNEUMONIA	organ_dysfunctionYes	0.54	0.133	1.427	0.2914
Ipilimumab_Nivolumab	ADRENAL INSUFFICIENCY	(Intercept)	0.008	0.001	0.027	1.21e-10
Ipilimumab_Nivolumab	ADRENAL INSUFFICIENCY	AGE	1.006	0.999	1.014	0.0993
Ipilimumab_Nivolumab	ADRENAL INSUFFICIENCY	SEXF	0.908	0.702	1.163	0.4513
Ipilimumab_Nivolumab	ADRENAL INSUFFICIENCY	concomitant_group>=3	0.871	0.679	1.113	0.2724
Ipilimumab_Nivolumab	ADRENAL INSUFFICIENCY	cancer_typeCRC	0.869	0.214	5.807	0.8598
Ipilimumab_Nivolumab	ADRENAL INSUFFICIENCY	cancer_typeHNSCC	0.624	0.029	6.628	0.7025
Ipilimumab_Nivolumab	ADRENAL INSUFFICIENCY	cancer_typeMelanoma	1.537	0.18	13.108	0.6718
Ipilimumab_Nivolumab	ADRENAL INSUFFICIENCY	cancer_typeNSCLC	1.055	0.323	6.494	0.9409
Ipilimumab_Nivolumab	ADRENAL INSUFFICIENCY	cancer_typeOther_Solid	0.727	0.221	4.489	0.6619
Ipilimumab_Nivolumab	ADRENAL INSUFFICIENCY	cancer_typeProstate	0.709	0.083	6.033	0.7342
Ipilimumab_Nivolumab	ADRENAL INSUFFICIENCY	cancer_typeRCC	1.489	0.462	9.118	0.5813
Ipilimumab_Nivolumab	ADRENAL INSUFFICIENCY	cancer_typeUnknown	0	NA	1859124776842.83	0.969
Ipilimumab_Nivolumab	ADRENAL INSUFFICIENCY	comorbidity_group1	1.068	0.686	1.594	0.7602
Ipilimumab_Nivolumab	ADRENAL INSUFFICIENCY	comorbidity_group>=2	0.626	0.384	0.974	0.0475
Ipilimumab_Nivolumab	ADRENAL INSUFFICIENCY	organ_dysfunctionYes	2.441	1.271	4.26	0.0035
Ipilimumab_Nivolumab	COLITIS	(Intercept)	0.005	0	0.024	2.92e-07
Ipilimumab_Nivolumab	COLITIS	AGE	0.997	0.989	1.005	0.3912
Ipilimumab_Nivolumab	COLITIS	SEXF	1.106	0.829	1.464	0.4847
Ipilimumab_Nivolumab	COLITIS	concomitant_group>=3	1.123	0.844	1.494	0.4237
Ipilimumab_Nivolumab	COLITIS	cancer_typeCRC	1.563	0.274	29.381	0.6774
Ipilimumab_Nivolumab	COLITIS	cancer_typeHNSCC	1.445	0.057	36.97	0.7957
Ipilimumab_Nivolumab	COLITIS	cancer_typeMelanoma	0	NA	1.74379460896671e+25	0.9705
Ipilimumab_Nivolumab	COLITIS	cancer_typeNSCLC	1.315	0.28	23.49	0.7881
Ipilimumab_Nivolumab	COLITIS	cancer_typeOther_Solid	2.404	0.522	42.706	0.3867
Ipilimumab_Nivolumab	COLITIS	cancer_typeProstate	14.501	2.824	265.753	0.0106
Ipilimumab_Nivolumab	COLITIS	cancer_typeRCC	2.082	0.452	36.996	0.4694
Ipilimumab_Nivolumab	COLITIS	cancer_typeUnknown	0	NA	4.47115088110161e+77	0.994
Ipilimumab_Nivolumab	COLITIS	comorbidity_group1	1.079	0.633	1.733	0.7646
Ipilimumab_Nivolumab	COLITIS	comorbidity_group>=2	1.083	0.693	1.64	0.7145
Ipilimumab_Nivolumab	COLITIS	organ_dysfunctionYes	0.889	0.272	2.127	0.8178
Ipilimumab_Nivolumab	ACUTE KIDNEY INJURY	(Intercept)	0	0	0	0.947
Ipilimumab_Nivolumab	ACUTE KIDNEY INJURY	AGE	1.007	0.999	1.015	0.1249
Ipilimumab_Nivolumab	ACUTE KIDNEY INJURY	SEXF	0.904	0.692	1.17	0.4496
Ipilimumab_Nivolumab	ACUTE KIDNEY INJURY	concomitant_group>=3	1.473	1.132	1.921	0.0041
Ipilimumab_Nivolumab	ACUTE KIDNEY INJURY	cancer_typeCRC	336891.506	19.527	4.42746620126721e+48	0.9625
Ipilimumab_Nivolumab	ACUTE KIDNEY INJURY	cancer_typeHNSCC	448649.847	5.38255485565289e+71	2.60857204765539e+55	0.9617
Ipilimumab_Nivolumab	ACUTE KIDNEY INJURY	cancer_typeMelanoma	446822.573	15.279	3.25587702950406e+47	0.9617
Ipilimumab_Nivolumab	ACUTE KIDNEY INJURY	cancer_typeNSCLC	332380.719	65.092	3.45627138741555e+51	0.9626
Ipilimumab_Nivolumab	ACUTE KIDNEY INJURY	cancer_typeOther_Solid	497219.053	2.94814832191615e+72	3.13568301548896e+55	0.9614
Ipilimumab_Nivolumab	ACUTE KIDNEY INJURY	cancer_typeProstate	719589.509	8.63015104522982e+71	4.18281977615854e+55	0.9603
Ipilimumab_Nivolumab	ACUTE KIDNEY INJURY	cancer_typeRCC	357485.79	2.17953338931047e+84	9.26074825283866e+55	0.9624
Ipilimumab_Nivolumab	ACUTE KIDNEY INJURY	cancer_typeUnknown	0.753	NA	NA	0.9999
Ipilimumab_Nivolumab	ACUTE KIDNEY INJURY	comorbidity_group1	0.67	0.377	1.104	0.1419
Ipilimumab_Nivolumab	ACUTE KIDNEY INJURY	comorbidity_group>=2	1.28	0.893	1.801	0.1659
Ipilimumab_Nivolumab	ACUTE KIDNEY INJURY	organ_dysfunctionYes	0.682	0.209	1.623	0.4523
Ipilimumab_Nivolumab	PNEUMONITIS	(Intercept)	0.01	0.002	0.036	1.44e-09
Ipilimumab_Nivolumab	PNEUMONITIS	AGE	1.001	0.994	1.009	0.7692
Ipilimumab_Nivolumab	PNEUMONITIS	SEXF	0.913	0.695	1.188	0.5039
Ipilimumab_Nivolumab	PNEUMONITIS	concomitant_group>=3	0.915	0.698	1.198	0.5169
Ipilimumab_Nivolumab	PNEUMONITIS	cancer_typeCRC	1.037	0.268	6.815	0.9626
Ipilimumab_Nivolumab	PNEUMONITIS	cancer_typeHNSCC	2.527	0.48	18.581	0.2921
Ipilimumab_Nivolumab	PNEUMONITIS	cancer_typeMelanoma	0	0	16.44	0.9683
Ipilimumab_Nivolumab	PNEUMONITIS	cancer_typeNSCLC	1.534	0.472	9.421	0.5549
Ipilimumab_Nivolumab	PNEUMONITIS	cancer_typeOther_Solid	1.122	0.345	6.898	0.8737
Ipilimumab_Nivolumab	PNEUMONITIS	cancer_typeProstate	1.001	0.161	7.784	0.9989
Ipilimumab_Nivolumab	PNEUMONITIS	cancer_typeRCC	0.473	0.142	2.93	0.3063
Ipilimumab_Nivolumab	PNEUMONITIS	cancer_typeUnknown	0	NA	2.74611394790487e+112	0.9934
Ipilimumab_Nivolumab	PNEUMONITIS	comorbidity_group1	0.731	0.401	1.225	0.2663
Ipilimumab_Nivolumab	PNEUMONITIS	comorbidity_group>=2	1.354	0.909	1.969	0.1233
Ipilimumab_Nivolumab	PNEUMONITIS	organ_dysfunctionYes	0.258	0.015	1.157	0.1782
Ipilimumab_Nivolumab	HEPATIC FUNCTION ABNORMAL	(Intercept)	0.008	0	0.038	2.58e-06
Ipilimumab_Nivolumab	HEPATIC FUNCTION ABNORMAL	AGE	0.994	0.987	1.002	0.1042
Ipilimumab_Nivolumab	HEPATIC FUNCTION ABNORMAL	SEXF	0.936	0.677	1.273	0.6784
Ipilimumab_Nivolumab	HEPATIC FUNCTION ABNORMAL	concomitant_group>=3	0.833	0.606	1.138	0.2553
Ipilimumab_Nivolumab	HEPATIC FUNCTION ABNORMAL	cancer_typeCRC	0.662	0.084	13.478	0.7227
Ipilimumab_Nivolumab	HEPATIC FUNCTION ABNORMAL	cancer_typeHNSCC	0	NA	5.69441384722037e+36	0.9797
Ipilimumab_Nivolumab	HEPATIC FUNCTION ABNORMAL	cancer_typeMelanoma	2.923	0.272	64.057	0.3873
Ipilimumab_Nivolumab	HEPATIC FUNCTION ABNORMAL	cancer_typeNSCLC	1.303	0.276	23.307	0.7953
Ipilimumab_Nivolumab	HEPATIC FUNCTION ABNORMAL	cancer_typeOther_Solid	0.413	0.081	7.538	0.3962
Ipilimumab_Nivolumab	HEPATIC FUNCTION ABNORMAL	cancer_typeProstate	0	0	0	0.9733
Ipilimumab_Nivolumab	HEPATIC FUNCTION ABNORMAL	cancer_typeRCC	2.685	0.582	47.704	0.3299
Ipilimumab_Nivolumab	HEPATIC FUNCTION ABNORMAL	cancer_typeUnknown	0	0	0	0.9961
Ipilimumab_Nivolumab	HEPATIC FUNCTION ABNORMAL	comorbidity_group1	1.19	0.693	1.927	0.5017
Ipilimumab_Nivolumab	HEPATIC FUNCTION ABNORMAL	comorbidity_group>=2	0.8	0.457	1.33	0.4109
Ipilimumab_Nivolumab	HEPATIC FUNCTION ABNORMAL	organ_dysfunctionYes	3.125	1.506	5.803	8e-04
Ipilimumab_Nivolumab	IMMUNE-MEDIATED ENTEROCOLITIS	(Intercept)	0.007	0	0.033	1.33e-06
Ipilimumab_Nivolumab	IMMUNE-MEDIATED ENTEROCOLITIS	AGE	1	0.993	1.009	0.9471
Ipilimumab_Nivolumab	IMMUNE-MEDIATED ENTEROCOLITIS	SEXF	0.925	0.676	1.25	0.6206
Ipilimumab_Nivolumab	IMMUNE-MEDIATED ENTEROCOLITIS	concomitant_group>=3	0.517	0.372	0.71	6.05e-05
Ipilimumab_Nivolumab	IMMUNE-MEDIATED ENTEROCOLITIS	cancer_typeCRC	2.574	0.491	47.368	0.3685
Ipilimumab_Nivolumab	IMMUNE-MEDIATED ENTEROCOLITIS	cancer_typeHNSCC	0	NA	25068405757445.5	0.9689
Ipilimumab_Nivolumab	IMMUNE-MEDIATED ENTEROCOLITIS	cancer_typeMelanoma	2.709	0.252	59.378	0.4218
Ipilimumab_Nivolumab	IMMUNE-MEDIATED ENTEROCOLITIS	cancer_typeNSCLC	1.755	0.375	31.318	0.5805
Ipilimumab_Nivolumab	IMMUNE-MEDIATED ENTEROCOLITIS	cancer_typeOther_Solid	1.204	0.256	21.514	0.8553
Ipilimumab_Nivolumab	IMMUNE-MEDIATED ENTEROCOLITIS	cancer_typeProstate	2.863	0.408	56.947	0.3537
Ipilimumab_Nivolumab	IMMUNE-MEDIATED ENTEROCOLITIS	cancer_typeRCC	1.605	0.346	28.557	0.6413
Ipilimumab_Nivolumab	IMMUNE-MEDIATED ENTEROCOLITIS	cancer_typeUnknown	0	NA	3.03945605417052e+38	0.9936
Ipilimumab_Nivolumab	IMMUNE-MEDIATED ENTEROCOLITIS	comorbidity_group1	0.755	0.354	1.415	0.4217
Ipilimumab_Nivolumab	IMMUNE-MEDIATED ENTEROCOLITIS	comorbidity_group>=2	1.683	1.039	2.647	0.0286
Ipilimumab_Nivolumab	IMMUNE-MEDIATED ENTEROCOLITIS	organ_dysfunctionYes	0.315	0.018	1.422	0.2518
Ipilimumab_Nivolumab	SEPSIS	(Intercept)	0.008	0.002	0.026	5.42e-13
Ipilimumab_Nivolumab	SEPSIS	AGE	1.008	0.998	1.019	0.1198
Ipilimumab_Nivolumab	SEPSIS	SEXF	1.175	0.87	1.576	0.2856
Ipilimumab_Nivolumab	SEPSIS	concomitant_group>=3	0.943	0.692	1.283	0.7113
Ipilimumab_Nivolumab	SEPSIS	cancer_typeCRC	0.231	0.042	1.263	0.0753
Ipilimumab_Nivolumab	SEPSIS	cancer_typeHNSCC	0.479	0.023	3.835	0.5282
Ipilimumab_Nivolumab	SEPSIS	cancer_typeMelanoma	1.125	0.144	7.037	0.8994
Ipilimumab_Nivolumab	SEPSIS	cancer_typeNSCLC	0.581	0.207	2.428	0.3707
Ipilimumab_Nivolumab	SEPSIS	cancer_typeOther_Solid	0.801	0.29	3.323	0.7125
Ipilimumab_Nivolumab	SEPSIS	cancer_typeProstate	0.544	0.07	3.399	0.5135
Ipilimumab_Nivolumab	SEPSIS	cancer_typeRCC	0.371	0.131	1.554	0.103
Ipilimumab_Nivolumab	SEPSIS	cancer_typeUnknown	0	NA	4006686209643658	0.9773
Ipilimumab_Nivolumab	SEPSIS	comorbidity_group1	1.141	0.646	1.884	0.6267
Ipilimumab_Nivolumab	SEPSIS	comorbidity_group>=2	1.06	0.634	1.693	0.8164
Ipilimumab_Nivolumab	SEPSIS	organ_dysfunctionYes	0.262	0.015	1.178	0.183
Ipilimumab_Nivolumab	PRODUCT USE IN UNAPPROVED INDICATION	(Intercept)	0.014	0.002	0.063	7.29e-07
Ipilimumab_Nivolumab	PRODUCT USE IN UNAPPROVED INDICATION	AGE	0.995	0.982	1.011	0.5334
Ipilimumab_Nivolumab	PRODUCT USE IN UNAPPROVED INDICATION	SEXF	1.179	0.689	1.979	0.5383
Ipilimumab_Nivolumab	PRODUCT USE IN UNAPPROVED INDICATION	concomitant_group>=3	0.502	0.276	0.875	0.0186
Ipilimumab_Nivolumab	PRODUCT USE IN UNAPPROVED INDICATION	cancer_typeCRC	0.686	0.143	4.896	0.6589
Ipilimumab_Nivolumab	PRODUCT USE IN UNAPPROVED INDICATION	cancer_typeHNSCC	0.887	0.04	9.625	0.9233
Ipilimumab_Nivolumab	PRODUCT USE IN UNAPPROVED INDICATION	cancer_typeMelanoma	0	0	1.49635788971438e+35	0.9945
Ipilimumab_Nivolumab	PRODUCT USE IN UNAPPROVED INDICATION	cancer_typeNSCLC	0.08	0.015	0.596	0.0045
Ipilimumab_Nivolumab	PRODUCT USE IN UNAPPROVED INDICATION	cancer_typeOther_Solid	0.62	0.178	3.914	0.5226
Ipilimumab_Nivolumab	PRODUCT USE IN UNAPPROVED INDICATION	cancer_typeProstate	1.048	0.118	9.342	0.9638
Ipilimumab_Nivolumab	PRODUCT USE IN UNAPPROVED INDICATION	cancer_typeRCC	0.157	0.041	1.038	0.0184
Ipilimumab_Nivolumab	PRODUCT USE IN UNAPPROVED INDICATION	cancer_typeUnknown	0	0	1.10000202597973e+169	0.9989
Ipilimumab_Nivolumab	PRODUCT USE IN UNAPPROVED INDICATION	comorbidity_group1	0	0	32902.437	0.9807
Ipilimumab_Nivolumab	PRODUCT USE IN UNAPPROVED INDICATION	comorbidity_group>=2	0.907	0.261	2.422	0.8593
Ipilimumab_Nivolumab	PRODUCT USE IN UNAPPROVED INDICATION	organ_dysfunctionYes	2.379	0.385	7.843	0.235
Ipilimumab_Nivolumab	PLEURAL EFFUSION	(Intercept)	0.023	0.007	0.063	1.31e-11
Ipilimumab_Nivolumab	PLEURAL EFFUSION	AGE	1.002	0.993	1.012	0.6997
Ipilimumab_Nivolumab	PLEURAL EFFUSION	SEXF	0.955	0.674	1.334	0.7901
Ipilimumab_Nivolumab	PLEURAL EFFUSION	concomitant_group>=3	1.026	0.732	1.434	0.8822
Ipilimumab_Nivolumab	PLEURAL EFFUSION	cancer_typeCRC	0.466	0.165	1.512	0.1673
Ipilimumab_Nivolumab	PLEURAL EFFUSION	cancer_typeHNSCC	0.513	0.072	2.477	0.4357
Ipilimumab_Nivolumab	PLEURAL EFFUSION	cancer_typeMelanoma	0.304	0.016	1.984	0.2862
Ipilimumab_Nivolumab	PLEURAL EFFUSION	cancer_typeNSCLC	0.274	0.113	0.815	0.0085
Ipilimumab_Nivolumab	PLEURAL EFFUSION	cancer_typeOther_Solid	0.231	0.096	0.69	0.003
Ipilimumab_Nivolumab	PLEURAL EFFUSION	cancer_typeProstate	0	0	0	0.9698
Ipilimumab_Nivolumab	PLEURAL EFFUSION	cancer_typeRCC	0.22	0.092	0.655	0.0021
Ipilimumab_Nivolumab	PLEURAL EFFUSION	cancer_typeUnknown	0	NA	3.111313460518e+114	0.9956
Ipilimumab_Nivolumab	PLEURAL EFFUSION	comorbidity_group1	0.719	0.336	1.354	0.3482
Ipilimumab_Nivolumab	PLEURAL EFFUSION	comorbidity_group>=2	0.85	0.465	1.451	0.5718
Ipilimumab_Nivolumab	PLEURAL EFFUSION	organ_dysfunctionYes	0.797	0.131	2.543	0.7526
Ipilimumab_Nivolumab	HYPONATRAEMIA	(Intercept)	0.003	0	0.012	9.47e-13
Ipilimumab_Nivolumab	HYPONATRAEMIA	AGE	1.015	1.003	1.028	0.0178
Ipilimumab_Nivolumab	HYPONATRAEMIA	SEXF	1.051	0.747	1.462	0.7699
Ipilimumab_Nivolumab	HYPONATRAEMIA	concomitant_group>=3	1.772	1.265	2.494	9e-04
Ipilimumab_Nivolumab	HYPONATRAEMIA	cancer_typeCRC	0.689	0.163	4.68	0.6461
Ipilimumab_Nivolumab	HYPONATRAEMIA	cancer_typeHNSCC	1.823	0.292	14.196	0.5187
Ipilimumab_Nivolumab	HYPONATRAEMIA	cancer_typeMelanoma	0.804	0.037	8.657	0.8606
Ipilimumab_Nivolumab	HYPONATRAEMIA	cancer_typeNSCLC	0.432	0.126	2.707	0.2575
Ipilimumab_Nivolumab	HYPONATRAEMIA	cancer_typeOther_Solid	0.623	0.185	3.88	0.5203
Ipilimumab_Nivolumab	HYPONATRAEMIA	cancer_typeProstate	0.706	0.082	6.087	0.7332
Ipilimumab_Nivolumab	HYPONATRAEMIA	cancer_typeRCC	0.723	0.217	4.489	0.6583
Ipilimumab_Nivolumab	HYPONATRAEMIA	cancer_typeUnknown	0	NA	5.32735788655837e+21	0.979
Ipilimumab_Nivolumab	HYPONATRAEMIA	comorbidity_group1	0.93	0.505	1.582	0.8012
Ipilimumab_Nivolumab	HYPONATRAEMIA	comorbidity_group>=2	0.604	0.326	1.037	0.0852
Ipilimumab_Nivolumab	HYPONATRAEMIA	organ_dysfunctionYes	0.886	0.217	2.379	0.8372
Ipilimumab_Nivolumab	MYOCARDITIS	(Intercept)	0.014	0.004	0.044	1.50e-11
Ipilimumab_Nivolumab	MYOCARDITIS	AGE	1.009	0.998	1.021	0.1323
Ipilimumab_Nivolumab	MYOCARDITIS	SEXF	0.94	0.646	1.344	0.7394
Ipilimumab_Nivolumab	MYOCARDITIS	concomitant_group>=3	0.788	0.542	1.131	0.2022
Ipilimumab_Nivolumab	MYOCARDITIS	cancer_typeCRC	0.106	0.014	0.553	0.0103
Ipilimumab_Nivolumab	MYOCARDITIS	cancer_typeHNSCC	0	NA	9.56254896127392e+20	0.9774
Ipilimumab_Nivolumab	MYOCARDITIS	cancer_typeMelanoma	0	0	0	0.9783
Ipilimumab_Nivolumab	MYOCARDITIS	cancer_typeNSCLC	0.108	0.038	0.39	1e-04
Ipilimumab_Nivolumab	MYOCARDITIS	cancer_typeOther_Solid	0.286	0.11	0.978	0.021
Ipilimumab_Nivolumab	MYOCARDITIS	cancer_typeProstate	0.316	0.042	1.71	0.1973
Ipilimumab_Nivolumab	MYOCARDITIS	cancer_typeRCC	0.356	0.139	1.209	0.0549
Ipilimumab_Nivolumab	MYOCARDITIS	cancer_typeUnknown	0	0	0	0.9955
Ipilimumab_Nivolumab	MYOCARDITIS	comorbidity_group1	0.641	0.248	1.36	0.2975
Ipilimumab_Nivolumab	MYOCARDITIS	comorbidity_group>=2	1.403	0.791	2.376	0.2252
Ipilimumab_Nivolumab	MYOCARDITIS	organ_dysfunctionYes	0.342	0.019	1.546	0.2867
Ipilimumab_Nivolumab	HYPOPHYSITIS	(Intercept)	0.009	0.001	0.033	1.15e-09
Ipilimumab_Nivolumab	HYPOPHYSITIS	AGE	0.997	0.988	1.007	0.5448
Ipilimumab_Nivolumab	HYPOPHYSITIS	SEXF	1.176	0.832	1.643	0.3482
Ipilimumab_Nivolumab	HYPOPHYSITIS	concomitant_group>=3	1.219	0.86	1.724	0.2638
Ipilimumab_Nivolumab	HYPOPHYSITIS	cancer_typeCRC	0.455	0.087	3.315	0.3669
Ipilimumab_Nivolumab	HYPOPHYSITIS	cancer_typeHNSCC	1.523	0.178	12.993	0.6788
Ipilimumab_Nivolumab	HYPOPHYSITIS	cancer_typeMelanoma	1.76	0.204	15.175	0.58
Ipilimumab_Nivolumab	HYPOPHYSITIS	cancer_typeNSCLC	0.57	0.167	3.569	0.448
Ipilimumab_Nivolumab	HYPOPHYSITIS	cancer_typeOther_Solid	0.551	0.162	3.449	0.4209
Ipilimumab_Nivolumab	HYPOPHYSITIS	cancer_typeProstate	0.461	0.021	4.971	0.533
Ipilimumab_Nivolumab	HYPOPHYSITIS	cancer_typeRCC	0.944	0.285	5.847	0.9377
Ipilimumab_Nivolumab	HYPOPHYSITIS	cancer_typeUnknown	0	NA	5.21906948743995e+188	0.9959
Ipilimumab_Nivolumab	HYPOPHYSITIS	comorbidity_group1	0.659	0.293	1.281	0.2613
Ipilimumab_Nivolumab	HYPOPHYSITIS	comorbidity_group>=2	0.985	0.563	1.637	0.9562
Ipilimumab_Nivolumab	HYPOPHYSITIS	organ_dysfunctionYes	0	0	0	0.964
Ipilimumab_Nivolumab	GENERAL PHYSICAL HEALTH DETERIORATION	(Intercept)	0	0	0	0.9773
Ipilimumab_Nivolumab	GENERAL PHYSICAL HEALTH DETERIORATION	AGE	1.02	1.007	1.035	0.0036
Ipilimumab_Nivolumab	GENERAL PHYSICAL HEALTH DETERIORATION	SEXF	1.043	0.733	1.466	0.8093
Ipilimumab_Nivolumab	GENERAL PHYSICAL HEALTH DETERIORATION	concomitant_group>=3	1.485	1.037	2.135	0.0316
Ipilimumab_Nivolumab	GENERAL PHYSICAL HEALTH DETERIORATION	cancer_typeCRC	1408802.196	1.64762067644114e+128	1.47293918662782e+138	0.9846
Ipilimumab_Nivolumab	GENERAL PHYSICAL HEALTH DETERIORATION	cancer_typeHNSCC	3400456.378	39228667343166.9	4.74434886120018e+132	0.9837
Ipilimumab_Nivolumab	GENERAL PHYSICAL HEALTH DETERIORATION	cancer_typeMelanoma	0.823	0	4.50351819545335e+50	0.9999
Ipilimumab_Nivolumab	GENERAL PHYSICAL HEALTH DETERIORATION	cancer_typeNSCLC	1243029.73	14339853300840.5	1.73406184497794e+132	0.9848
Ipilimumab_Nivolumab	GENERAL PHYSICAL HEALTH DETERIORATION	cancer_typeOther_Solid	1698577.307	19595144054419.6	2.3695588303251e+132	0.9844
Ipilimumab_Nivolumab	GENERAL PHYSICAL HEALTH DETERIORATION	cancer_typeProstate	0.772	0	5.88774071918818e+25	0.9998
Ipilimumab_Nivolumab	GENERAL PHYSICAL HEALTH DETERIORATION	cancer_typeRCC	1604092.376	18505145861452.8	2.23774948914814e+132	0.9845
Ipilimumab_Nivolumab	GENERAL PHYSICAL HEALTH DETERIORATION	cancer_typeUnknown	0.949	0	NA	1
Ipilimumab_Nivolumab	GENERAL PHYSICAL HEALTH DETERIORATION	comorbidity_group1	1.118	0.604	1.919	0.7027
Ipilimumab_Nivolumab	GENERAL PHYSICAL HEALTH DETERIORATION	comorbidity_group>=2	1.112	0.654	1.806	0.6811
Ipilimumab_Nivolumab	GENERAL PHYSICAL HEALTH DETERIORATION	organ_dysfunctionYes	0.912	0.223	2.451	0.8754
Ipilimumab_Nivolumab	CYTOKINE RELEASE SYNDROME	(Intercept)	0	0	0	0.98
Ipilimumab_Nivolumab	CYTOKINE RELEASE SYNDROME	AGE	0.986	0.979	0.994	2e-04
Ipilimumab_Nivolumab	CYTOKINE RELEASE SYNDROME	SEXF	0.882	0.607	1.257	0.496
Ipilimumab_Nivolumab	CYTOKINE RELEASE SYNDROME	concomitant_group>=3	0.505	0.353	0.719	2e-04
Ipilimumab_Nivolumab	CYTOKINE RELEASE SYNDROME	cancer_typeCRC	333703.665	21811185260558.3	2.51203032510362e+131	0.9862
Ipilimumab_Nivolumab	CYTOKINE RELEASE SYNDROME	cancer_typeHNSCC	1.105	0	2.070968781275e+46	0.9999
Ipilimumab_Nivolumab	CYTOKINE RELEASE SYNDROME	cancer_typeMelanoma	1.154	0	275539280062672896	0.9999
Ipilimumab_Nivolumab	CYTOKINE RELEASE SYNDROME	cancer_typeNSCLC	5394346.759	352573762894891	4.05963921131482e+132	0.9831
Ipilimumab_Nivolumab	CYTOKINE RELEASE SYNDROME	cancer_typeOther_Solid	846399.866	8.73915123545843e+61	1.84590052081922e+134	0.9851
Ipilimumab_Nivolumab	CYTOKINE RELEASE SYNDROME	cancer_typeProstate	1.163	0	1.57976322450501e+46	0.9999
Ipilimumab_Nivolumab	CYTOKINE RELEASE SYNDROME	cancer_typeRCC	513400.478	33555809990653.7	3.86375976149946e+131	0.9857
Ipilimumab_Nivolumab	CYTOKINE RELEASE SYNDROME	cancer_typeUnknown	0.95	1.87033282760178e+27	Inf	1
Ipilimumab_Nivolumab	CYTOKINE RELEASE SYNDROME	comorbidity_group1	1.416	0.763	2.439	0.2369
Ipilimumab_Nivolumab	CYTOKINE RELEASE SYNDROME	comorbidity_group>=2	0.831	0.397	1.569	0.5941
Ipilimumab_Nivolumab	CYTOKINE RELEASE SYNDROME	organ_dysfunctionYes	1.759	0.287	5.683	0.4343
Ipilimumab_Nivolumab	HYPOPITUITARISM	(Intercept)	0.026	0.004	0.095	2.13e-06
Ipilimumab_Nivolumab	HYPOPITUITARISM	AGE	0.993	0.985	1.001	0.0802
Ipilimumab_Nivolumab	HYPOPITUITARISM	SEXF	0.606	0.399	0.893	0.0146
Ipilimumab_Nivolumab	HYPOPITUITARISM	concomitant_group>=3	0.814	0.567	1.16	0.2579
Ipilimumab_Nivolumab	HYPOPITUITARISM	cancer_typeCRC	0.426	0.089	3.033	0.3162
Ipilimumab_Nivolumab	HYPOPITUITARISM	cancer_typeHNSCC	0	NA	24679510211740740	0.9664
Ipilimumab_Nivolumab	HYPOPITUITARISM	cancer_typeMelanoma	0.521	0.024	5.662	0.6008
Ipilimumab_Nivolumab	HYPOPITUITARISM	cancer_typeNSCLC	0.497	0.145	3.126	0.3477
Ipilimumab_Nivolumab	HYPOPITUITARISM	cancer_typeOther_Solid	0.149	0.039	0.973	0.0142
Ipilimumab_Nivolumab	HYPOPITUITARISM	cancer_typeProstate	0.266	0.012	2.884	0.2874
Ipilimumab_Nivolumab	HYPOPITUITARISM	cancer_typeRCC	0.623	0.184	3.888	0.5214
Ipilimumab_Nivolumab	HYPOPITUITARISM	cancer_typeUnknown	0	NA	9.47553065267432e+111	0.9934
Ipilimumab_Nivolumab	HYPOPITUITARISM	comorbidity_group1	0.732	0.325	1.426	0.402
Ipilimumab_Nivolumab	HYPOPITUITARISM	comorbidity_group>=2	1	0.549	1.718	0.9993
Ipilimumab_Nivolumab	HYPOPITUITARISM	organ_dysfunctionYes	1.79	0.541	4.374	0.2622
Ipilimumab_Nivolumab	HYPERTHYROIDISM	(Intercept)	0	0	0.002	0.979
Ipilimumab_Nivolumab	HYPERTHYROIDISM	AGE	0.994	0.985	1.004	0.2158
Ipilimumab_Nivolumab	HYPERTHYROIDISM	SEXF	1.074	0.747	1.521	0.6944
Ipilimumab_Nivolumab	HYPERTHYROIDISM	concomitant_group>=3	1.132	0.789	1.62	0.4992
Ipilimumab_Nivolumab	HYPERTHYROIDISM	cancer_typeCRC	1347815.732	2.15	1.44396933204486e+132	0.9847
Ipilimumab_Nivolumab	HYPERTHYROIDISM	cancer_typeHNSCC	1.093	0	1.38766172845447e+72	0.9999
Ipilimumab_Nivolumab	HYPERTHYROIDISM	cancer_typeMelanoma	15981657.422	601449743409.738	5.79974931702163e+133	0.9821
Ipilimumab_Nivolumab	HYPERTHYROIDISM	cancer_typeNSCLC	1488364.602	2.374	1.59445529397992e+132	0.9846
Ipilimumab_Nivolumab	HYPERTHYROIDISM	cancer_typeOther_Solid	1620558.3	2.585	1.736070118001e+132	0.9845
Ipilimumab_Nivolumab	HYPERTHYROIDISM	cancer_typeProstate	1.235	0	7.83016615719725e+75	0.9998
Ipilimumab_Nivolumab	HYPERTHYROIDISM	cancer_typeRCC	2514006.166	4.01	2.69319302536938e+132	0.9841
Ipilimumab_Nivolumab	HYPERTHYROIDISM	cancer_typeUnknown	1.749	0	NA	0.9999
Ipilimumab_Nivolumab	HYPERTHYROIDISM	comorbidity_group1	1.328	0.717	2.279	0.3325
Ipilimumab_Nivolumab	HYPERTHYROIDISM	comorbidity_group>=2	0.609	0.298	1.132	0.1414
Ipilimumab_Nivolumab	HYPERTHYROIDISM	organ_dysfunctionYes	0	0	0.004	0.9764
Ipilimumab_Nivolumab	HYPOTENSION	(Intercept)	0.005	0.001	0.02	6.18e-11
Ipilimumab_Nivolumab	HYPOTENSION	AGE	1.003	0.991	1.015	0.6704
Ipilimumab_Nivolumab	HYPOTENSION	SEXF	1.673	1.154	2.413	0.0061
Ipilimumab_Nivolumab	HYPOTENSION	concomitant_group>=3	1.032	0.697	1.52	0.8753
Ipilimumab_Nivolumab	HYPOTENSION	cancer_typeCRC	1.208	0.305	8.008	0.811
Ipilimumab_Nivolumab	HYPOTENSION	cancer_typeHNSCC	1.922	0.225	16.408	0.5198
Ipilimumab_Nivolumab	HYPOTENSION	cancer_typeMelanoma	0	NA	155359330376687328	0.9868
Ipilimumab_Nivolumab	HYPOTENSION	cancer_typeNSCLC	0.418	0.118	2.657	0.247
Ipilimumab_Nivolumab	HYPOTENSION	cancer_typeOther_Solid	0.97	0.292	6.019	0.9674
Ipilimumab_Nivolumab	HYPOTENSION	cancer_typeProstate	2.395	0.441	17.981	0.329
Ipilimumab_Nivolumab	HYPOTENSION	cancer_typeRCC	0.52	0.153	3.261	0.3784
Ipilimumab_Nivolumab	HYPOTENSION	cancer_typeUnknown	0	NA	Inf	0.9973
Ipilimumab_Nivolumab	HYPOTENSION	comorbidity_group1	0.461	0.14	1.12	0.1345
Ipilimumab_Nivolumab	HYPOTENSION	comorbidity_group>=2	1.228	0.663	2.142	0.4897
Ipilimumab_Nivolumab	HYPOTENSION	organ_dysfunctionYes	0	0	6.26	0.9769
Ipilimumab_Nivolumab	DIABETIC KETOACIDOSIS	(Intercept)	0.023	0.005	0.073	1.14e-08
Ipilimumab_Nivolumab	DIABETIC KETOACIDOSIS	AGE	0.99	0.982	1	0.0431
Ipilimumab_Nivolumab	DIABETIC KETOACIDOSIS	SEXF	1.141	0.773	1.66	0.4967
Ipilimumab_Nivolumab	DIABETIC KETOACIDOSIS	concomitant_group>=3	0.872	0.591	1.278	0.4841
Ipilimumab_Nivolumab	DIABETIC KETOACIDOSIS	cancer_typeCRC	0.406	0.098	2.014	0.2242
Ipilimumab_Nivolumab	DIABETIC KETOACIDOSIS	cancer_typeHNSCC	0.546	0.027	4.406	0.605
Ipilimumab_Nivolumab	DIABETIC KETOACIDOSIS	cancer_typeMelanoma	0.729	0.035	5.973	0.7884
Ipilimumab_Nivolumab	DIABETIC KETOACIDOSIS	cancer_typeNSCLC	0.377	0.128	1.613	0.1181
Ipilimumab_Nivolumab	DIABETIC KETOACIDOSIS	cancer_typeOther_Solid	0.384	0.132	1.633	0.1225
Ipilimumab_Nivolumab	DIABETIC KETOACIDOSIS	cancer_typeProstate	0.722	0.091	4.575	0.7286
Ipilimumab_Nivolumab	DIABETIC KETOACIDOSIS	cancer_typeRCC	0.394	0.137	1.666	0.1303
Ipilimumab_Nivolumab	DIABETIC KETOACIDOSIS	cancer_typeUnknown	0	0	6.62	0.9785
Ipilimumab_Nivolumab	DIABETIC KETOACIDOSIS	comorbidity_group1	1.133	0.545	2.11	0.7149
Ipilimumab_Nivolumab	DIABETIC KETOACIDOSIS	comorbidity_group>=2	0.548	0.225	1.144	0.1419
Ipilimumab_Nivolumab	DIABETIC KETOACIDOSIS	organ_dysfunctionYes	1.067	0.174	3.436	0.9284
Ipilimumab_Nivolumab	RESPIRATORY FAILURE	(Intercept)	0.004	0	0.024	4.38e-07
Ipilimumab_Nivolumab	RESPIRATORY FAILURE	AGE	1.001	0.99	1.014	0.8215
Ipilimumab_Nivolumab	RESPIRATORY FAILURE	SEXF	1.035	0.683	1.542	0.8688
Ipilimumab_Nivolumab	RESPIRATORY FAILURE	concomitant_group>=3	1.016	0.677	1.523	0.9386
Ipilimumab_Nivolumab	RESPIRATORY FAILURE	cancer_typeCRC	0.691	0.087	14.089	0.7507
Ipilimumab_Nivolumab	RESPIRATORY FAILURE	cancer_typeHNSCC	0	NA	4.11725861206556e+37	0.9797
Ipilimumab_Nivolumab	RESPIRATORY FAILURE	cancer_typeMelanoma	0	NA	190227512284300544	0.981
Ipilimumab_Nivolumab	RESPIRATORY FAILURE	cancer_typeNSCLC	1.245	0.259	22.397	0.8307
Ipilimumab_Nivolumab	RESPIRATORY FAILURE	cancer_typeOther_Solid	1.425	0.3	25.534	0.729
Ipilimumab_Nivolumab	RESPIRATORY FAILURE	cancer_typeProstate	0.89	0.034	23.099	0.9354
Ipilimumab_Nivolumab	RESPIRATORY FAILURE	cancer_typeRCC	0.438	0.087	7.972	0.427
Ipilimumab_Nivolumab	RESPIRATORY FAILURE	cancer_typeUnknown	0	0	1.38055512464914e+34	0.9963
Ipilimumab_Nivolumab	RESPIRATORY FAILURE	comorbidity_group1	0.809	0.335	1.655	0.5963
Ipilimumab_Nivolumab	RESPIRATORY FAILURE	comorbidity_group>=2	0.419	0.145	0.958	0.065
Ipilimumab_Nivolumab	RESPIRATORY FAILURE	organ_dysfunctionYes	0.619	0.035	2.818	0.6344
Ipilimumab_Nivolumab	THYROIDITIS	(Intercept)	0	0	0	0.9787
Ipilimumab_Nivolumab	THYROIDITIS	AGE	1.006	0.994	1.021	0.3329
Ipilimumab_Nivolumab	THYROIDITIS	SEXF	0.911	0.578	1.398	0.6785
Ipilimumab_Nivolumab	THYROIDITIS	concomitant_group>=3	0.797	0.507	1.236	0.3168
Ipilimumab_Nivolumab	THYROIDITIS	cancer_typeCRC	624434.977	0	1.12339414805102e+129	0.9856
Ipilimumab_Nivolumab	THYROIDITIS	cancer_typeHNSCC	1817900.271	0	NA	0.9844
Ipilimumab_Nivolumab	THYROIDITIS	cancer_typeMelanoma	0.906	0	2.43900883231247e+75	0.9999
Ipilimumab_Nivolumab	THYROIDITIS	cancer_typeNSCLC	752875.511	0	2.07407222670844e+125	0.9854
Ipilimumab_Nivolumab	THYROIDITIS	cancer_typeOther_Solid	857584.189	0	3.10572403104572e+130	0.9852
Ipilimumab_Nivolumab	THYROIDITIS	cancer_typeProstate	935181.512	0	5.467467557348e+51	0.9851
Ipilimumab_Nivolumab	THYROIDITIS	cancer_typeRCC	1472550.131	0	4.05664789171354e+125	0.9846
Ipilimumab_Nivolumab	THYROIDITIS	cancer_typeUnknown	0.643	0	8.97691211312105e+34	0.9999
Ipilimumab_Nivolumab	THYROIDITIS	comorbidity_group1	0.916	0.35	1.977	0.8391
Ipilimumab_Nivolumab	THYROIDITIS	comorbidity_group>=2	1.447	0.733	2.686	0.2607
Ipilimumab_Nivolumab	THYROIDITIS	organ_dysfunctionYes	0	0	21.309	0.9772
Ipilimumab_Nivolumab	MYASTHENIA GRAVIS	(Intercept)	0	0	0.004	3.84e-10
Ipilimumab_Nivolumab	MYASTHENIA GRAVIS	AGE	1.048	1.028	1.071	7.79e-06
Ipilimumab_Nivolumab	MYASTHENIA GRAVIS	SEXF	0.599	0.346	0.987	0.0543
Ipilimumab_Nivolumab	MYASTHENIA GRAVIS	concomitant_group>=3	1.183	0.756	1.838	0.4566
Ipilimumab_Nivolumab	MYASTHENIA GRAVIS	cancer_typeCRC	0.585	0.083	11.62	0.6359
Ipilimumab_Nivolumab	MYASTHENIA GRAVIS	cancer_typeHNSCC	0	NA	9.26004269693073e+63	0.9859
Ipilimumab_Nivolumab	MYASTHENIA GRAVIS	cancer_typeMelanoma	0	NA	2.72594125708528e+24	0.9868
Ipilimumab_Nivolumab	MYASTHENIA GRAVIS	cancer_typeNSCLC	0.192	0.036	3.577	0.1206
Ipilimumab_Nivolumab	MYASTHENIA GRAVIS	cancer_typeOther_Solid	0.262	0.05	4.827	0.2031
Ipilimumab_Nivolumab	MYASTHENIA GRAVIS	cancer_typeProstate	0	0	3102.081	0.9812
Ipilimumab_Nivolumab	MYASTHENIA GRAVIS	cancer_typeRCC	0.576	0.116	10.468	0.595
Ipilimumab_Nivolumab	MYASTHENIA GRAVIS	cancer_typeUnknown	0	0	0	0.9973
Ipilimumab_Nivolumab	MYASTHENIA GRAVIS	comorbidity_group1	0.249	0.041	0.806	0.0546
Ipilimumab_Nivolumab	MYASTHENIA GRAVIS	comorbidity_group>=2	0.608	0.248	1.284	0.2291
Ipilimumab_Nivolumab	MYASTHENIA GRAVIS	organ_dysfunctionYes	0.593	0.033	2.732	0.6066
Ipilimumab_Nivolumab	HYPERGLYCAEMIA	(Intercept)	0.006	0	0.032	2.13e-06
Ipilimumab_Nivolumab	HYPERGLYCAEMIA	AGE	0.998	0.986	1.012	0.7649
Ipilimumab_Nivolumab	HYPERGLYCAEMIA	SEXF	0.695	0.423	1.1	0.1338
Ipilimumab_Nivolumab	HYPERGLYCAEMIA	concomitant_group>=3	1.734	1.115	2.715	0.015
Ipilimumab_Nivolumab	HYPERGLYCAEMIA	cancer_typeCRC	0.645	0.093	12.774	0.6978
Ipilimumab_Nivolumab	HYPERGLYCAEMIA	cancer_typeHNSCC	0.924	0.036	23.981	0.9561
Ipilimumab_Nivolumab	HYPERGLYCAEMIA	cancer_typeMelanoma	0	0	0	0.9693
Ipilimumab_Nivolumab	HYPERGLYCAEMIA	cancer_typeNSCLC	0.314	0.06	5.79	0.2712
Ipilimumab_Nivolumab	HYPERGLYCAEMIA	cancer_typeOther_Solid	0.732	0.148	13.258	0.763
Ipilimumab_Nivolumab	HYPERGLYCAEMIA	cancer_typeProstate	2.079	0.284	42.119	0.5251
Ipilimumab_Nivolumab	HYPERGLYCAEMIA	cancer_typeRCC	0.668	0.135	12.102	0.6965
Ipilimumab_Nivolumab	HYPERGLYCAEMIA	cancer_typeUnknown	0	0	97745887115315168	0.9938
Ipilimumab_Nivolumab	HYPERGLYCAEMIA	comorbidity_group1	1.029	0.45	2.049	0.9411
Ipilimumab_Nivolumab	HYPERGLYCAEMIA	comorbidity_group>=2	1.018	0.523	1.845	0.9561
Ipilimumab_Nivolumab	HYPERGLYCAEMIA	organ_dysfunctionYes	1.424	0.345	3.888	0.5534
Ipilimumab_Nivolumab	TYPE 1 DIABETES MELLITUS	(Intercept)	0.018	0.003	0.07	4.13e-07
Ipilimumab_Nivolumab	TYPE 1 DIABETES MELLITUS	AGE	0.99	0.981	1.001	0.0608
Ipilimumab_Nivolumab	TYPE 1 DIABETES MELLITUS	SEXF	1.076	0.687	1.649	0.7412
Ipilimumab_Nivolumab	TYPE 1 DIABETES MELLITUS	concomitant_group>=3	0.623	0.394	0.968	0.0382
Ipilimumab_Nivolumab	TYPE 1 DIABETES MELLITUS	cancer_typeCRC	0.381	0.062	2.94	0.2964
Ipilimumab_Nivolumab	TYPE 1 DIABETES MELLITUS	cancer_typeHNSCC	0.833	0.038	8.977	0.8832
Ipilimumab_Nivolumab	TYPE 1 DIABETES MELLITUS	cancer_typeMelanoma	0	NA	3.0310281764993e+21	0.987
Ipilimumab_Nivolumab	TYPE 1 DIABETES MELLITUS	cancer_typeNSCLC	0.538	0.153	3.411	0.4092
Ipilimumab_Nivolumab	TYPE 1 DIABETES MELLITUS	cancer_typeOther_Solid	0.298	0.082	1.918	0.113
Ipilimumab_Nivolumab	TYPE 1 DIABETES MELLITUS	cancer_typeProstate	0	0	3167.191	0.9819
Ipilimumab_Nivolumab	TYPE 1 DIABETES MELLITUS	cancer_typeRCC	0.516	0.15	3.247	0.3746
Ipilimumab_Nivolumab	TYPE 1 DIABETES MELLITUS	cancer_typeUnknown	0	NA	4.32546138450975e+115	0.9974
Ipilimumab_Nivolumab	TYPE 1 DIABETES MELLITUS	comorbidity_group1	1.243	0.543	2.48	0.5698
Ipilimumab_Nivolumab	TYPE 1 DIABETES MELLITUS	comorbidity_group>=2	0.371	0.089	1.038	0.101
Ipilimumab_Nivolumab	TYPE 1 DIABETES MELLITUS	organ_dysfunctionYes	0.853	0.048	3.934	0.8754
Ipilimumab_Nivolumab	SECONDARY ADRENOCORTICAL INSUFFICIENCY	(Intercept)	0	0	0	0.9864
Ipilimumab_Nivolumab	SECONDARY ADRENOCORTICAL INSUFFICIENCY	AGE	1.012	0.999	1.028	0.0961
Ipilimumab_Nivolumab	SECONDARY ADRENOCORTICAL INSUFFICIENCY	SEXF	0.614	0.36	0.995	0.0585
Ipilimumab_Nivolumab	SECONDARY ADRENOCORTICAL INSUFFICIENCY	concomitant_group>=3	0.97	0.619	1.507	0.8936
Ipilimumab_Nivolumab	SECONDARY ADRENOCORTICAL INSUFFICIENCY	cancer_typeCRC	673032.598	0	1.309819975101e+203	0.9912
Ipilimumab_Nivolumab	SECONDARY ADRENOCORTICAL INSUFFICIENCY	cancer_typeHNSCC	0.641	0	4.74859107860005e+143	0.9998
Ipilimumab_Nivolumab	SECONDARY ADRENOCORTICAL INSUFFICIENCY	cancer_typeMelanoma	0.85	0	1371794283345664	0.9999
Ipilimumab_Nivolumab	SECONDARY ADRENOCORTICAL INSUFFICIENCY	cancer_typeNSCLC	1942494.437	0	1.5320341801523e+201	0.9905
Ipilimumab_Nivolumab	SECONDARY ADRENOCORTICAL INSUFFICIENCY	cancer_typeOther_Solid	685807.075	0	6.7885596150756e+212	0.9912
Ipilimumab_Nivolumab	SECONDARY ADRENOCORTICAL INSUFFICIENCY	cancer_typeProstate	0.576	0	1243516204096790528	0.9997
Ipilimumab_Nivolumab	SECONDARY ADRENOCORTICAL INSUFFICIENCY	cancer_typeRCC	3236959.787	0	2.55296365524958e+201	0.9902
Ipilimumab_Nivolumab	SECONDARY ADRENOCORTICAL INSUFFICIENCY	cancer_typeUnknown	0.931	0	22316.778	1
Ipilimumab_Nivolumab	SECONDARY ADRENOCORTICAL INSUFFICIENCY	comorbidity_group1	1.12	0.49	2.234	0.766
Ipilimumab_Nivolumab	SECONDARY ADRENOCORTICAL INSUFFICIENCY	comorbidity_group>=2	0.777	0.335	1.591	0.5209
Ipilimumab_Nivolumab	SECONDARY ADRENOCORTICAL INSUFFICIENCY	organ_dysfunctionYes	0	0	585762.927	0.985
Ipilimumab_Nivolumab	ASPARTATE AMINOTRANSFERASE INCREASED	(Intercept)	0.013	0.003	0.047	1.69e-09
Ipilimumab_Nivolumab	ASPARTATE AMINOTRANSFERASE INCREASED	AGE	0.997	0.985	1.01	0.6311
Ipilimumab_Nivolumab	ASPARTATE AMINOTRANSFERASE INCREASED	SEXF	0.928	0.585	1.436	0.7435
Ipilimumab_Nivolumab	ASPARTATE AMINOTRANSFERASE INCREASED	concomitant_group>=3	1.921	1.241	3.001	0.0037
Ipilimumab_Nivolumab	ASPARTATE AMINOTRANSFERASE INCREASED	cancer_typeCRC	0.255	0.055	1.322	0.0787
Ipilimumab_Nivolumab	ASPARTATE AMINOTRANSFERASE INCREASED	cancer_typeHNSCC	0	NA	2.47934654377629e+24	0.9777
Ipilimumab_Nivolumab	ASPARTATE AMINOTRANSFERASE INCREASED	cancer_typeMelanoma	0.51	0.024	4.236	0.5693
Ipilimumab_Nivolumab	ASPARTATE AMINOTRANSFERASE INCREASED	cancer_typeNSCLC	0.172	0.055	0.76	0.0066
Ipilimumab_Nivolumab	ASPARTATE AMINOTRANSFERASE INCREASED	cancer_typeOther_Solid	0.313	0.105	1.35	0.0652
Ipilimumab_Nivolumab	ASPARTATE AMINOTRANSFERASE INCREASED	cancer_typeProstate	0.252	0.012	2.094	0.2438
Ipilimumab_Nivolumab	ASPARTATE AMINOTRANSFERASE INCREASED	cancer_typeRCC	0.269	0.09	1.161	0.0374
Ipilimumab_Nivolumab	ASPARTATE AMINOTRANSFERASE INCREASED	cancer_typeUnknown	0	NA	6.02381198542149e+122	0.9958
Ipilimumab_Nivolumab	ASPARTATE AMINOTRANSFERASE INCREASED	comorbidity_group1	0.58	0.202	1.316	0.2449
Ipilimumab_Nivolumab	ASPARTATE AMINOTRANSFERASE INCREASED	comorbidity_group>=2	0.642	0.292	1.258	0.2293
Ipilimumab_Nivolumab	ASPARTATE AMINOTRANSFERASE INCREASED	organ_dysfunctionYes	1.074	0.175	3.473	0.9211
Ipilimumab_Nivolumab	ALANINE AMINOTRANSFERASE INCREASED	(Intercept)	0.012	0.002	0.048	5.78e-08
Ipilimumab_Nivolumab	ALANINE AMINOTRANSFERASE INCREASED	AGE	0.995	0.984	1.007	0.3677
Ipilimumab_Nivolumab	ALANINE AMINOTRANSFERASE INCREASED	SEXF	0.896	0.557	1.4	0.6388
Ipilimumab_Nivolumab	ALANINE AMINOTRANSFERASE INCREASED	concomitant_group>=3	1.514	0.969	2.374	0.0687
Ipilimumab_Nivolumab	ALANINE AMINOTRANSFERASE INCREASED	cancer_typeCRC	0.292	0.047	2.256	0.1833
Ipilimumab_Nivolumab	ALANINE AMINOTRANSFERASE INCREASED	cancer_typeHNSCC	0	NA	2.18505645879488e+54	0.986
Ipilimumab_Nivolumab	ALANINE AMINOTRANSFERASE INCREASED	cancer_typeMelanoma	0.758	0.034	8.344	0.8253
Ipilimumab_Nivolumab	ALANINE AMINOTRANSFERASE INCREASED	cancer_typeNSCLC	0.305	0.084	1.958	0.1191
Ipilimumab_Nivolumab	ALANINE AMINOTRANSFERASE INCREASED	cancer_typeOther_Solid	0.373	0.105	2.381	0.1925
Ipilimumab_Nivolumab	ALANINE AMINOTRANSFERASE INCREASED	cancer_typeProstate	0	0	4087.787	0.9816
Ipilimumab_Nivolumab	ALANINE AMINOTRANSFERASE INCREASED	cancer_typeRCC	0.411	0.117	2.609	0.2372
Ipilimumab_Nivolumab	ALANINE AMINOTRANSFERASE INCREASED	cancer_typeUnknown	0	NA	Inf	0.9973
Ipilimumab_Nivolumab	ALANINE AMINOTRANSFERASE INCREASED	comorbidity_group1	0.653	0.227	1.485	0.3638
Ipilimumab_Nivolumab	ALANINE AMINOTRANSFERASE INCREASED	comorbidity_group>=2	0.746	0.337	1.474	0.4315
Ipilimumab_Nivolumab	ALANINE AMINOTRANSFERASE INCREASED	organ_dysfunctionYes	0.578	0.033	2.651	0.5884
Ipilimumab_Nivolumab	ADRENOCORTICOTROPIC HORMONE DEFICIENCY	(Intercept)	0	0	660.267	0.9794
Ipilimumab_Nivolumab	ADRENOCORTICOTROPIC HORMONE DEFICIENCY	AGE	1.002	0.991	1.015	0.7576
Ipilimumab_Nivolumab	ADRENOCORTICOTROPIC HORMONE DEFICIENCY	SEXF	0.534	0.305	0.881	0.0195
Ipilimumab_Nivolumab	ADRENOCORTICOTROPIC HORMONE DEFICIENCY	concomitant_group>=3	1.061	0.68	1.65	0.7924
Ipilimumab_Nivolumab	ADRENOCORTICOTROPIC HORMONE DEFICIENCY	cancer_typeCRC	227311.176	0	7.07760496939817e+123	0.9867
Ipilimumab_Nivolumab	ADRENOCORTICOTROPIC HORMONE DEFICIENCY	cancer_typeHNSCC	0.611	3.22469253891986e+216	3.48169855184646e+34	0.9997
Ipilimumab_Nivolumab	ADRENOCORTICOTROPIC HORMONE DEFICIENCY	cancer_typeMelanoma	1531735.029	0	2.47325298230335e+127	0.9846
Ipilimumab_Nivolumab	ADRENOCORTICOTROPIC HORMONE DEFICIENCY	cancer_typeNSCLC	1070365.693	0	5.91273577994515e+124	0.985
Ipilimumab_Nivolumab	ADRENOCORTICOTROPIC HORMONE DEFICIENCY	cancer_typeOther_Solid	153883.101	0	2.48417766351419e+126	0.9871
Ipilimumab_Nivolumab	ADRENOCORTICOTROPIC HORMONE DEFICIENCY	cancer_typeProstate	0.56	0	4.05309304410299e+25	0.9995
Ipilimumab_Nivolumab	ADRENOCORTICOTROPIC HORMONE DEFICIENCY	cancer_typeRCC	970240.808	0	3.02023229387858e+124	0.9851
Ipilimumab_Nivolumab	ADRENOCORTICOTROPIC HORMONE DEFICIENCY	cancer_typeUnknown	0.782	Inf	Inf	1
Ipilimumab_Nivolumab	ADRENOCORTICOTROPIC HORMONE DEFICIENCY	comorbidity_group1	0.504	0.152	1.233	0.1875
Ipilimumab_Nivolumab	ADRENOCORTICOTROPIC HORMONE DEFICIENCY	comorbidity_group>=2	0.82	0.385	1.587	0.5801
Ipilimumab_Nivolumab	ADRENOCORTICOTROPIC HORMONE DEFICIENCY	organ_dysfunctionYes	0.686	0.039	3.169	0.7103
Ipilimumab_Nivolumab	ADVERSE EVENT	(Intercept)	0.007	0	0.053	3.66e-05
Ipilimumab_Nivolumab	ADVERSE EVENT	AGE	1.002	0.985	1.023	0.8609
Ipilimumab_Nivolumab	ADVERSE EVENT	SEXF	0.78	0.382	1.498	0.472
Ipilimumab_Nivolumab	ADVERSE EVENT	concomitant_group>=3	0.517	0.251	0.999	0.0589
Ipilimumab_Nivolumab	ADVERSE EVENT	cancer_typeCRC	0.469	0.043	10.322	0.543
Ipilimumab_Nivolumab	ADVERSE EVENT	cancer_typeHNSCC	0	0	6.43019608735193e+58	0.9963
Ipilimumab_Nivolumab	ADVERSE EVENT	cancer_typeMelanoma	0	0	4.16130745729646e+67	0.9964
Ipilimumab_Nivolumab	ADVERSE EVENT	cancer_typeNSCLC	0.191	0.03	3.739	0.1376
Ipilimumab_Nivolumab	ADVERSE EVENT	cancer_typeOther_Solid	0.722	0.14	13.248	0.7563
Ipilimumab_Nivolumab	ADVERSE EVENT	cancer_typeProstate	0	0	1.82492619465464e+49	0.9951
Ipilimumab_Nivolumab	ADVERSE EVENT	cancer_typeRCC	0.124	0.02	2.395	0.0584
Ipilimumab_Nivolumab	ADVERSE EVENT	cancer_typeUnknown	0.172	0	Inf	0.9999
Ipilimumab_Nivolumab	ADVERSE EVENT	comorbidity_group1	0	0	495742257435429	0.9879
Ipilimumab_Nivolumab	ADVERSE EVENT	comorbidity_group>=2	0	0	155542843703.013	0.9856
Ipilimumab_Nivolumab	ADVERSE EVENT	organ_dysfunctionYes	1.827	0.102	8.638	0.5552
Ipilimumab_Nivolumab	HEPATITIS	(Intercept)	0.023	0.003	0.099	6.02e-06
Ipilimumab_Nivolumab	HEPATITIS	AGE	0.988	0.977	1.001	0.0575
Ipilimumab_Nivolumab	HEPATITIS	SEXF	0.82	0.471	1.37	0.4642
Ipilimumab_Nivolumab	HEPATITIS	concomitant_group>=3	0.897	0.529	1.497	0.6807
Ipilimumab_Nivolumab	HEPATITIS	cancer_typeCRC	0.097	0.004	1.038	0.0596
Ipilimumab_Nivolumab	HEPATITIS	cancer_typeHNSCC	0	NA	6.07574524631079e+30	0.9784
Ipilimumab_Nivolumab	HEPATITIS	cancer_typeMelanoma	1.082	0.121	9.691	0.9397
Ipilimumab_Nivolumab	HEPATITIS	cancer_typeNSCLC	0.149	0.037	0.998	0.0171
Ipilimumab_Nivolumab	HEPATITIS	cancer_typeOther_Solid	0.364	0.101	2.332	0.1836
Ipilimumab_Nivolumab	HEPATITIS	cancer_typeProstate	0.347	0.015	3.877	0.4017
Ipilimumab_Nivolumab	HEPATITIS	cancer_typeRCC	0.262	0.072	1.692	0.0804
Ipilimumab_Nivolumab	HEPATITIS	cancer_typeUnknown	0	NA	9.00226935094524e+184	0.9957
Ipilimumab_Nivolumab	HEPATITIS	comorbidity_group1	0.418	0.068	1.373	0.2312
Ipilimumab_Nivolumab	HEPATITIS	comorbidity_group>=2	1.31	0.586	2.696	0.4842
Ipilimumab_Nivolumab	HEPATITIS	organ_dysfunctionYes	2.238	0.537	6.24	0.1824
Ipilimumab_Nivolumab	IMMUNE-MEDIATED HEPATITIS	(Intercept)	0.008	0	0.044	7.87e-06
Ipilimumab_Nivolumab	IMMUNE-MEDIATED HEPATITIS	AGE	0.993	0.982	1.006	0.2633
Ipilimumab_Nivolumab	IMMUNE-MEDIATED HEPATITIS	SEXF	0.938	0.564	1.513	0.8
Ipilimumab_Nivolumab	IMMUNE-MEDIATED HEPATITIS	concomitant_group>=3	0.9	0.55	1.458	0.6722
Ipilimumab_Nivolumab	IMMUNE-MEDIATED HEPATITIS	cancer_typeCRC	0.434	0.041	9.441	0.4987
Ipilimumab_Nivolumab	IMMUNE-MEDIATED HEPATITIS	cancer_typeHNSCC	0	NA	3.22025992451614e+41	0.9797
Ipilimumab_Nivolumab	IMMUNE-MEDIATED HEPATITIS	cancer_typeMelanoma	1.421	0.054	37.247	0.8077
Ipilimumab_Nivolumab	IMMUNE-MEDIATED HEPATITIS	cancer_typeNSCLC	0.592	0.116	10.815	0.615
Ipilimumab_Nivolumab	IMMUNE-MEDIATED HEPATITIS	cancer_typeOther_Solid	0.637	0.127	11.587	0.6641
Ipilimumab_Nivolumab	IMMUNE-MEDIATED HEPATITIS	cancer_typeProstate	1.621	0.146	36.152	0.7006
Ipilimumab_Nivolumab	IMMUNE-MEDIATED HEPATITIS	cancer_typeRCC	0.663	0.134	12.032	0.6918
Ipilimumab_Nivolumab	IMMUNE-MEDIATED HEPATITIS	cancer_typeUnknown	0	NA	4.59120770095446e+99	0.996
Ipilimumab_Nivolumab	IMMUNE-MEDIATED HEPATITIS	comorbidity_group1	0.857	0.295	1.982	0.7466
Ipilimumab_Nivolumab	IMMUNE-MEDIATED HEPATITIS	comorbidity_group>=2	0.904	0.381	1.903	0.8026
Ipilimumab_Nivolumab	IMMUNE-MEDIATED HEPATITIS	organ_dysfunctionYes	2.295	0.552	6.376	0.1683
Ipilimumab_Nivolumab	DIABETES MELLITUS	(Intercept)	0	0	3716.848	0.9793
Ipilimumab_Nivolumab	DIABETES MELLITUS	AGE	0.994	0.982	1.007	0.3219
Ipilimumab_Nivolumab	DIABETES MELLITUS	SEXF	1	0.598	1.621	0.9997
Ipilimumab_Nivolumab	DIABETES MELLITUS	concomitant_group>=3	0.825	0.489	1.373	0.4626
Ipilimumab_Nivolumab	DIABETES MELLITUS	cancer_typeCRC	322937.087	0	2.65111209433784e+118	0.9863
Ipilimumab_Nivolumab	DIABETES MELLITUS	cancer_typeHNSCC	4097177.079	0	NA	0.9835
Ipilimumab_Nivolumab	DIABETES MELLITUS	cancer_typeMelanoma	0.988	0	29187760578.096	1
Ipilimumab_Nivolumab	DIABETES MELLITUS	cancer_typeNSCLC	753366.503	0	6.18329570855329e+118	0.9854
Ipilimumab_Nivolumab	DIABETES MELLITUS	cancer_typeOther_Solid	926372.087	0	7.60322057388724e+118	0.9851
Ipilimumab_Nivolumab	DIABETES MELLITUS	cancer_typeProstate	1162649.49	0	1.22663462749177e+47	0.9849
Ipilimumab_Nivolumab	DIABETES MELLITUS	cancer_typeRCC	984085.253	1.34760847291785e+116	6.41450576046685e+137	0.9851
Ipilimumab_Nivolumab	DIABETES MELLITUS	cancer_typeUnknown	0.673	Inf	Inf	0.9999
Ipilimumab_Nivolumab	DIABETES MELLITUS	comorbidity_group1	2.008	0.904	3.994	0.063
Ipilimumab_Nivolumab	DIABETES MELLITUS	comorbidity_group>=2	1.458	0.641	3.016	0.3346
Ipilimumab_Nivolumab	DIABETES MELLITUS	organ_dysfunctionYes	0	0	176.85	0.9777
Ipilimumab_Nivolumab	ATRIAL FIBRILLATION	(Intercept)	0.003	0	0.014	7.54e-10
Ipilimumab_Nivolumab	ATRIAL FIBRILLATION	AGE	1.028	1.009	1.049	0.0061
Ipilimumab_Nivolumab	ATRIAL FIBRILLATION	SEXF	0.628	0.354	1.057	0.0932
Ipilimumab_Nivolumab	ATRIAL FIBRILLATION	concomitant_group>=3	1.51	0.924	2.484	0.1009
Ipilimumab_Nivolumab	ATRIAL FIBRILLATION	cancer_typeCRC	0.283	0.053	2.101	0.1548
Ipilimumab_Nivolumab	ATRIAL FIBRILLATION	cancer_typeHNSCC	0	NA	1.81581088950362e+30	0.9775
Ipilimumab_Nivolumab	ATRIAL FIBRILLATION	cancer_typeMelanoma	0	NA	40184329762.257	0.9784
Ipilimumab_Nivolumab	ATRIAL FIBRILLATION	cancer_typeNSCLC	0.133	0.035	0.876	0.01
Ipilimumab_Nivolumab	ATRIAL FIBRILLATION	cancer_typeOther_Solid	0.143	0.037	0.942	0.013
Ipilimumab_Nivolumab	ATRIAL FIBRILLATION	cancer_typeProstate	0.332	0.037	2.984	0.2929
Ipilimumab_Nivolumab	ATRIAL FIBRILLATION	cancer_typeRCC	0.21	0.057	1.359	0.0422
Ipilimumab_Nivolumab	ATRIAL FIBRILLATION	cancer_typeUnknown	0	0	0	0.9955
Ipilimumab_Nivolumab	ATRIAL FIBRILLATION	comorbidity_group1	0.912	0.346	1.994	0.8336
Ipilimumab_Nivolumab	ATRIAL FIBRILLATION	comorbidity_group>=2	1.197	0.592	2.253	0.5949
Ipilimumab_Nivolumab	ATRIAL FIBRILLATION	organ_dysfunctionYes	1.158	0.188	3.789	0.8398
Ipilimumab_Nivolumab	IMMUNE-MEDIATED MYOCARDITIS	(Intercept)	0.004	0	0.027	1.47e-06
Ipilimumab_Nivolumab	IMMUNE-MEDIATED MYOCARDITIS	AGE	1.016	1.001	1.034	0.0506
Ipilimumab_Nivolumab	IMMUNE-MEDIATED MYOCARDITIS	SEXF	0.624	0.353	1.047	0.0873
Ipilimumab_Nivolumab	IMMUNE-MEDIATED MYOCARDITIS	concomitant_group>=3	0.357	0.204	0.606	2e-04
Ipilimumab_Nivolumab	IMMUNE-MEDIATED MYOCARDITIS	cancer_typeCRC	1.186	0.193	22.799	0.8765
Ipilimumab_Nivolumab	IMMUNE-MEDIATED MYOCARDITIS	cancer_typeHNSCC	0	0	161.593	0.9789
Ipilimumab_Nivolumab	IMMUNE-MEDIATED MYOCARDITIS	cancer_typeMelanoma	0	NA	29442067069400.3	0.9795
Ipilimumab_Nivolumab	IMMUNE-MEDIATED MYOCARDITIS	cancer_typeNSCLC	0.35	0.066	6.463	0.3194
Ipilimumab_Nivolumab	IMMUNE-MEDIATED MYOCARDITIS	cancer_typeOther_Solid	0.201	0.036	3.745	0.132
Ipilimumab_Nivolumab	IMMUNE-MEDIATED MYOCARDITIS	cancer_typeProstate	0.417	0.016	10.979	0.5449
Ipilimumab_Nivolumab	IMMUNE-MEDIATED MYOCARDITIS	cancer_typeRCC	0.488	0.097	8.878	0.4897
Ipilimumab_Nivolumab	IMMUNE-MEDIATED MYOCARDITIS	cancer_typeUnknown	0	NA	4.12798598391556e+132	0.9958
Ipilimumab_Nivolumab	IMMUNE-MEDIATED MYOCARDITIS	comorbidity_group1	2.239	1.006	4.455	0.0319
Ipilimumab_Nivolumab	IMMUNE-MEDIATED MYOCARDITIS	comorbidity_group>=2	1.937	0.83	4.152	0.1037
Ipilimumab_Nivolumab	IMMUNE-MEDIATED MYOCARDITIS	organ_dysfunctionYes	2.425	0.579	6.833	0.1453
Ipilimumab_Nivolumab	HYPERCALCAEMIA	(Intercept)	0	0	3925.562	0.9792
Ipilimumab_Nivolumab	HYPERCALCAEMIA	AGE	0.996	0.984	1.01	0.5512
Ipilimumab_Nivolumab	HYPERCALCAEMIA	SEXF	1.014	0.602	1.653	0.9552
Ipilimumab_Nivolumab	HYPERCALCAEMIA	concomitant_group>=3	0.779	0.459	1.293	0.3419
Ipilimumab_Nivolumab	HYPERCALCAEMIA	cancer_typeCRC	669399.912	0	1.68264588444649e+119	0.9855
Ipilimumab_Nivolumab	HYPERCALCAEMIA	cancer_typeHNSCC	4241343.929	0	1.86826404859465e+130	0.9835
Ipilimumab_Nivolumab	HYPERCALCAEMIA	cancer_typeMelanoma	1.031	0	14180444897.622	1
Ipilimumab_Nivolumab	HYPERCALCAEMIA	cancer_typeNSCLC	444009.576	0	1.11598773982403e+119	0.9859
Ipilimumab_Nivolumab	HYPERCALCAEMIA	cancer_typeOther_Solid	657244.932	0	1.65192496211372e+119	0.9855
Ipilimumab_Nivolumab	HYPERCALCAEMIA	cancer_typeProstate	2374038.827	0	1.08268848759404e+82	0.9841
Ipilimumab_Nivolumab	HYPERCALCAEMIA	cancer_typeRCC	1402689.28	5.67651120911152e+120	2.05152759498303e+138	0.9847
Ipilimumab_Nivolumab	HYPERCALCAEMIA	cancer_typeUnknown	0.699	0	11630916679657.5	0.9999
Ipilimumab_Nivolumab	HYPERCALCAEMIA	comorbidity_group1	1.07	0.367	2.486	0.8879
Ipilimumab_Nivolumab	HYPERCALCAEMIA	comorbidity_group>=2	1.379	0.604	2.87	0.4128
Ipilimumab_Nivolumab	HYPERCALCAEMIA	organ_dysfunctionYes	0	0	148.941	0.9776
Ipilimumab_Nivolumab	PRESCRIBED OVERDOSE	(Intercept)	0	0	0	0.979
Ipilimumab_Nivolumab	PRESCRIBED OVERDOSE	AGE	1.005	0.99	1.023	0.559
Ipilimumab_Nivolumab	PRESCRIBED OVERDOSE	SEXF	0.481	0.244	0.871	0.0228
Ipilimumab_Nivolumab	PRESCRIBED OVERDOSE	concomitant_group>=3	1.666	0.985	2.83	0.0566
Ipilimumab_Nivolumab	PRESCRIBED OVERDOSE	cancer_typeCRC	574210.243	0	2.30847867689275e+115	0.9856
Ipilimumab_Nivolumab	PRESCRIBED OVERDOSE	cancer_typeHNSCC	0.507	0	678529687476300	0.9995
Ipilimumab_Nivolumab	PRESCRIBED OVERDOSE	cancer_typeMelanoma	1129307.052	0	1.67704979000022e+119	0.9849
Ipilimumab_Nivolumab	PRESCRIBED OVERDOSE	cancer_typeNSCLC	131155.155	0	1.47751218573809e+121	0.9872
Ipilimumab_Nivolumab	PRESCRIBED OVERDOSE	cancer_typeOther_Solid	570333.232	0	4.24299524847799e+126	0.9856
Ipilimumab_Nivolumab	PRESCRIBED OVERDOSE	cancer_typeProstate	0.448	0	135946975.479	0.9993
Ipilimumab_Nivolumab	PRESCRIBED OVERDOSE	cancer_typeRCC	607810.756	0	2.44340517719294e+115	0.9855
Ipilimumab_Nivolumab	PRESCRIBED OVERDOSE	cancer_typeUnknown	0.623	Inf	Inf	0.9999
Ipilimumab_Nivolumab	PRESCRIBED OVERDOSE	comorbidity_group1	0.365	0.059	1.196	0.1661
Ipilimumab_Nivolumab	PRESCRIBED OVERDOSE	comorbidity_group>=2	0.961	0.424	1.967	0.9172
Ipilimumab_Nivolumab	PRESCRIBED OVERDOSE	organ_dysfunctionYes	1.319	0.214	4.332	0.704
Ipilimumab_Nivolumab	ARTHRITIS	(Intercept)	0	0	0	0.9788
Ipilimumab_Nivolumab	ARTHRITIS	AGE	1.003	0.988	1.02	0.747
Ipilimumab_Nivolumab	ARTHRITIS	SEXF	1	0.56	1.712	0.9999
Ipilimumab_Nivolumab	ARTHRITIS	concomitant_group>=3	0.705	0.403	1.209	0.2099
Ipilimumab_Nivolumab	ARTHRITIS	cancer_typeCRC	364500.666	0	5.71835413522293e+123	0.9861
Ipilimumab_Nivolumab	ARTHRITIS	cancer_typeHNSCC	2186566.191	0	1.54355683620443e+114	0.9842
Ipilimumab_Nivolumab	ARTHRITIS	cancer_typeMelanoma	3723770.195	0	1.9734137403554e+120	0.9836
Ipilimumab_Nivolumab	ARTHRITIS	cancer_typeNSCLC	1036275.368	0	2.30432500204046e+114	0.985
Ipilimumab_Nivolumab	ARTHRITIS	cancer_typeOther_Solid	482581.709	0	3.40595664893699e+113	0.9858
Ipilimumab_Nivolumab	ARTHRITIS	cancer_typeProstate	1332436.1	0	3.73917718055872e+124	0.9847
Ipilimumab_Nivolumab	ARTHRITIS	cancer_typeRCC	846163.268	0	5.97196901331312e+113	0.9852
Ipilimumab_Nivolumab	ARTHRITIS	cancer_typeUnknown	3.185	0	358736060.197	0.9998
Ipilimumab_Nivolumab	ARTHRITIS	comorbidity_group1	0.646	0.155	1.803	0.47
Ipilimumab_Nivolumab	ARTHRITIS	comorbidity_group>=2	0.3	0.048	1.025	0.1047
Ipilimumab_Nivolumab	ARTHRITIS	organ_dysfunctionYes	0	0	1127.543	0.9785
Ipilimumab_Nivolumab	SEPTIC SHOCK	(Intercept)	0.003	0	0.022	5.08e-07
Ipilimumab_Nivolumab	SEPTIC SHOCK	AGE	1	0.986	1.017	0.974
Ipilimumab_Nivolumab	SEPTIC SHOCK	SEXF	1.345	0.802	2.212	0.2503
Ipilimumab_Nivolumab	SEPTIC SHOCK	concomitant_group>=3	1.041	0.599	1.808	0.886
Ipilimumab_Nivolumab	SEPTIC SHOCK	cancer_typeCRC	0.232	0.009	5.931	0.3044
Ipilimumab_Nivolumab	SEPTIC SHOCK	cancer_typeHNSCC	0	NA	5.82094729081238e+66	0.9869
Ipilimumab_Nivolumab	SEPTIC SHOCK	cancer_typeMelanoma	0	0	314151105.121	0.9867
Ipilimumab_Nivolumab	SEPTIC SHOCK	cancer_typeNSCLC	0.657	0.13	11.999	0.6873
Ipilimumab_Nivolumab	SEPTIC SHOCK	cancer_typeOther_Solid	0.668	0.133	12.148	0.6976
Ipilimumab_Nivolumab	SEPTIC SHOCK	cancer_typeProstate	1.686	0.151	37.827	0.6788
Ipilimumab_Nivolumab	SEPTIC SHOCK	cancer_typeRCC	0.44	0.086	8.057	0.4324
Ipilimumab_Nivolumab	SEPTIC SHOCK	cancer_typeUnknown	0	NA	Inf	0.9973
Ipilimumab_Nivolumab	SEPTIC SHOCK	comorbidity_group1	0.993	0.337	2.346	0.9877
Ipilimumab_Nivolumab	SEPTIC SHOCK	comorbidity_group>=2	1.891	0.931	3.651	0.0654
Ipilimumab_Nivolumab	SEPTIC SHOCK	organ_dysfunctionYes	3.297	0.979	8.309	0.0248
Ipilimumab_Nivolumab	HEPATIC FAILURE	(Intercept)	0	0	3224463966305.45	0.9868
Ipilimumab_Nivolumab	HEPATIC FAILURE	AGE	1.001	0.986	1.018	0.9005
Ipilimumab_Nivolumab	HEPATIC FAILURE	SEXF	0.624	0.329	1.11	0.1254
Ipilimumab_Nivolumab	HEPATIC FAILURE	concomitant_group>=3	0.832	0.462	1.467	0.5303
Ipilimumab_Nivolumab	HEPATIC FAILURE	cancer_typeCRC	1966271.687	0	5.67737909430786e+183	0.9905
Ipilimumab_Nivolumab	HEPATIC FAILURE	cancer_typeHNSCC	7239036.728	0	NA	0.9896
Ipilimumab_Nivolumab	HEPATIC FAILURE	cancer_typeMelanoma	0.545	0	1.11804757562808e+264	0.9997
Ipilimumab_Nivolumab	HEPATIC FAILURE	cancer_typeNSCLC	452956.631	0	1.30783371003649e+183	0.9915
Ipilimumab_Nivolumab	HEPATIC FAILURE	cancer_typeOther_Solid	2155377.384	0	1.54805384710758e+189	0.9904
Ipilimumab_Nivolumab	HEPATIC FAILURE	cancer_typeProstate	0.546	0	174102971468.537	0.9997
Ipilimumab_Nivolumab	HEPATIC FAILURE	cancer_typeRCC	1287936.053	0	3.71862757190049e+183	0.9908
Ipilimumab_Nivolumab	HEPATIC FAILURE	cancer_typeUnknown	0.336	Inf	Inf	0.9999
Ipilimumab_Nivolumab	HEPATIC FAILURE	comorbidity_group1	0.9	0.215	2.535	0.8625
Ipilimumab_Nivolumab	HEPATIC FAILURE	comorbidity_group>=2	2.123	0.948	4.433	0.0532
Ipilimumab_Nivolumab	HEPATIC FAILURE	organ_dysfunctionYes	0	0	140508725.121	0.9854
Ipilimumab_Nivolumab	C-REACTIVE PROTEIN INCREASED	(Intercept)	0	0	1647878568681.52	0.987
Ipilimumab_Nivolumab	C-REACTIVE PROTEIN INCREASED	AGE	0.997	0.985	1.012	0.6703
Ipilimumab_Nivolumab	C-REACTIVE PROTEIN INCREASED	SEXF	0.589	0.306	1.053	0.0906
Ipilimumab_Nivolumab	C-REACTIVE PROTEIN INCREASED	concomitant_group>=3	0.749	0.429	1.285	0.2997
Ipilimumab_Nivolumab	C-REACTIVE PROTEIN INCREASED	cancer_typeCRC	1394920.367	0	1.12132796860538e+186	0.9907
Ipilimumab_Nivolumab	C-REACTIVE PROTEIN INCREASED	cancer_typeHNSCC	0.707	0	1.74598568754917e+28	0.9999
Ipilimumab_Nivolumab	C-REACTIVE PROTEIN INCREASED	cancer_typeMelanoma	0.87	0	71339750645114200064	0.9999
Ipilimumab_Nivolumab	C-REACTIVE PROTEIN INCREASED	cancer_typeNSCLC	1993085.237	0	1.60207424031561e+186	0.9905
Ipilimumab_Nivolumab	C-REACTIVE PROTEIN INCREASED	cancer_typeOther_Solid	739207.265	0	5.94192527536832e+185	0.9911
Ipilimumab_Nivolumab	C-REACTIVE PROTEIN INCREASED	cancer_typeProstate	0.671	0	84306877696276.4	0.9998
Ipilimumab_Nivolumab	C-REACTIVE PROTEIN INCREASED	cancer_typeRCC	1777862.01	0	1.42907235181029e+186	0.9906
Ipilimumab_Nivolumab	C-REACTIVE PROTEIN INCREASED	cancer_typeUnknown	0.804	0	6.92729827340779e+49	1
Ipilimumab_Nivolumab	C-REACTIVE PROTEIN INCREASED	comorbidity_group1	1.155	0.395	2.697	0.7644
Ipilimumab_Nivolumab	C-REACTIVE PROTEIN INCREASED	comorbidity_group>=2	0.843	0.282	2.048	0.7295
Ipilimumab_Nivolumab	C-REACTIVE PROTEIN INCREASED	organ_dysfunctionYes	0	0	109351689.078	0.9859
Ipilimumab_Nivolumab	IMMUNE-MEDIATED ADRENAL INSUFFICIENCY	(Intercept)	0.007	0.001	0.038	2.21e-07
Ipilimumab_Nivolumab	IMMUNE-MEDIATED ADRENAL INSUFFICIENCY	AGE	1.017	0.999	1.039	0.0863
Ipilimumab_Nivolumab	IMMUNE-MEDIATED ADRENAL INSUFFICIENCY	SEXF	0.665	0.352	1.183	0.1839
Ipilimumab_Nivolumab	IMMUNE-MEDIATED ADRENAL INSUFFICIENCY	concomitant_group>=3	0.548	0.308	0.951	0.0353
Ipilimumab_Nivolumab	IMMUNE-MEDIATED ADRENAL INSUFFICIENCY	cancer_typeCRC	0.297	0.047	2.331	0.1947
Ipilimumab_Nivolumab	IMMUNE-MEDIATED ADRENAL INSUFFICIENCY	cancer_typeHNSCC	0	0	168957283902894	0.9908
Ipilimumab_Nivolumab	IMMUNE-MEDIATED ADRENAL INSUFFICIENCY	cancer_typeMelanoma	0	NA	6.05247653381606e+58	0.9912
Ipilimumab_Nivolumab	IMMUNE-MEDIATED ADRENAL INSUFFICIENCY	cancer_typeNSCLC	0.304	0.08	1.988	0.1254
Ipilimumab_Nivolumab	IMMUNE-MEDIATED ADRENAL INSUFFICIENCY	cancer_typeOther_Solid	0.151	0.039	1.006	0.017
Ipilimumab_Nivolumab	IMMUNE-MEDIATED ADRENAL INSUFFICIENCY	cancer_typeProstate	0	0	1029950785861.25	0.9877
Ipilimumab_Nivolumab	IMMUNE-MEDIATED ADRENAL INSUFFICIENCY	cancer_typeRCC	0.092	0.023	0.621	0.0029
Ipilimumab_Nivolumab	IMMUNE-MEDIATED ADRENAL INSUFFICIENCY	cancer_typeUnknown	0	NA	3.30011111859921e+192	0.9982
Ipilimumab_Nivolumab	IMMUNE-MEDIATED ADRENAL INSUFFICIENCY	comorbidity_group1	0.743	0.178	2.084	0.6247
Ipilimumab_Nivolumab	IMMUNE-MEDIATED ADRENAL INSUFFICIENCY	comorbidity_group>=2	0.801	0.233	2.108	0.6853
Ipilimumab_Nivolumab	IMMUNE-MEDIATED ADRENAL INSUFFICIENCY	organ_dysfunctionYes	0	0	79569980.05	0.9861
Ipilimumab_Nivolumab	AUTOIMMUNE HEPATITIS	(Intercept)	0	0	10979469525373.1	0.9867
Ipilimumab_Nivolumab	AUTOIMMUNE HEPATITIS	AGE	0.991	0.978	1.007	0.2349
Ipilimumab_Nivolumab	AUTOIMMUNE HEPATITIS	SEXF	0.79	0.414	1.422	0.4513
Ipilimumab_Nivolumab	AUTOIMMUNE HEPATITIS	concomitant_group>=3	2.032	1.125	3.755	0.0203
Ipilimumab_Nivolumab	AUTOIMMUNE HEPATITIS	cancer_typeCRC	0.806	0	7391409543.822	0.9999
Ipilimumab_Nivolumab	AUTOIMMUNE HEPATITIS	cancer_typeHNSCC	4399221.789	0	1.31269497465174e+178	0.9899
Ipilimumab_Nivolumab	AUTOIMMUNE HEPATITIS	cancer_typeMelanoma	0.81	0	158154539060370	0.9999
Ipilimumab_Nivolumab	AUTOIMMUNE HEPATITIS	cancer_typeNSCLC	1508566.159	0	4.50086535826413e+177	0.9906
Ipilimumab_Nivolumab	AUTOIMMUNE HEPATITIS	cancer_typeOther_Solid	1572823.642	0	1.65674828934599e+186	0.9906
Ipilimumab_Nivolumab	AUTOIMMUNE HEPATITIS	cancer_typeProstate	0.877	0	461189880615.285	0.9999
Ipilimumab_Nivolumab	AUTOIMMUNE HEPATITIS	cancer_typeRCC	1793781.149	0	2.53082956022735e+202	0.9905
Ipilimumab_Nivolumab	AUTOIMMUNE HEPATITIS	cancer_typeUnknown	1.322	0	Inf	1
Ipilimumab_Nivolumab	AUTOIMMUNE HEPATITIS	comorbidity_group1	0.559	0.134	1.568	0.3371
Ipilimumab_Nivolumab	AUTOIMMUNE HEPATITIS	comorbidity_group>=2	0.708	0.263	1.609	0.4466
Ipilimumab_Nivolumab	AUTOIMMUNE HEPATITIS	organ_dysfunctionYes	3.05	0.727	8.626	0.0673
Ipilimumab_Nivolumab	HYPOXIA	(Intercept)	0.003	0	0.019	4.67e-07
Ipilimumab_Nivolumab	HYPOXIA	AGE	1.005	0.989	1.024	0.5918
Ipilimumab_Nivolumab	HYPOXIA	SEXF	1.409	0.809	2.404	0.2149
Ipilimumab_Nivolumab	HYPOXIA	concomitant_group>=3	0.831	0.458	1.497	0.5384
Ipilimumab_Nivolumab	HYPOXIA	cancer_typeCRC	0.502	0.047	10.929	0.5768
Ipilimumab_Nivolumab	HYPOXIA	cancer_typeHNSCC	1.681	0.065	43.592	0.7171
Ipilimumab_Nivolumab	HYPOXIA	cancer_typeMelanoma	0	0	15274360032.39	0.9871
Ipilimumab_Nivolumab	HYPOXIA	cancer_typeNSCLC	0.831	0.164	15.17	0.8588
Ipilimumab_Nivolumab	HYPOXIA	cancer_typeOther_Solid	0.543	0.105	9.945	0.5592
Ipilimumab_Nivolumab	HYPOXIA	cancer_typeProstate	0	0	650985.315	0.9826
Ipilimumab_Nivolumab	HYPOXIA	cancer_typeRCC	0.272	0.05	5.069	0.2212
Ipilimumab_Nivolumab	HYPOXIA	cancer_typeUnknown	0	NA	Inf	0.9973
Ipilimumab_Nivolumab	HYPOXIA	comorbidity_group1	0.232	0.013	1.088	0.1514
Ipilimumab_Nivolumab	HYPOXIA	comorbidity_group>=2	1.876	0.845	3.879	0.1016
Ipilimumab_Nivolumab	HYPOXIA	organ_dysfunctionYes	1.266	0.071	5.931	0.8171
Ipilimumab_Nivolumab	RENAL DISORDER	(Intercept)	0	0	1.29129811979521e+28	0.9919
Ipilimumab_Nivolumab	RENAL DISORDER	AGE	0.994	0.982	1.01	0.4367
Ipilimumab_Nivolumab	RENAL DISORDER	SEXF	0.481	0.209	0.973	0.0589
Ipilimumab_Nivolumab	RENAL DISORDER	concomitant_group>=3	0.433	0.219	0.813	0.0116
Ipilimumab_Nivolumab	RENAL DISORDER	cancer_typeCRC	0.801	0	130663224247761088	0.9999
Ipilimumab_Nivolumab	RENAL DISORDER	cancer_typeHNSCC	0.693	0	2.44797190998249e+23	0.9999
Ipilimumab_Nivolumab	RENAL DISORDER	cancer_typeMelanoma	0.966	0	1.54962229498453e+48	1
Ipilimumab_Nivolumab	RENAL DISORDER	cancer_typeNSCLC	5491489.686	0	2.32466756371503e+290	0.9938
Ipilimumab_Nivolumab	RENAL DISORDER	cancer_typeOther_Solid	886240.308	0	9.41167191583074e+280	0.9945
Ipilimumab_Nivolumab	RENAL DISORDER	cancer_typeProstate	0.645	0	2.89414220891826e+20	0.9999
Ipilimumab_Nivolumab	RENAL DISORDER	cancer_typeRCC	2937885.017	8.20325328901718e+186	Inf	0.994
Ipilimumab_Nivolumab	RENAL DISORDER	cancer_typeUnknown	1.009	0	1.67423007729052e+94	1
Ipilimumab_Nivolumab	RENAL DISORDER	comorbidity_group1	0.646	0.104	2.154	0.5519
Ipilimumab_Nivolumab	RENAL DISORDER	comorbidity_group>=2	0.54	0.085	1.924	0.415
Ipilimumab_Nivolumab	RENAL DISORDER	organ_dysfunctionYes	0	0	10238804609485199360	0.9911
Ipilimumab_Nivolumab	PERICARDIAL EFFUSION	(Intercept)	0	0	0	0.9867
Ipilimumab_Nivolumab	PERICARDIAL EFFUSION	AGE	0.992	0.976	1.011	0.3601
Ipilimumab_Nivolumab	PERICARDIAL EFFUSION	SEXF	1.251	0.652	2.327	0.4866
Ipilimumab_Nivolumab	PERICARDIAL EFFUSION	concomitant_group>=3	0.82	0.4	1.669	0.5841
Ipilimumab_Nivolumab	PERICARDIAL EFFUSION	cancer_typeCRC	1825846.263	0	3.27907252582373e+165	0.9905
Ipilimumab_Nivolumab	PERICARDIAL EFFUSION	cancer_typeHNSCC	6228560.12	0	1.11867510051664e+166	0.9897
Ipilimumab_Nivolumab	PERICARDIAL EFFUSION	cancer_typeMelanoma	0.826	0	Inf	0.9999
Ipilimumab_Nivolumab	PERICARDIAL EFFUSION	cancer_typeNSCLC	1902337.478	0	3.4162710557293e+165	0.9905
Ipilimumab_Nivolumab	PERICARDIAL EFFUSION	cancer_typeOther_Solid	1871708.247	0	4.957599228481e+196	0.9905
Ipilimumab_Nivolumab	PERICARDIAL EFFUSION	cancer_typeProstate	1.104	0	93444754202712.1	1
Ipilimumab_Nivolumab	PERICARDIAL EFFUSION	cancer_typeRCC	758664.104	0	1.36243876018074e+165	0.9911
Ipilimumab_Nivolumab	PERICARDIAL EFFUSION	cancer_typeUnknown	0.424	0	Inf	0.9999
Ipilimumab_Nivolumab	PERICARDIAL EFFUSION	comorbidity_group1	2.144	0.705	5.366	0.1329
Ipilimumab_Nivolumab	PERICARDIAL EFFUSION	comorbidity_group>=2	2.628	1.043	6.134	0.0302
Ipilimumab_Nivolumab	PERICARDIAL EFFUSION	organ_dysfunctionYes	0	0	2182004.605	0.9859
Ipilimumab_Nivolumab	PANCREATITIS	(Intercept)	0	0	0	0.9864
Ipilimumab_Nivolumab	PANCREATITIS	AGE	0.992	0.977	1.009	0.3203
Ipilimumab_Nivolumab	PANCREATITIS	SEXF	1.525	0.819	2.773	0.1724
Ipilimumab_Nivolumab	PANCREATITIS	concomitant_group>=3	1.387	0.718	2.676	0.3264
Ipilimumab_Nivolumab	PANCREATITIS	cancer_typeCRC	4008134.311	0	4.91773564740794e+176	0.99
Ipilimumab_Nivolumab	PANCREATITIS	cancer_typeHNSCC	1.37	0	8.40570362596078e+31	0.9999
Ipilimumab_Nivolumab	PANCREATITIS	cancer_typeMelanoma	1.421	0	2660631532947804	0.9999
Ipilimumab_Nivolumab	PANCREATITIS	cancer_typeNSCLC	876203.528	0	5.52289494794566e+168	0.991
Ipilimumab_Nivolumab	PANCREATITIS	cancer_typeOther_Solid	1347594.758	0	8.49411340721426e+168	0.9907
Ipilimumab_Nivolumab	PANCREATITIS	cancer_typeProstate	1.599	0	22316462992869.2	0.9998
Ipilimumab_Nivolumab	PANCREATITIS	cancer_typeRCC	3141351.383	0	8.2651117521336e+171	0.9902
Ipilimumab_Nivolumab	PANCREATITIS	cancer_typeUnknown	1.337	0	2.42137168171367e+54	1
Ipilimumab_Nivolumab	PANCREATITIS	comorbidity_group1	1.198	0.35	3.121	0.74
Ipilimumab_Nivolumab	PANCREATITIS	comorbidity_group>=2	1.019	0.335	2.56	0.9708
Ipilimumab_Nivolumab	PANCREATITIS	organ_dysfunctionYes	0	0	469208903.315	0.9858
Ipilimumab_Nivolumab	THYROID DISORDER	(Intercept)	0	0	8.30079299134986e+29	0.9916
Ipilimumab_Nivolumab	THYROID DISORDER	AGE	0.992	0.978	1.009	0.2991
Ipilimumab_Nivolumab	THYROID DISORDER	SEXF	1.215	0.62	2.27	0.5538
Ipilimumab_Nivolumab	THYROID DISORDER	concomitant_group>=3	0.556	0.271	1.095	0.0977
Ipilimumab_Nivolumab	THYROID DISORDER	cancer_typeCRC	1.273	0	8113406738447735808	0.9999
Ipilimumab_Nivolumab	THYROID DISORDER	cancer_typeHNSCC	1.366	0	2.44366260254577e+24	0.9999
Ipilimumab_Nivolumab	THYROID DISORDER	cancer_typeMelanoma	1.46	0	9.1234689191638e+51	0.9999
Ipilimumab_Nivolumab	THYROID DISORDER	cancer_typeNSCLC	6015272.815	0	6.68838313424523e+270	0.9938
Ipilimumab_Nivolumab	THYROID DISORDER	cancer_typeOther_Solid	1875846.49	0	2.03969357398877e+296	0.9942
Ipilimumab_Nivolumab	THYROID DISORDER	cancer_typeProstate	1.536	0	6.69036822875227e+22	0.9999
Ipilimumab_Nivolumab	THYROID DISORDER	cancer_typeRCC	5953350.049	5.62102194635126e+64	Inf	0.9938
Ipilimumab_Nivolumab	THYROID DISORDER	cancer_typeUnknown	1.905	0	2.78226115791444e+99	1
Ipilimumab_Nivolumab	THYROID DISORDER	comorbidity_group1	1.311	0.38	3.456	0.6218
Ipilimumab_Nivolumab	THYROID DISORDER	comorbidity_group>=2	0.523	0.081	1.908	0.3967
Ipilimumab_Nivolumab	THYROID DISORDER	organ_dysfunctionYes	4.009	0.632	14.003	0.0643
Ipilimumab_Nivolumab	DISSEMINATED INTRAVASCULAR COAGULATION	(Intercept)	0	0	4.81934455025037e+29	0.9918
Ipilimumab_Nivolumab	DISSEMINATED INTRAVASCULAR COAGULATION	AGE	0.99	0.977	1.007	0.2108
Ipilimumab_Nivolumab	DISSEMINATED INTRAVASCULAR COAGULATION	SEXF	0.631	0.284	1.26	0.2203
Ipilimumab_Nivolumab	DISSEMINATED INTRAVASCULAR COAGULATION	concomitant_group>=3	0.789	0.398	1.538	0.4906
Ipilimumab_Nivolumab	DISSEMINATED INTRAVASCULAR COAGULATION	cancer_typeCRC	0.803	0	2049989109499043328	0.9999
Ipilimumab_Nivolumab	DISSEMINATED INTRAVASCULAR COAGULATION	cancer_typeHNSCC	10947714.203	0	5.69999315346946e+287	0.9935
Ipilimumab_Nivolumab	DISSEMINATED INTRAVASCULAR COAGULATION	cancer_typeMelanoma	0.656	0	9.60374527301812e+25	0.9999
Ipilimumab_Nivolumab	DISSEMINATED INTRAVASCULAR COAGULATION	cancer_typeNSCLC	3821501.45	0	3.17691979567433e+277	0.994
Ipilimumab_Nivolumab	DISSEMINATED INTRAVASCULAR COAGULATION	cancer_typeOther_Solid	740787.568	0	Inf	0.9946
Ipilimumab_Nivolumab	DISSEMINATED INTRAVASCULAR COAGULATION	cancer_typeProstate	0.707	0	1.07489078392617e+21	0.9999
Ipilimumab_Nivolumab	DISSEMINATED INTRAVASCULAR COAGULATION	cancer_typeRCC	3713429.897	0	4.00097096091029e+279	0.994
Ipilimumab_Nivolumab	DISSEMINATED INTRAVASCULAR COAGULATION	cancer_typeUnknown	0.612	0	3.47301104363471e+27	1
Ipilimumab_Nivolumab	DISSEMINATED INTRAVASCULAR COAGULATION	comorbidity_group1	1.635	0.544	3.994	0.3238
Ipilimumab_Nivolumab	DISSEMINATED INTRAVASCULAR COAGULATION	comorbidity_group>=2	1.159	0.373	3.012	0.7778
Ipilimumab_Nivolumab	DISSEMINATED INTRAVASCULAR COAGULATION	organ_dysfunctionYes	3.02	0.477	10.524	0.1403
Ipilimumab_Nivolumab	LUNG DISORDER	(Intercept)	0	0	14767486656024238	0.9874
Ipilimumab_Nivolumab	LUNG DISORDER	AGE	0.991	0.977	1.008	0.2301
Ipilimumab_Nivolumab	LUNG DISORDER	SEXF	0.428	0.161	0.959	0.0581
Ipilimumab_Nivolumab	LUNG DISORDER	concomitant_group>=3	0.797	0.405	1.558	0.5062
Ipilimumab_Nivolumab	LUNG DISORDER	cancer_typeCRC	575392.856	0	1.32307735737683e+178	0.9913
Ipilimumab_Nivolumab	LUNG DISORDER	cancer_typeHNSCC	0.596	0	1.5536842228675e+21	0.9998
Ipilimumab_Nivolumab	LUNG DISORDER	cancer_typeMelanoma	1.026	0	10905057037437064	1
Ipilimumab_Nivolumab	LUNG DISORDER	cancer_typeNSCLC	1759653.171	0	1.00295746085042e+190	0.9905
Ipilimumab_Nivolumab	LUNG DISORDER	cancer_typeOther_Solid	403282.168	0	2.19239109510046e+164	0.9915
Ipilimumab_Nivolumab	LUNG DISORDER	cancer_typeProstate	1874679.03	0	6.09754987234875e+161	0.9905
Ipilimumab_Nivolumab	LUNG DISORDER	cancer_typeRCC	427880.883	0	1.39155851296853e+161	0.9915
Ipilimumab_Nivolumab	LUNG DISORDER	cancer_typeUnknown	2.253	0	Inf	0.9999
Ipilimumab_Nivolumab	LUNG DISORDER	comorbidity_group1	0.682	0.109	2.31	0.6042
Ipilimumab_Nivolumab	LUNG DISORDER	comorbidity_group>=2	0.234	0.013	1.139	0.1579
Ipilimumab_Nivolumab	LUNG DISORDER	organ_dysfunctionYes	0	0	119921225705.766	0.9866
Ipilimumab_Nivolumab	MULTIPLE ORGAN DYSFUNCTION SYNDROME	(Intercept)	0.005	0	0.037	9.46e-06
Ipilimumab_Nivolumab	MULTIPLE ORGAN DYSFUNCTION SYNDROME	AGE	1.005	0.988	1.026	0.6212
Ipilimumab_Nivolumab	MULTIPLE ORGAN DYSFUNCTION SYNDROME	SEXF	0.721	0.359	1.353	0.3305
Ipilimumab_Nivolumab	MULTIPLE ORGAN DYSFUNCTION SYNDROME	concomitant_group>=3	0.945	0.495	1.785	0.8632
Ipilimumab_Nivolumab	MULTIPLE ORGAN DYSFUNCTION SYNDROME	cancer_typeCRC	0.173	0.007	4.482	0.2209
Ipilimumab_Nivolumab	MULTIPLE ORGAN DYSFUNCTION SYNDROME	cancer_typeHNSCC	0	0	25651655171.705	0.9864
Ipilimumab_Nivolumab	MULTIPLE ORGAN DYSFUNCTION SYNDROME	cancer_typeMelanoma	0	0	30031977.427	0.9867
Ipilimumab_Nivolumab	MULTIPLE ORGAN DYSFUNCTION SYNDROME	cancer_typeNSCLC	0.215	0.037	4.07	0.1551
Ipilimumab_Nivolumab	MULTIPLE ORGAN DYSFUNCTION SYNDROME	cancer_typeOther_Solid	0.352	0.065	6.531	0.3245
Ipilimumab_Nivolumab	MULTIPLE ORGAN DYSFUNCTION SYNDROME	cancer_typeProstate	0	0	1822567.952	0.9818
Ipilimumab_Nivolumab	MULTIPLE ORGAN DYSFUNCTION SYNDROME	cancer_typeRCC	0.268	0.049	5	0.2164
Ipilimumab_Nivolumab	MULTIPLE ORGAN DYSFUNCTION SYNDROME	cancer_typeUnknown	0	NA	Inf	0.9973
Ipilimumab_Nivolumab	MULTIPLE ORGAN DYSFUNCTION SYNDROME	comorbidity_group1	1.254	0.366	3.27	0.6778
Ipilimumab_Nivolumab	MULTIPLE ORGAN DYSFUNCTION SYNDROME	comorbidity_group>=2	1.794	0.726	4.047	0.1764
Ipilimumab_Nivolumab	MULTIPLE ORGAN DYSFUNCTION SYNDROME	organ_dysfunctionYes	1.99	0.319	6.699	0.3506
Ipilimumab_Nivolumab	HYPOTHALAMO-PITUITARY DISORDER	(Intercept)	0	0	0	0.9946
Ipilimumab_Nivolumab	HYPOTHALAMO-PITUITARY DISORDER	AGE	1.002	0.986	1.022	0.8477
Ipilimumab_Nivolumab	HYPOTHALAMO-PITUITARY DISORDER	SEXF	0.795	0.355	1.611	0.547
Ipilimumab_Nivolumab	HYPOTHALAMO-PITUITARY DISORDER	concomitant_group>=3	0.424	0.192	0.867	0.024
Ipilimumab_Nivolumab	HYPOTHALAMO-PITUITARY DISORDER	cancer_typeCRC	1.124	0	6.22021259249845e+24	1
Ipilimumab_Nivolumab	HYPOTHALAMO-PITUITARY DISORDER	cancer_typeHNSCC	1.025	0	1.73182849022827e+38	1
Ipilimumab_Nivolumab	HYPOTHALAMO-PITUITARY DISORDER	cancer_typeMelanoma	1.616	0	1.12887321987911e+45	0.9999
Ipilimumab_Nivolumab	HYPOTHALAMO-PITUITARY DISORDER	cancer_typeNSCLC	15093064.369	Inf	Inf	0.996
Ipilimumab_Nivolumab	HYPOTHALAMO-PITUITARY DISORDER	cancer_typeOther_Solid	1635044.581	0	Inf	0.9965
Ipilimumab_Nivolumab	HYPOTHALAMO-PITUITARY DISORDER	cancer_typeProstate	1.007	0	3.81698829233364e+36	1
Ipilimumab_Nivolumab	HYPOTHALAMO-PITUITARY DISORDER	cancer_typeRCC	10667382.343	0	Inf	0.996
Ipilimumab_Nivolumab	HYPOTHALAMO-PITUITARY DISORDER	cancer_typeUnknown	2.362	0	3.88640140014207e+142	1
Ipilimumab_Nivolumab	HYPOTHALAMO-PITUITARY DISORDER	comorbidity_group1	0	0	2110016687977908	0.9879
Ipilimumab_Nivolumab	HYPOTHALAMO-PITUITARY DISORDER	comorbidity_group>=2	0.325	0.018	1.666	0.2818
Ipilimumab_Nivolumab	HYPOTHALAMO-PITUITARY DISORDER	organ_dysfunctionYes	0	0	2.67925994350484e+37	0.9942
Ipilimumab_Nivolumab	BLOOD BILIRUBIN INCREASED	(Intercept)	0.01	0.001	0.049	4.98e-07
Ipilimumab_Nivolumab	BLOOD BILIRUBIN INCREASED	AGE	0.998	0.982	1.017	0.8366
Ipilimumab_Nivolumab	BLOOD BILIRUBIN INCREASED	SEXF	0.997	0.521	1.828	0.9914
Ipilimumab_Nivolumab	BLOOD BILIRUBIN INCREASED	concomitant_group>=3	1.285	0.696	2.362	0.4177
Ipilimumab_Nivolumab	BLOOD BILIRUBIN INCREASED	cancer_typeCRC	0.427	0.08	3.169	0.3374
Ipilimumab_Nivolumab	BLOOD BILIRUBIN INCREASED	cancer_typeHNSCC	0	0	21947581323.241	0.9861
Ipilimumab_Nivolumab	BLOOD BILIRUBIN INCREASED	cancer_typeMelanoma	0.834	0.037	9.495	0.8866
Ipilimumab_Nivolumab	BLOOD BILIRUBIN INCREASED	cancer_typeNSCLC	0.074	0.015	0.541	0.0028
Ipilimumab_Nivolumab	BLOOD BILIRUBIN INCREASED	cancer_typeOther_Solid	0.292	0.077	1.907	0.1129
Ipilimumab_Nivolumab	BLOOD BILIRUBIN INCREASED	cancer_typeProstate	0	0	2017304.626	0.9817
Ipilimumab_Nivolumab	BLOOD BILIRUBIN INCREASED	cancer_typeRCC	0.196	0.05	1.298	0.0387
Ipilimumab_Nivolumab	BLOOD BILIRUBIN INCREASED	cancer_typeUnknown	0	0	0	0.9974
Ipilimumab_Nivolumab	BLOOD BILIRUBIN INCREASED	comorbidity_group1	0.272	0.015	1.282	0.202
Ipilimumab_Nivolumab	BLOOD BILIRUBIN INCREASED	comorbidity_group>=2	0.67	0.191	1.802	0.4734
Ipilimumab_Nivolumab	BLOOD BILIRUBIN INCREASED	organ_dysfunctionYes	1.173	0.065	5.57	0.8763
Ipilimumab_Nivolumab	IMMUNE-MEDIATED HYPOTHYROIDISM	(Intercept)	0.004	0	0.024	2.07e-08
Ipilimumab_Nivolumab	IMMUNE-MEDIATED HYPOTHYROIDISM	AGE	1.012	0.994	1.035	0.2334
Ipilimumab_Nivolumab	IMMUNE-MEDIATED HYPOTHYROIDISM	SEXF	1.514	0.833	2.693	0.163
Ipilimumab_Nivolumab	IMMUNE-MEDIATED HYPOTHYROIDISM	concomitant_group>=3	0.444	0.224	0.847	0.0163
Ipilimumab_Nivolumab	IMMUNE-MEDIATED HYPOTHYROIDISM	cancer_typeCRC	0.146	0.007	1.558	0.1198
Ipilimumab_Nivolumab	IMMUNE-MEDIATED HYPOTHYROIDISM	cancer_typeHNSCC	0	0	1754091991621108	0.9911
Ipilimumab_Nivolumab	IMMUNE-MEDIATED HYPOTHYROIDISM	cancer_typeMelanoma	0	NA	7.43797908319421e+50	0.9913
Ipilimumab_Nivolumab	IMMUNE-MEDIATED HYPOTHYROIDISM	cancer_typeNSCLC	0.374	0.099	2.441	0.2047
Ipilimumab_Nivolumab	IMMUNE-MEDIATED HYPOTHYROIDISM	cancer_typeOther_Solid	0.135	0.032	0.922	0.0138
Ipilimumab_Nivolumab	IMMUNE-MEDIATED HYPOTHYROIDISM	cancer_typeProstate	0	0	59455448666337	0.9882
Ipilimumab_Nivolumab	IMMUNE-MEDIATED HYPOTHYROIDISM	cancer_typeRCC	0.2	0.053	1.311	0.0389
Ipilimumab_Nivolumab	IMMUNE-MEDIATED HYPOTHYROIDISM	cancer_typeUnknown	0	0	4.01782998335016e+132	0.9982
Ipilimumab_Nivolumab	IMMUNE-MEDIATED HYPOTHYROIDISM	comorbidity_group1	1.343	0.391	3.507	0.5884
Ipilimumab_Nivolumab	IMMUNE-MEDIATED HYPOTHYROIDISM	comorbidity_group>=2	1.88	0.661	4.695	0.1988
Ipilimumab_Nivolumab	IMMUNE-MEDIATED HYPOTHYROIDISM	organ_dysfunctionYes	0	0	4264566351.774	0.9862
Ipilimumab_Nivolumab	BLOOD CREATINE PHOSPHOKINASE INCREASED	(Intercept)	0	0	3951484074886944	0.987
Ipilimumab_Nivolumab	BLOOD CREATINE PHOSPHOKINASE INCREASED	AGE	0.998	0.983	1.018	0.8499
Ipilimumab_Nivolumab	BLOOD CREATINE PHOSPHOKINASE INCREASED	SEXF	0.634	0.27	1.316	0.2516
Ipilimumab_Nivolumab	BLOOD CREATINE PHOSPHOKINASE INCREASED	concomitant_group>=3	0.511	0.232	1.046	0.0782
Ipilimumab_Nivolumab	BLOOD CREATINE PHOSPHOKINASE INCREASED	cancer_typeCRC	792781.833	0	1.09886089476572e+175	0.991
Ipilimumab_Nivolumab	BLOOD CREATINE PHOSPHOKINASE INCREASED	cancer_typeHNSCC	0.829	0	2.10229344034479e+20	0.9999
Ipilimumab_Nivolumab	BLOOD CREATINE PHOSPHOKINASE INCREASED	cancer_typeMelanoma	0.891	0	35540769616002688	1
Ipilimumab_Nivolumab	BLOOD CREATINE PHOSPHOKINASE INCREASED	cancer_typeNSCLC	612814.314	0	5.33195366708333e+161	0.9912
Ipilimumab_Nivolumab	BLOOD CREATINE PHOSPHOKINASE INCREASED	cancer_typeOther_Solid	538216.905	0	2.03271513428828e+195	0.9913
Ipilimumab_Nivolumab	BLOOD CREATINE PHOSPHOKINASE INCREASED	cancer_typeProstate	0.776	0	121381417422274	0.9999
Ipilimumab_Nivolumab	BLOOD CREATINE PHOSPHOKINASE INCREASED	cancer_typeRCC	1508097.759	0	1.31214039692856e+162	0.9906
Ipilimumab_Nivolumab	BLOOD CREATINE PHOSPHOKINASE INCREASED	cancer_typeUnknown	1.197	0	6.56240621732632e+86	1
Ipilimumab_Nivolumab	BLOOD CREATINE PHOSPHOKINASE INCREASED	comorbidity_group1	0.359	0.02	1.735	0.3194
Ipilimumab_Nivolumab	BLOOD CREATINE PHOSPHOKINASE INCREASED	comorbidity_group>=2	0.562	0.086	2.119	0.458
Ipilimumab_Nivolumab	BLOOD CREATINE PHOSPHOKINASE INCREASED	organ_dysfunctionYes	4.318	0.68	15.15	0.0519
Ipilimumab_Nivolumab	ACUTE RESPIRATORY FAILURE	(Intercept)	0.004	0	0.03	5.49e-06
Ipilimumab_Nivolumab	ACUTE RESPIRATORY FAILURE	AGE	1.005	0.986	1.029	0.6322
Ipilimumab_Nivolumab	ACUTE RESPIRATORY FAILURE	SEXF	1.081	0.546	2.055	0.8164
Ipilimumab_Nivolumab	ACUTE RESPIRATORY FAILURE	concomitant_group>=3	0.614	0.297	1.245	0.18
Ipilimumab_Nivolumab	ACUTE RESPIRATORY FAILURE	cancer_typeCRC	0.677	0.083	13.949	0.7397
Ipilimumab_Nivolumab	ACUTE RESPIRATORY FAILURE	cancer_typeHNSCC	2.754	0.247	61.635	0.4212
Ipilimumab_Nivolumab	ACUTE RESPIRATORY FAILURE	cancer_typeMelanoma	0	0	3.21108041514508e+23	0.9915
Ipilimumab_Nivolumab	ACUTE RESPIRATORY FAILURE	cancer_typeNSCLC	0.394	0.071	7.373	0.3835
Ipilimumab_Nivolumab	ACUTE RESPIRATORY FAILURE	cancer_typeOther_Solid	0.368	0.068	6.851	0.3472
Ipilimumab_Nivolumab	ACUTE RESPIRATORY FAILURE	cancer_typeProstate	0	0	3180631930512781	0.9884
Ipilimumab_Nivolumab	ACUTE RESPIRATORY FAILURE	cancer_typeRCC	0.123	0.02	2.385	0.0577
Ipilimumab_Nivolumab	ACUTE RESPIRATORY FAILURE	cancer_typeUnknown	0	NA	Inf	0.9982
Ipilimumab_Nivolumab	ACUTE RESPIRATORY FAILURE	comorbidity_group1	1.842	0.529	4.943	0.2717
Ipilimumab_Nivolumab	ACUTE RESPIRATORY FAILURE	comorbidity_group>=2	2.631	0.982	6.423	0.0404
Ipilimumab_Nivolumab	ACUTE RESPIRATORY FAILURE	organ_dysfunctionYes	0	0	49375914820.782	0.9861
Ipilimumab_Nivolumab	STEVENS-JOHNSON SYNDROME	(Intercept)	0	0	1.60605691212444e+32	0.9921
Ipilimumab_Nivolumab	STEVENS-JOHNSON SYNDROME	AGE	0.978	0.965	0.993	0.0024
Ipilimumab_Nivolumab	STEVENS-JOHNSON SYNDROME	SEXF	0.666	0.281	1.411	0.3166
Ipilimumab_Nivolumab	STEVENS-JOHNSON SYNDROME	concomitant_group>=3	0.653	0.292	1.406	0.2848
Ipilimumab_Nivolumab	STEVENS-JOHNSON SYNDROME	cancer_typeCRC	0.787	0	5744063902099646	0.9999
Ipilimumab_Nivolumab	STEVENS-JOHNSON SYNDROME	cancer_typeHNSCC	0.825	0	8.47185396959638e+21	0.9999
Ipilimumab_Nivolumab	STEVENS-JOHNSON SYNDROME	cancer_typeMelanoma	0.627	0	1.93921654185894e+22	0.9999
Ipilimumab_Nivolumab	STEVENS-JOHNSON SYNDROME	cancer_typeNSCLC	3310646.596	0	3.9605005834327e+251	0.994
Ipilimumab_Nivolumab	STEVENS-JOHNSON SYNDROME	cancer_typeOther_Solid	2740618.992	Inf	Inf	0.9941
Ipilimumab_Nivolumab	STEVENS-JOHNSON SYNDROME	cancer_typeProstate	0.795	0	1.21460517691401e+25	0.9999
Ipilimumab_Nivolumab	STEVENS-JOHNSON SYNDROME	cancer_typeRCC	1854191.116	0	2.21815651593171e+251	0.9942
Ipilimumab_Nivolumab	STEVENS-JOHNSON SYNDROME	cancer_typeUnknown	0.316	0	Inf	0.9999
Ipilimumab_Nivolumab	STEVENS-JOHNSON SYNDROME	comorbidity_group1	1.67	0.388	4.985	0.4154
Ipilimumab_Nivolumab	STEVENS-JOHNSON SYNDROME	comorbidity_group>=2	2.119	0.661	5.865	0.1683
Ipilimumab_Nivolumab	STEVENS-JOHNSON SYNDROME	organ_dysfunctionYes	0	0	1.29133584649943e+23	0.9911
Ipilimumab_Nivolumab	RASH MACULO-PAPULAR	(Intercept)	0.003	0	0.022	2.54e-06
Ipilimumab_Nivolumab	RASH MACULO-PAPULAR	AGE	1.012	0.991	1.039	0.3112
Ipilimumab_Nivolumab	RASH MACULO-PAPULAR	SEXF	0.924	0.451	1.786	0.8212
Ipilimumab_Nivolumab	RASH MACULO-PAPULAR	concomitant_group>=3	0.93	0.447	1.921	0.8434
Ipilimumab_Nivolumab	RASH MACULO-PAPULAR	cancer_typeCRC	0.178	0.007	4.6	0.2278
Ipilimumab_Nivolumab	RASH MACULO-PAPULAR	cancer_typeHNSCC	0	0	285750907141369	0.9912
Ipilimumab_Nivolumab	RASH MACULO-PAPULAR	cancer_typeMelanoma	0	0	8.56902663266456e+22	0.9912
Ipilimumab_Nivolumab	RASH MACULO-PAPULAR	cancer_typeNSCLC	0.241	0.042	4.559	0.1876
Ipilimumab_Nivolumab	RASH MACULO-PAPULAR	cancer_typeOther_Solid	0.23	0.04	4.358	0.174
Ipilimumab_Nivolumab	RASH MACULO-PAPULAR	cancer_typeProstate	0.451	0.017	12.273	0.5884
Ipilimumab_Nivolumab	RASH MACULO-PAPULAR	cancer_typeRCC	0.225	0.04	4.231	0.1647
Ipilimumab_Nivolumab	RASH MACULO-PAPULAR	cancer_typeUnknown	0	NA	Inf	0.9982
Ipilimumab_Nivolumab	RASH MACULO-PAPULAR	comorbidity_group1	2.165	0.709	5.455	0.13
Ipilimumab_Nivolumab	RASH MACULO-PAPULAR	comorbidity_group>=2	3.12	1.322	7.076	0.0072
Ipilimumab_Nivolumab	RASH MACULO-PAPULAR	organ_dysfunctionYes	0	0	29799665883.591	0.9858
Ipilimumab_Nivolumab	LIPASE INCREASED	(Intercept)	0.008	0	0.054	3.28e-05
Ipilimumab_Nivolumab	LIPASE INCREASED	AGE	0.995	0.979	1.015	0.6077
Ipilimumab_Nivolumab	LIPASE INCREASED	SEXF	1.069	0.512	2.12	0.8523
Ipilimumab_Nivolumab	LIPASE INCREASED	concomitant_group>=3	0.362	0.153	0.791	0.0147
Ipilimumab_Nivolumab	LIPASE INCREASED	cancer_typeCRC	1.316	0.201	25.771	0.8057
Ipilimumab_Nivolumab	LIPASE INCREASED	cancer_typeHNSCC	0	0	5.34667627353785e+23	0.9914
Ipilimumab_Nivolumab	LIPASE INCREASED	cancer_typeMelanoma	0	0	7.06709984005606e+24	0.9917
Ipilimumab_Nivolumab	LIPASE INCREASED	cancer_typeNSCLC	0.067	0.006	1.496	0.0315
Ipilimumab_Nivolumab	LIPASE INCREASED	cancer_typeOther_Solid	0.316	0.056	5.942	0.2835
Ipilimumab_Nivolumab	LIPASE INCREASED	cancer_typeProstate	0	0	26540974098518160	0.9886
Ipilimumab_Nivolumab	LIPASE INCREASED	cancer_typeRCC	0.363	0.067	6.765	0.3411
Ipilimumab_Nivolumab	LIPASE INCREASED	cancer_typeUnknown	0	0	1.69655251944387e+148	0.9982
Ipilimumab_Nivolumab	LIPASE INCREASED	comorbidity_group1	2.73	0.782	7.328	0.0714
Ipilimumab_Nivolumab	LIPASE INCREASED	comorbidity_group>=2	1.824	0.401	6.079	0.3708
Ipilimumab_Nivolumab	LIPASE INCREASED	organ_dysfunctionYes	0	0	204817031673.863	0.9861
Ipilimumab_Nivolumab	RADIATION PNEUMONITIS	(Intercept)	0	0	1.06655861681302e+35	0.9914
Ipilimumab_Nivolumab	RADIATION PNEUMONITIS	AGE	1.012	0.99	1.04	0.3487
Ipilimumab_Nivolumab	RADIATION PNEUMONITIS	SEXF	0.548	0.219	1.192	0.1568
Ipilimumab_Nivolumab	RADIATION PNEUMONITIS	concomitant_group>=3	0.763	0.364	1.592	0.4678
Ipilimumab_Nivolumab	RADIATION PNEUMONITIS	cancer_typeCRC	0.752	0	5.50498626571e+20	0.9999
Ipilimumab_Nivolumab	RADIATION PNEUMONITIS	cancer_typeHNSCC	0.61	0	2.03803770971764e+36	0.9999
Ipilimumab_Nivolumab	RADIATION PNEUMONITIS	cancer_typeMelanoma	0.708	0	2.2865196509924e+29	0.9999
Ipilimumab_Nivolumab	RADIATION PNEUMONITIS	cancer_typeNSCLC	4667185.012	0	1.27624861516211e+253	0.9939
Ipilimumab_Nivolumab	RADIATION PNEUMONITIS	cancer_typeOther_Solid	1273308.155	0	1.67035379165647e+274	0.9944
Ipilimumab_Nivolumab	RADIATION PNEUMONITIS	cancer_typeProstate	0.509	0	1.45202989838538e+21	0.9998
Ipilimumab_Nivolumab	RADIATION PNEUMONITIS	cancer_typeRCC	639038.885	0	1.74748080514533e+252	0.9947
Ipilimumab_Nivolumab	RADIATION PNEUMONITIS	cancer_typeUnknown	0.595	0	5.20934539420184e+102	1
Ipilimumab_Nivolumab	RADIATION PNEUMONITIS	comorbidity_group1	0.743	0.118	2.572	0.6912
Ipilimumab_Nivolumab	RADIATION PNEUMONITIS	comorbidity_group>=2	1.105	0.313	3.077	0.8601
Ipilimumab_Nivolumab	RADIATION PNEUMONITIS	organ_dysfunctionYes	0	0	5.22442139668269e+22	0.9912
Ipilimumab_Nivolumab	NEPHRITIS	(Intercept)	0	0	2.10497377535383e+23	0.9912
Ipilimumab_Nivolumab	NEPHRITIS	AGE	1.006	0.984	1.036	0.6293
Ipilimumab_Nivolumab	NEPHRITIS	SEXF	1.206	0.51	2.67	0.6526
Ipilimumab_Nivolumab	NEPHRITIS	concomitant_group>=3	0.816	0.335	1.886	0.6413
Ipilimumab_Nivolumab	NEPHRITIS	cancer_typeCRC	2756202.182	0	NA	0.9941
Ipilimumab_Nivolumab	NEPHRITIS	cancer_typeHNSCC	1.176	0	1.26000737983317e+34	1
Ipilimumab_Nivolumab	NEPHRITIS	cancer_typeMelanoma	1.443	0	1.7597237601868e+63	0.9999
Ipilimumab_Nivolumab	NEPHRITIS	cancer_typeNSCLC	1831005.22	0	1.45965841790242e+161	0.9943
Ipilimumab_Nivolumab	NEPHRITIS	cancer_typeOther_Solid	2623026.922	0	NA	0.9941
Ipilimumab_Nivolumab	NEPHRITIS	cancer_typeProstate	1.206	0	4.69527841714851e+29	0.9999
Ipilimumab_Nivolumab	NEPHRITIS	cancer_typeRCC	3243729.351	0	NA	0.994
Ipilimumab_Nivolumab	NEPHRITIS	cancer_typeUnknown	1.358	0	3.1874275554702e+91	1
Ipilimumab_Nivolumab	NEPHRITIS	comorbidity_group1	0.543	0.03	2.718	0.557
Ipilimumab_Nivolumab	NEPHRITIS	comorbidity_group>=2	0.81	0.123	3.117	0.7869
Ipilimumab_Nivolumab	NEPHRITIS	organ_dysfunctionYes	0	0	35196798184187660	0.9913
Ipilimumab_Nivolumab	HYPERKALAEMIA	(Intercept)	0.004	0	0.029	8.41e-07
Ipilimumab_Nivolumab	HYPERKALAEMIA	AGE	1.017	0.994	1.046	0.1976
Ipilimumab_Nivolumab	HYPERKALAEMIA	SEXF	0.741	0.316	1.557	0.4549
Ipilimumab_Nivolumab	HYPERKALAEMIA	concomitant_group>=3	1.627	0.791	3.372	0.1842
Ipilimumab_Nivolumab	HYPERKALAEMIA	cancer_typeCRC	0.079	0.004	0.86	0.042
Ipilimumab_Nivolumab	HYPERKALAEMIA	cancer_typeHNSCC	0	0	9.8785632000293e+22	0.9907
Ipilimumab_Nivolumab	HYPERKALAEMIA	cancer_typeMelanoma	0	0	1.16984225787625e+24	0.9909
Ipilimumab_Nivolumab	HYPERKALAEMIA	cancer_typeNSCLC	0.043	0.008	0.328	5e-04
Ipilimumab_Nivolumab	HYPERKALAEMIA	cancer_typeOther_Solid	0.042	0.007	0.326	6e-04
Ipilimumab_Nivolumab	HYPERKALAEMIA	cancer_typeProstate	0	0	3992688688632900	0.9876
Ipilimumab_Nivolumab	HYPERKALAEMIA	cancer_typeRCC	0.174	0.041	1.187	0.0315
Ipilimumab_Nivolumab	HYPERKALAEMIA	cancer_typeUnknown	0	NA	Inf	0.9981
Ipilimumab_Nivolumab	HYPERKALAEMIA	comorbidity_group1	0.3	0.017	1.451	0.2412
Ipilimumab_Nivolumab	HYPERKALAEMIA	comorbidity_group>=2	1.376	0.52	3.275	0.4902
Ipilimumab_Nivolumab	HYPERKALAEMIA	organ_dysfunctionYes	2.354	0.372	8.211	0.2535
Ipilimumab_Nivolumab	IMMUNE-MEDIATED ADVERSE REACTION	(Intercept)	0	0	5.24082007308704e+104	0.9961
Ipilimumab_Nivolumab	IMMUNE-MEDIATED ADVERSE REACTION	AGE	1.049	1.016	1.091	0.0087
Ipilimumab_Nivolumab	IMMUNE-MEDIATED ADVERSE REACTION	SEXF	0.631	0.252	1.38	0.2812
Ipilimumab_Nivolumab	IMMUNE-MEDIATED ADVERSE REACTION	concomitant_group>=3	0.196	0.076	0.443	2e-04
Ipilimumab_Nivolumab	IMMUNE-MEDIATED ADVERSE REACTION	cancer_typeCRC	1.091	0	1.29352395045601e+50	1
Ipilimumab_Nivolumab	IMMUNE-MEDIATED ADVERSE REACTION	cancer_typeHNSCC	0.741	0	2.23830893869202e+72	1
Ipilimumab_Nivolumab	IMMUNE-MEDIATED ADVERSE REACTION	cancer_typeMelanoma	1.687	0	1.60174164861788e+74	0.9999
Ipilimumab_Nivolumab	IMMUNE-MEDIATED ADVERSE REACTION	cancer_typeNSCLC	35910980.86	0	Inf	0.9973
Ipilimumab_Nivolumab	IMMUNE-MEDIATED ADVERSE REACTION	cancer_typeOther_Solid	0.559	0	2.63681727116746e+41	0.9999
Ipilimumab_Nivolumab	IMMUNE-MEDIATED ADVERSE REACTION	cancer_typeProstate	0.554	0	3.75006873701421e+61	0.9999
Ipilimumab_Nivolumab	IMMUNE-MEDIATED ADVERSE REACTION	cancer_typeRCC	6640471.825	0	Inf	0.9976
Ipilimumab_Nivolumab	IMMUNE-MEDIATED ADVERSE REACTION	cancer_typeUnknown	8775085.265	0	Inf	0.9996
Ipilimumab_Nivolumab	IMMUNE-MEDIATED ADVERSE REACTION	comorbidity_group1	0.992	0.156	3.466	0.9917
Ipilimumab_Nivolumab	IMMUNE-MEDIATED ADVERSE REACTION	comorbidity_group>=2	0	0	1.53851107628846e+23	0.9906
Ipilimumab_Nivolumab	IMMUNE-MEDIATED ADVERSE REACTION	organ_dysfunctionYes	0	0	2.49034917703985e+63	0.9962
Ipilimumab_Nivolumab	CEREBRAL INFARCTION	(Intercept)	0	0	8.71974472591672e+32	0.9921
Ipilimumab_Nivolumab	CEREBRAL INFARCTION	AGE	0.979	0.966	0.995	0.0044
Ipilimumab_Nivolumab	CEREBRAL INFARCTION	SEXF	0.525	0.195	1.198	0.1568
Ipilimumab_Nivolumab	CEREBRAL INFARCTION	concomitant_group>=3	1.065	0.496	2.295	0.8709
Ipilimumab_Nivolumab	CEREBRAL INFARCTION	cancer_typeCRC	0.693	0	3525260006323766784	0.9999
Ipilimumab_Nivolumab	CEREBRAL INFARCTION	cancer_typeHNSCC	0.673	0	5.19866949426873e+37	0.9999
Ipilimumab_Nivolumab	CEREBRAL INFARCTION	cancer_typeMelanoma	0.88	0	1.8514927392145e+30	1
Ipilimumab_Nivolumab	CEREBRAL INFARCTION	cancer_typeNSCLC	3721006.526	0	2.89296438144921e+204	0.994
Ipilimumab_Nivolumab	CEREBRAL INFARCTION	cancer_typeOther_Solid	1025946.831	0	7.97648729100215e+203	0.9945
Ipilimumab_Nivolumab	CEREBRAL INFARCTION	cancer_typeProstate	0.749	0	9.11978186498276e+23	0.9999
Ipilimumab_Nivolumab	CEREBRAL INFARCTION	cancer_typeRCC	1799219.697	0	1.39883893072839e+204	0.9942
Ipilimumab_Nivolumab	CEREBRAL INFARCTION	cancer_typeUnknown	1.058	0	2.46144226700599e+117	1
Ipilimumab_Nivolumab	CEREBRAL INFARCTION	comorbidity_group1	1.776	0.511	4.759	0.3004
Ipilimumab_Nivolumab	CEREBRAL INFARCTION	comorbidity_group>=2	0.606	0.095	2.183	0.5091
Ipilimumab_Nivolumab	CEREBRAL INFARCTION	organ_dysfunctionYes	0	0	6.43147832102665e+23	0.9913
Ipilimumab_Nivolumab	RASH PRURITIC	(Intercept)	0	0	999748180810751488	0.9859
Ipilimumab_Nivolumab	RASH PRURITIC	AGE	1.016	0.993	1.045	0.2251
Ipilimumab_Nivolumab	RASH PRURITIC	SEXF	0.87	0.391	1.796	0.7171
Ipilimumab_Nivolumab	RASH PRURITIC	concomitant_group>=3	1.051	0.495	2.217	0.8955
Ipilimumab_Nivolumab	RASH PRURITIC	cancer_typeCRC	3929264.454	0	3.11930509185519e+175	0.99
Ipilimumab_Nivolumab	RASH PRURITIC	cancer_typeHNSCC	4318040.009	0	1.41493457196036e+158	0.99
Ipilimumab_Nivolumab	RASH PRURITIC	cancer_typeMelanoma	1.154	0	2.2546230931054e+32	0.9999
Ipilimumab_Nivolumab	RASH PRURITIC	cancer_typeNSCLC	429750.768	0	5.45792255164317e+146	0.9915
Ipilimumab_Nivolumab	RASH PRURITIC	cancer_typeOther_Solid	516885.173	0	6.56453152930799e+146	0.9914
Ipilimumab_Nivolumab	RASH PRURITIC	cancer_typeProstate	0.777	0	2574358655662222	0.9999
Ipilimumab_Nivolumab	RASH PRURITIC	cancer_typeRCC	1177551.301	0	1.49549109488553e+147	0.9908
Ipilimumab_Nivolumab	RASH PRURITIC	cancer_typeUnknown	1.557	0	2.44956307824508e+101	1
Ipilimumab_Nivolumab	RASH PRURITIC	comorbidity_group1	2.196	0.718	5.542	0.1237
Ipilimumab_Nivolumab	RASH PRURITIC	comorbidity_group>=2	0.615	0.096	2.226	0.5232
Ipilimumab_Nivolumab	RASH PRURITIC	organ_dysfunctionYes	0	0	709412326612.69	0.986
Ipilimumab_Nivolumab	HAEMOPHAGOCYTIC LYMPHOHISTIOCYTOSIS	(Intercept)	0	0	3.21086272249767e+32	0.9917
Ipilimumab_Nivolumab	HAEMOPHAGOCYTIC LYMPHOHISTIOCYTOSIS	AGE	0.991	0.976	1.01	0.3185
Ipilimumab_Nivolumab	HAEMOPHAGOCYTIC LYMPHOHISTIOCYTOSIS	SEXF	0.815	0.36	1.676	0.5966
Ipilimumab_Nivolumab	HAEMOPHAGOCYTIC LYMPHOHISTIOCYTOSIS	concomitant_group>=3	0.922	0.421	1.986	0.8357
Ipilimumab_Nivolumab	HAEMOPHAGOCYTIC LYMPHOHISTIOCYTOSIS	cancer_typeCRC	0.856	0	4.17767188631265e+20	0.9999
Ipilimumab_Nivolumab	HAEMOPHAGOCYTIC LYMPHOHISTIOCYTOSIS	cancer_typeHNSCC	0.868	0	5.78127799036053e+24	1
Ipilimumab_Nivolumab	HAEMOPHAGOCYTIC LYMPHOHISTIOCYTOSIS	cancer_typeMelanoma	8873535.307	1.12904252194439e+185	Inf	0.9936
Ipilimumab_Nivolumab	HAEMOPHAGOCYTIC LYMPHOHISTIOCYTOSIS	cancer_typeNSCLC	3707309.242	0	2.37737793215591e+255	0.994
Ipilimumab_Nivolumab	HAEMOPHAGOCYTIC LYMPHOHISTIOCYTOSIS	cancer_typeOther_Solid	1436452.278	0	9.21157537147742e+254	0.9944
Ipilimumab_Nivolumab	HAEMOPHAGOCYTIC LYMPHOHISTIOCYTOSIS	cancer_typeProstate	0.761	0	1.44226169204555e+24	0.9999
Ipilimumab_Nivolumab	HAEMOPHAGOCYTIC LYMPHOHISTIOCYTOSIS	cancer_typeRCC	2828893.72	0	1.81407804381222e+255	0.9941
Ipilimumab_Nivolumab	HAEMOPHAGOCYTIC LYMPHOHISTIOCYTOSIS	cancer_typeUnknown	0.383	0	1.12885168171573e+103	0.9999
Ipilimumab_Nivolumab	HAEMOPHAGOCYTIC LYMPHOHISTIOCYTOSIS	comorbidity_group1	0.41	0.023	1.996	0.3864
Ipilimumab_Nivolumab	HAEMOPHAGOCYTIC LYMPHOHISTIOCYTOSIS	comorbidity_group>=2	2.159	0.83	5.25	0.0973
Ipilimumab_Nivolumab	HAEMOPHAGOCYTIC LYMPHOHISTIOCYTOSIS	organ_dysfunctionYes	1.482	0.082	7.303	0.7036
Ipilimumab_Nivolumab	PEMPHIGOID	(Intercept)	0	0	782414935445767	0.9874
Ipilimumab_Nivolumab	PEMPHIGOID	AGE	0.997	0.98	1.017	0.7143
Ipilimumab_Nivolumab	PEMPHIGOID	SEXF	0.301	0.089	0.765	0.0245
Ipilimumab_Nivolumab	PEMPHIGOID	concomitant_group>=3	1.036	0.501	2.101	0.9223
Ipilimumab_Nivolumab	PEMPHIGOID	cancer_typeCRC	434934.828	0	5.43020731239317e+154	0.9915
Ipilimumab_Nivolumab	PEMPHIGOID	cancer_typeHNSCC	2158233.603	0	2.69460005575305e+155	0.9904
Ipilimumab_Nivolumab	PEMPHIGOID	cancer_typeMelanoma	0.727	0	358756494314087808	0.9999
Ipilimumab_Nivolumab	PEMPHIGOID	cancer_typeNSCLC	418246.252	0	5.221344706908e+154	0.9915
Ipilimumab_Nivolumab	PEMPHIGOID	cancer_typeOther_Solid	418314.263	0	9.94338201975517e+161	0.9915
Ipilimumab_Nivolumab	PEMPHIGOID	cancer_typeProstate	0.401	0	774145193419997	0.9995
Ipilimumab_Nivolumab	PEMPHIGOID	cancer_typeRCC	635633.764	0	7.93513097553771e+154	0.9912
Ipilimumab_Nivolumab	PEMPHIGOID	cancer_typeUnknown	1.634	0	Inf	0.9999
Ipilimumab_Nivolumab	PEMPHIGOID	comorbidity_group1	0.78	0.124	2.659	0.7372
Ipilimumab_Nivolumab	PEMPHIGOID	comorbidity_group>=2	0.257	0.014	1.273	0.1889
Ipilimumab_Nivolumab	PEMPHIGOID	organ_dysfunctionYes	0	0	565481886916.46	0.9863
Ipilimumab_Nivolumab	DEPRESSED LEVEL OF CONSCIOUSNESS	(Intercept)	0	0	589243439731974528	0.9861
Ipilimumab_Nivolumab	DEPRESSED LEVEL OF CONSCIOUSNESS	AGE	1.009	0.989	1.034	0.4475
Ipilimumab_Nivolumab	DEPRESSED LEVEL OF CONSCIOUSNESS	SEXF	1.28	0.612	2.541	0.4927
Ipilimumab_Nivolumab	DEPRESSED LEVEL OF CONSCIOUSNESS	concomitant_group>=3	0.488	0.216	1.04	0.0712
Ipilimumab_Nivolumab	DEPRESSED LEVEL OF CONSCIOUSNESS	cancer_typeCRC	1138230.366	0	2.87633144614122e+154	0.9908
Ipilimumab_Nivolumab	DEPRESSED LEVEL OF CONSCIOUSNESS	cancer_typeHNSCC	1.292	0	6845258185323330	0.9999
Ipilimumab_Nivolumab	DEPRESSED LEVEL OF CONSCIOUSNESS	cancer_typeMelanoma	7359239.293	0	1.85971974370136e+155	0.9896
Ipilimumab_Nivolumab	DEPRESSED LEVEL OF CONSCIOUSNESS	cancer_typeNSCLC	1737658.092	0	4.39064438192617e+154	0.9905
Ipilimumab_Nivolumab	DEPRESSED LEVEL OF CONSCIOUSNESS	cancer_typeOther_Solid	387903.021	0	7.4372601095204e+169	0.9915
Ipilimumab_Nivolumab	DEPRESSED LEVEL OF CONSCIOUSNESS	cancer_typeProstate	1.263	0	2333469483188432	0.9999
Ipilimumab_Nivolumab	DEPRESSED LEVEL OF CONSCIOUSNESS	cancer_typeRCC	1542454.827	0	3.89740038648129e+154	0.9906
Ipilimumab_Nivolumab	DEPRESSED LEVEL OF CONSCIOUSNESS	cancer_typeUnknown	1.185	0	Inf	1
Ipilimumab_Nivolumab	DEPRESSED LEVEL OF CONSCIOUSNESS	comorbidity_group1	0.838	0.132	2.933	0.8137
Ipilimumab_Nivolumab	DEPRESSED LEVEL OF CONSCIOUSNESS	comorbidity_group>=2	0.934	0.204	3.102	0.9187
Ipilimumab_Nivolumab	DEPRESSED LEVEL OF CONSCIOUSNESS	organ_dysfunctionYes	2.072	0.113	10.588	0.4872
Ipilimumab_Nivolumab	CHRONIC OBSTRUCTIVE PULMONARY DISEASE	(Intercept)	0	NA	6.72653514168327e+116	0.9963
Ipilimumab_Nivolumab	CHRONIC OBSTRUCTIVE PULMONARY DISEASE	AGE	1.019	0.992	1.054	0.2294
Ipilimumab_Nivolumab	CHRONIC OBSTRUCTIVE PULMONARY DISEASE	SEXF	1.646	0.774	3.43	0.1847
Ipilimumab_Nivolumab	CHRONIC OBSTRUCTIVE PULMONARY DISEASE	concomitant_group>=3	0.756	0.337	1.695	0.4927
Ipilimumab_Nivolumab	CHRONIC OBSTRUCTIVE PULMONARY DISEASE	cancer_typeCRC	1.262	0	1.55502444833448e+61	1
Ipilimumab_Nivolumab	CHRONIC OBSTRUCTIVE PULMONARY DISEASE	cancer_typeHNSCC	1.338	0	1.53268019878053e+69	1
Ipilimumab_Nivolumab	CHRONIC OBSTRUCTIVE PULMONARY DISEASE	cancer_typeMelanoma	0.95	0	1.98807622483342e+140	1
Ipilimumab_Nivolumab	CHRONIC OBSTRUCTIVE PULMONARY DISEASE	cancer_typeNSCLC	53614063.022	0	NA	0.9974
Ipilimumab_Nivolumab	CHRONIC OBSTRUCTIVE PULMONARY DISEASE	cancer_typeOther_Solid	23763560.073	0	Inf	0.9975
Ipilimumab_Nivolumab	CHRONIC OBSTRUCTIVE PULMONARY DISEASE	cancer_typeProstate	79412748.916	0	NA	0.9973
Ipilimumab_Nivolumab	CHRONIC OBSTRUCTIVE PULMONARY DISEASE	cancer_typeRCC	1.148	0	1.03393278821968e+56	1
Ipilimumab_Nivolumab	CHRONIC OBSTRUCTIVE PULMONARY DISEASE	cancer_typeUnknown	1.067	0	2.599533259388e+268	1
Ipilimumab_Nivolumab	CHRONIC OBSTRUCTIVE PULMONARY DISEASE	comorbidity_group1	0.754	0.118	2.678	0.7083
Ipilimumab_Nivolumab	CHRONIC OBSTRUCTIVE PULMONARY DISEASE	comorbidity_group>=2	1.294	0.361	3.703	0.655
Ipilimumab_Nivolumab	CHRONIC OBSTRUCTIVE PULMONARY DISEASE	organ_dysfunctionYes	2.995	0.166	14.721	0.2884
Ipilimumab_Nivolumab	RHEUMATOID ARTHRITIS	(Intercept)	0	NA	9.90349946556204e+37	0.9914
Ipilimumab_Nivolumab	RHEUMATOID ARTHRITIS	AGE	0.995	0.977	1.017	0.5899
Ipilimumab_Nivolumab	RHEUMATOID ARTHRITIS	SEXF	1.465	0.671	3.046	0.3165
Ipilimumab_Nivolumab	RHEUMATOID ARTHRITIS	concomitant_group>=3	1.04	0.471	2.27	0.9206
Ipilimumab_Nivolumab	RHEUMATOID ARTHRITIS	cancer_typeCRC	1.255	0	2767497681827470336	0.9999
Ipilimumab_Nivolumab	RHEUMATOID ARTHRITIS	cancer_typeHNSCC	1.45	0	4.28388918210904e+31	0.9999
Ipilimumab_Nivolumab	RHEUMATOID ARTHRITIS	cancer_typeMelanoma	30997950.363	0	NA	0.9931
Ipilimumab_Nivolumab	RHEUMATOID ARTHRITIS	cancer_typeNSCLC	5508761.501	0	NA	0.9938
Ipilimumab_Nivolumab	RHEUMATOID ARTHRITIS	cancer_typeOther_Solid	1404595.428	0	2.42439806707586e+300	0.9944
Ipilimumab_Nivolumab	RHEUMATOID ARTHRITIS	cancer_typeProstate	1.765	0	4.09599751842527e+27	0.9998
Ipilimumab_Nivolumab	RHEUMATOID ARTHRITIS	cancer_typeRCC	4563100.69	0	NA	0.9939
Ipilimumab_Nivolumab	RHEUMATOID ARTHRITIS	cancer_typeUnknown	2.544	0	2.74631725642254e+34	0.9999
Ipilimumab_Nivolumab	RHEUMATOID ARTHRITIS	comorbidity_group1	0.371	0.021	1.812	0.3362
Ipilimumab_Nivolumab	RHEUMATOID ARTHRITIS	comorbidity_group>=2	0.48	0.074	1.781	0.3419
Ipilimumab_Nivolumab	RHEUMATOID ARTHRITIS	organ_dysfunctionYes	0	NA	2.92217298972299e+24	0.9911
Ipilimumab_Nivolumab	FACIAL PARALYSIS	(Intercept)	0	0	1.12014672696461e+47	0.9946
Ipilimumab_Nivolumab	FACIAL PARALYSIS	AGE	0.998	0.979	1.021	0.8213
Ipilimumab_Nivolumab	FACIAL PARALYSIS	SEXF	0.903	0.375	1.958	0.805
Ipilimumab_Nivolumab	FACIAL PARALYSIS	concomitant_group>=3	1.02	0.455	2.218	0.9603
Ipilimumab_Nivolumab	FACIAL PARALYSIS	cancer_typeCRC	0.958	0	5.46479082238178e+36	1
Ipilimumab_Nivolumab	FACIAL PARALYSIS	cancer_typeHNSCC	0.971	0	2.83547557620413e+48	1
Ipilimumab_Nivolumab	FACIAL PARALYSIS	cancer_typeMelanoma	0.835	0	1.83558503555189e+52	1
Ipilimumab_Nivolumab	FACIAL PARALYSIS	cancer_typeNSCLC	5807765.932	0	2.37054200165271e+192	0.9962
Ipilimumab_Nivolumab	FACIAL PARALYSIS	cancer_typeOther_Solid	5191076.749	0	2.11882945496617e+192	0.9963
Ipilimumab_Nivolumab	FACIAL PARALYSIS	cancer_typeProstate	21139887.329	0	8.62877912323916e+192	0.9959
Ipilimumab_Nivolumab	FACIAL PARALYSIS	cancer_typeRCC	9574975.848	0	Inf	0.9961
Ipilimumab_Nivolumab	FACIAL PARALYSIS	cancer_typeUnknown	0.839	0	Inf	1
Ipilimumab_Nivolumab	FACIAL PARALYSIS	comorbidity_group1	0	0	1485364759927930880	0.9882
Ipilimumab_Nivolumab	FACIAL PARALYSIS	comorbidity_group>=2	1.064	0.294	3.087	0.9152
Ipilimumab_Nivolumab	FACIAL PARALYSIS	organ_dysfunctionYes	2.012	0.111	9.964	0.4998
Ipilimumab_Nivolumab	IMMUNE-MEDIATED HYPOPHYSITIS	(Intercept)	0	0	1.16511884440613e+31	0.9913
Ipilimumab_Nivolumab	IMMUNE-MEDIATED HYPOPHYSITIS	AGE	1.007	0.988	1.031	0.5185
Ipilimumab_Nivolumab	IMMUNE-MEDIATED HYPOPHYSITIS	SEXF	0.993	0.447	2.051	0.9856
Ipilimumab_Nivolumab	IMMUNE-MEDIATED HYPOPHYSITIS	concomitant_group>=3	0.252	0.092	0.595	0.0033
Ipilimumab_Nivolumab	IMMUNE-MEDIATED HYPOPHYSITIS	cancer_typeCRC	12321120.887	0	Inf	0.9934
Ipilimumab_Nivolumab	IMMUNE-MEDIATED HYPOPHYSITIS	cancer_typeHNSCC	1.202	0	1.00738759069796e+33	1
Ipilimumab_Nivolumab	IMMUNE-MEDIATED HYPOPHYSITIS	cancer_typeMelanoma	1.688	0	1.10482524114313e+62	0.9999
Ipilimumab_Nivolumab	IMMUNE-MEDIATED HYPOPHYSITIS	cancer_typeNSCLC	2266091.202	0	2.40224002081015e+244	0.9941
Ipilimumab_Nivolumab	IMMUNE-MEDIATED HYPOPHYSITIS	cancer_typeOther_Solid	1568628.218	0	1.34394511413344e+201	0.9942
Ipilimumab_Nivolumab	IMMUNE-MEDIATED HYPOPHYSITIS	cancer_typeProstate	1.131	0	3.09126243128507e+25	1
Ipilimumab_Nivolumab	IMMUNE-MEDIATED HYPOPHYSITIS	cancer_typeRCC	3482880.018	0	5.17747276683715e+265	0.9939
Ipilimumab_Nivolumab	IMMUNE-MEDIATED HYPOPHYSITIS	cancer_typeUnknown	1.375	0	2.15880723488054e+110	1
Ipilimumab_Nivolumab	IMMUNE-MEDIATED HYPOPHYSITIS	comorbidity_group1	1.324	0.209	4.623	0.7088
Ipilimumab_Nivolumab	IMMUNE-MEDIATED HYPOPHYSITIS	comorbidity_group>=2	0.667	0.036	3.69	0.7046
Ipilimumab_Nivolumab	IMMUNE-MEDIATED HYPOPHYSITIS	organ_dysfunctionYes	0	0	860125224751.529	0.9913
Ipilimumab_Nivolumab	CHOLECYSTITIS	(Intercept)	0.002	0	0.017	1.02e-06
Ipilimumab_Nivolumab	CHOLECYSTITIS	AGE	1	0.979	1.026	0.9984
Ipilimumab_Nivolumab	CHOLECYSTITIS	SEXF	1.651	0.78	3.413	0.1784
Ipilimumab_Nivolumab	CHOLECYSTITIS	concomitant_group>=3	1.841	0.843	4.168	0.1305
Ipilimumab_Nivolumab	CHOLECYSTITIS	cancer_typeCRC	0.245	0.01	6.295	0.3243
Ipilimumab_Nivolumab	CHOLECYSTITIS	cancer_typeHNSCC	0	0	1.92572396953568e+26	0.9915
Ipilimumab_Nivolumab	CHOLECYSTITIS	cancer_typeMelanoma	2.379	0.088	63.913	0.5531
Ipilimumab_Nivolumab	CHOLECYSTITIS	cancer_typeNSCLC	0.281	0.047	5.395	0.2464
Ipilimumab_Nivolumab	CHOLECYSTITIS	cancer_typeOther_Solid	0.385	0.067	7.26	0.3755
Ipilimumab_Nivolumab	CHOLECYSTITIS	cancer_typeProstate	0	0	2811924737632607744	0.989
Ipilimumab_Nivolumab	CHOLECYSTITIS	cancer_typeRCC	0.337	0.059	6.377	0.314
Ipilimumab_Nivolumab	CHOLECYSTITIS	cancer_typeUnknown	0	NA	1.31790601690582e+234	0.9984
Ipilimumab_Nivolumab	CHOLECYSTITIS	comorbidity_group1	1.124	0.261	3.349	0.8527
Ipilimumab_Nivolumab	CHOLECYSTITIS	comorbidity_group>=2	0.689	0.156	2.138	0.564
Ipilimumab_Nivolumab	CHOLECYSTITIS	organ_dysfunctionYes	0	0	4749081134053.79	0.986
Ipilimumab_Nivolumab	BRAIN OEDEMA	(Intercept)	0	NA	6.53209304297778e+40	0.9914
Ipilimumab_Nivolumab	BRAIN OEDEMA	AGE	1.003	0.982	1.031	0.8188
Ipilimumab_Nivolumab	BRAIN OEDEMA	SEXF	0.97	0.377	2.217	0.9445
Ipilimumab_Nivolumab	BRAIN OEDEMA	concomitant_group>=3	0.768	0.302	1.845	0.563
Ipilimumab_Nivolumab	BRAIN OEDEMA	cancer_typeCRC	0.998	0	2.97416251183264e+24	1
Ipilimumab_Nivolumab	BRAIN OEDEMA	cancer_typeHNSCC	14358711.665	0	2.52622528062301e+290	0.9934
Ipilimumab_Nivolumab	BRAIN OEDEMA	cancer_typeMelanoma	0.868	0	3.30147131807575e+28	1
Ipilimumab_Nivolumab	BRAIN OEDEMA	cancer_typeNSCLC	2084959.204	0	9.89012996829841e+275	0.9942
Ipilimumab_Nivolumab	BRAIN OEDEMA	cancer_typeOther_Solid	631709.342	0	NA	0.9947
Ipilimumab_Nivolumab	BRAIN OEDEMA	cancer_typeProstate	0.875	0	3.67263860201959e+28	1
Ipilimumab_Nivolumab	BRAIN OEDEMA	cancer_typeRCC	3209170.622	0	NA	0.994
Ipilimumab_Nivolumab	BRAIN OEDEMA	cancer_typeUnknown	0.54	0	9.91672812277736e+36	1
Ipilimumab_Nivolumab	BRAIN OEDEMA	comorbidity_group1	0.572	0.031	2.882	0.5915
Ipilimumab_Nivolumab	BRAIN OEDEMA	comorbidity_group>=2	1.747	0.466	5.47	0.3611
Ipilimumab_Nivolumab	BRAIN OEDEMA	organ_dysfunctionYes	0	NA	2.15795702982114e+26	0.9911
Ipilimumab_Nivolumab	ADRENAL DISORDER	(Intercept)	0	NA	7.98204468159999e+72	0.9948
Ipilimumab_Nivolumab	ADRENAL DISORDER	AGE	0.988	0.972	1.008	0.1886
Ipilimumab_Nivolumab	ADRENAL DISORDER	SEXF	0.767	0.28	1.81	0.5711
Ipilimumab_Nivolumab	ADRENAL DISORDER	concomitant_group>=3	0.747	0.306	1.738	0.5049
Ipilimumab_Nivolumab	ADRENAL DISORDER	cancer_typeCRC	0.938	0	6.8213759338046e+33	1
Ipilimumab_Nivolumab	ADRENAL DISORDER	cancer_typeHNSCC	0.97	0	2.70065560010434e+55	1
Ipilimumab_Nivolumab	ADRENAL DISORDER	cancer_typeMelanoma	1.11	0	4.70915295880252e+56	1
Ipilimumab_Nivolumab	ADRENAL DISORDER	cancer_typeNSCLC	9614222.841	0	Inf	0.9961
Ipilimumab_Nivolumab	ADRENAL DISORDER	cancer_typeOther_Solid	2616050.814	0	NA	0.9964
Ipilimumab_Nivolumab	ADRENAL DISORDER	cancer_typeProstate	0.998	0	1.87096091876893e+46	1
Ipilimumab_Nivolumab	ADRENAL DISORDER	cancer_typeRCC	6479272.656	0	NA	0.9962
Ipilimumab_Nivolumab	ADRENAL DISORDER	cancer_typeUnknown	0.954	0	8.07192222895447e+194	1
Ipilimumab_Nivolumab	ADRENAL DISORDER	comorbidity_group1	0	NA	57055668794839154688	0.9883
Ipilimumab_Nivolumab	ADRENAL DISORDER	comorbidity_group>=2	0.779	0.119	2.982	0.7487
Ipilimumab_Nivolumab	ADRENAL DISORDER	organ_dysfunctionYes	0	0	5.13077581836717e+29	0.9943
Ipilimumab_Nivolumab	IMMUNE-MEDIATED ENCEPHALITIS	(Intercept)	0.003	0	0.026	4.99e-06
Ipilimumab_Nivolumab	IMMUNE-MEDIATED ENCEPHALITIS	AGE	1.006	0.985	1.033	0.6248
Ipilimumab_Nivolumab	IMMUNE-MEDIATED ENCEPHALITIS	SEXF	1.592	0.738	3.331	0.2215
Ipilimumab_Nivolumab	IMMUNE-MEDIATED ENCEPHALITIS	concomitant_group>=3	0.386	0.151	0.903	0.0351
Ipilimumab_Nivolumab	IMMUNE-MEDIATED ENCEPHALITIS	cancer_typeCRC	0.306	0.012	7.877	0.4069
Ipilimumab_Nivolumab	IMMUNE-MEDIATED ENCEPHALITIS	cancer_typeHNSCC	0	NA	2.73756969160258e+26	0.9915
Ipilimumab_Nivolumab	IMMUNE-MEDIATED ENCEPHALITIS	cancer_typeMelanoma	0	0	1.45615111896284e+23	0.9917
Ipilimumab_Nivolumab	IMMUNE-MEDIATED ENCEPHALITIS	cancer_typeNSCLC	0.391	0.067	7.439	0.3871
Ipilimumab_Nivolumab	IMMUNE-MEDIATED ENCEPHALITIS	cancer_typeOther_Solid	0.25	0.042	4.794	0.2051
Ipilimumab_Nivolumab	IMMUNE-MEDIATED ENCEPHALITIS	cancer_typeProstate	0	NA	3460757520822938624	0.9888
Ipilimumab_Nivolumab	IMMUNE-MEDIATED ENCEPHALITIS	cancer_typeRCC	0.258	0.045	4.885	0.21
Ipilimumab_Nivolumab	IMMUNE-MEDIATED ENCEPHALITIS	cancer_typeUnknown	0	NA	Inf	0.9982
Ipilimumab_Nivolumab	IMMUNE-MEDIATED ENCEPHALITIS	comorbidity_group1	1.281	0.199	4.613	0.7454
Ipilimumab_Nivolumab	IMMUNE-MEDIATED ENCEPHALITIS	comorbidity_group>=2	2.426	0.637	7.753	0.1539
Ipilimumab_Nivolumab	IMMUNE-MEDIATED ENCEPHALITIS	organ_dysfunctionYes	0	NA	17565347321945	0.9866
Ipilimumab_Nivolumab	DERMATITIS	(Intercept)	0	NA	2.96907114344406e+38	0.9914
Ipilimumab_Nivolumab	DERMATITIS	AGE	0.999	0.98	1.024	0.9331
Ipilimumab_Nivolumab	DERMATITIS	SEXF	0.979	0.402	2.162	0.9606
Ipilimumab_Nivolumab	DERMATITIS	concomitant_group>=3	0.944	0.415	2.08	0.8871
Ipilimumab_Nivolumab	DERMATITIS	cancer_typeCRC	2498763.157	0	3.81243380196623e+236	0.9941
Ipilimumab_Nivolumab	DERMATITIS	cancer_typeHNSCC	1.082	0	6.63328963610377e+31	1
Ipilimumab_Nivolumab	DERMATITIS	cancer_typeMelanoma	19777984.296	0	NA	0.9933
Ipilimumab_Nivolumab	DERMATITIS	cancer_typeNSCLC	2457209.061	0	7.34251992396496e+144	0.9941
Ipilimumab_Nivolumab	DERMATITIS	cancer_typeOther_Solid	1033521.49	0	NA	0.9945
Ipilimumab_Nivolumab	DERMATITIS	cancer_typeProstate	9524240.574	0	2.29467493798461e+272	0.9936
Ipilimumab_Nivolumab	DERMATITIS	cancer_typeRCC	3470961.652	0	NA	0.994
Ipilimumab_Nivolumab	DERMATITIS	cancer_typeUnknown	936109309.25	0	NA	0.9917
Ipilimumab_Nivolumab	DERMATITIS	comorbidity_group1	0	NA	1210244831.866	0.9818
Ipilimumab_Nivolumab	DERMATITIS	comorbidity_group>=2	0.464	0.07	1.791	0.3308
Ipilimumab_Nivolumab	DERMATITIS	organ_dysfunctionYes	2.654	0.144	13.596	0.352
Ipilimumab_Nivolumab	AMYLASE INCREASED	(Intercept)	0.008	0	0.059	4.49e-05
Ipilimumab_Nivolumab	AMYLASE INCREASED	AGE	0.989	0.973	1.008	0.2011
Ipilimumab_Nivolumab	AMYLASE INCREASED	SEXF	1.594	0.701	3.44	0.2451
Ipilimumab_Nivolumab	AMYLASE INCREASED	concomitant_group>=3	0.354	0.125	0.886	0.036
Ipilimumab_Nivolumab	AMYLASE INCREASED	cancer_typeCRC	0.313	0.012	8.08	0.4168
Ipilimumab_Nivolumab	AMYLASE INCREASED	cancer_typeHNSCC	0	NA	1.38338894383419e+27	0.9915
Ipilimumab_Nivolumab	AMYLASE INCREASED	cancer_typeMelanoma	2.223	0.08	61.299	0.5899
Ipilimumab_Nivolumab	AMYLASE INCREASED	cancer_typeNSCLC	0.296	0.046	5.782	0.2743
Ipilimumab_Nivolumab	AMYLASE INCREASED	cancer_typeOther_Solid	0.041	0.002	1.068	0.026
Ipilimumab_Nivolumab	AMYLASE INCREASED	cancer_typeProstate	0	NA	1.5743937767151e+19	0.989
Ipilimumab_Nivolumab	AMYLASE INCREASED	cancer_typeRCC	0.482	0.088	8.978	0.4928
Ipilimumab_Nivolumab	AMYLASE INCREASED	cancer_typeUnknown	0	NA	1.46068340018162e+164	0.9982
Ipilimumab_Nivolumab	AMYLASE INCREASED	comorbidity_group1	0.718	0.039	3.593	0.7502
Ipilimumab_Nivolumab	AMYLASE INCREASED	comorbidity_group>=2	1.761	0.36	6.626	0.4322
Ipilimumab_Nivolumab	AMYLASE INCREASED	organ_dysfunctionYes	0	NA	5982479464528.86	0.9861
Ipilimumab_Nivolumab	HYPOGLYCAEMIA	(Intercept)	0	0	0.002	9.67e-08
Ipilimumab_Nivolumab	HYPOGLYCAEMIA	AGE	1.051	1.012	1.098	0.0189
Ipilimumab_Nivolumab	HYPOGLYCAEMIA	SEXF	1.725	0.756	3.844	0.1834
Ipilimumab_Nivolumab	HYPOGLYCAEMIA	concomitant_group>=3	1.864	0.766	4.829	0.179
Ipilimumab_Nivolumab	HYPOGLYCAEMIA	cancer_typeCRC	0.191	0.007	4.958	0.2485
Ipilimumab_Nivolumab	HYPOGLYCAEMIA	cancer_typeHNSCC	0	0	2.57136501325655e+21	0.9912
Ipilimumab_Nivolumab	HYPOGLYCAEMIA	cancer_typeMelanoma	0	NA	1.30814816888699e+27	0.9909
Ipilimumab_Nivolumab	HYPOGLYCAEMIA	cancer_typeNSCLC	0.163	0.026	3.181	0.1024
Ipilimumab_Nivolumab	HYPOGLYCAEMIA	cancer_typeOther_Solid	0.096	0.013	1.968	0.0437
Ipilimumab_Nivolumab	HYPOGLYCAEMIA	cancer_typeProstate	0	NA	39556351943619780608	0.9885
Ipilimumab_Nivolumab	HYPOGLYCAEMIA	cancer_typeRCC	0.203	0.033	3.925	0.1477
Ipilimumab_Nivolumab	HYPOGLYCAEMIA	cancer_typeUnknown	0	NA	1.41521145415322e+164	0.9983
Ipilimumab_Nivolumab	HYPOGLYCAEMIA	comorbidity_group1	1.703	0.536	4.576	0.3207
Ipilimumab_Nivolumab	HYPOGLYCAEMIA	comorbidity_group>=2	0.535	0.083	1.991	0.4171
Ipilimumab_Nivolumab	HYPOGLYCAEMIA	organ_dysfunctionYes	5.897	1.321	18.761	0.0067
Ipilimumab_Nivolumab	SHOCK	(Intercept)	0	0	3.26343301378153e+34	0.9916
Ipilimumab_Nivolumab	SHOCK	AGE	0.999	0.978	1.026	0.9218
Ipilimumab_Nivolumab	SHOCK	SEXF	0.189	0.03	0.637	0.0238
Ipilimumab_Nivolumab	SHOCK	concomitant_group>=3	3.56	1.511	9.343	0.0055
Ipilimumab_Nivolumab	SHOCK	cancer_typeCRC	0.292	0	2.53706579256868e+22	0.9995
Ipilimumab_Nivolumab	SHOCK	cancer_typeHNSCC	0.214	0	1.22378897565444e+31	0.9996
Ipilimumab_Nivolumab	SHOCK	cancer_typeMelanoma	0.311	0	4.99830430324674e+30	0.9997
Ipilimumab_Nivolumab	SHOCK	cancer_typeNSCLC	640514.059	0	NA	0.9946
Ipilimumab_Nivolumab	SHOCK	cancer_typeOther_Solid	520138.365	0	NA	0.9947
Ipilimumab_Nivolumab	SHOCK	cancer_typeProstate	1673304.447	0	NA	0.9942
Ipilimumab_Nivolumab	SHOCK	cancer_typeRCC	846491.29	0	NA	0.9945
Ipilimumab_Nivolumab	SHOCK	cancer_typeUnknown	0.499	0	1.01607733365941e+114	1
Ipilimumab_Nivolumab	SHOCK	comorbidity_group1	0.362	0.02	1.743	0.3219
Ipilimumab_Nivolumab	SHOCK	comorbidity_group>=2	0.578	0.135	1.724	0.3825
Ipilimumab_Nivolumab	SHOCK	organ_dysfunctionYes	0	0	7.69135131881207e+21	0.9909
Ipilimumab_Nivolumab	INTESTINAL PERFORATION	(Intercept)	0	0	0	0.9915
Ipilimumab_Nivolumab	INTESTINAL PERFORATION	AGE	0.979	0.963	0.998	0.0176
Ipilimumab_Nivolumab	INTESTINAL PERFORATION	SEXF	2.149	0.986	4.648	0.0506
Ipilimumab_Nivolumab	INTESTINAL PERFORATION	concomitant_group>=3	1.181	0.509	2.655	0.6902
Ipilimumab_Nivolumab	INTESTINAL PERFORATION	cancer_typeCRC	6653660.408	0	2.5519565036131e+290	0.9937
Ipilimumab_Nivolumab	INTESTINAL PERFORATION	cancer_typeHNSCC	30207582.488	0	NA	0.9931
Ipilimumab_Nivolumab	INTESTINAL PERFORATION	cancer_typeMelanoma	2.932	0	6.44630571857852e+61	0.9997
Ipilimumab_Nivolumab	INTESTINAL PERFORATION	cancer_typeNSCLC	1214899.263	0	NA	0.9944
Ipilimumab_Nivolumab	INTESTINAL PERFORATION	cancer_typeOther_Solid	4914598.967	0	NA	0.9938
Ipilimumab_Nivolumab	INTESTINAL PERFORATION	cancer_typeProstate	3.174	0	1.36943234060265e+25	0.9997
Ipilimumab_Nivolumab	INTESTINAL PERFORATION	cancer_typeRCC	6209838.289	0	NA	0.9937
Ipilimumab_Nivolumab	INTESTINAL PERFORATION	cancer_typeUnknown	4.116	0	8.14232979848657e+206	0.9999
Ipilimumab_Nivolumab	INTESTINAL PERFORATION	comorbidity_group1	0.506	0.028	2.505	0.5102
Ipilimumab_Nivolumab	INTESTINAL PERFORATION	comorbidity_group>=2	0.354	0.019	1.827	0.3212
Ipilimumab_Nivolumab	INTESTINAL PERFORATION	organ_dysfunctionYes	0	NA	8.05426537369412e+25	0.9912
Ipilimumab_Nivolumab	MENINGITIS ASEPTIC	(Intercept)	0	NA	4.3336303558793e+41	0.9914
Ipilimumab_Nivolumab	MENINGITIS ASEPTIC	AGE	0.978	0.96	1	0.0273
Ipilimumab_Nivolumab	MENINGITIS ASEPTIC	SEXF	3.043	1.296	7.299	0.0105
Ipilimumab_Nivolumab	MENINGITIS ASEPTIC	concomitant_group>=3	1.103	0.396	2.935	0.8456
Ipilimumab_Nivolumab	MENINGITIS ASEPTIC	cancer_typeCRC	1.449	0	2.89700942230273e+26	0.9999
Ipilimumab_Nivolumab	MENINGITIS ASEPTIC	cancer_typeHNSCC	33643865.798	0	NA	0.9931
Ipilimumab_Nivolumab	MENINGITIS ASEPTIC	cancer_typeMelanoma	1.469	0	6.59164959385358e+31	0.9999
Ipilimumab_Nivolumab	MENINGITIS ASEPTIC	cancer_typeNSCLC	1743704.008	0	NA	0.9943
Ipilimumab_Nivolumab	MENINGITIS ASEPTIC	cancer_typeOther_Solid	3011857.138	0	NA	0.994
Ipilimumab_Nivolumab	MENINGITIS ASEPTIC	cancer_typeProstate	3.15	0	1.21338290267918e+27	0.9997
Ipilimumab_Nivolumab	MENINGITIS ASEPTIC	cancer_typeRCC	5223387.565	0	NA	0.9938
Ipilimumab_Nivolumab	MENINGITIS ASEPTIC	cancer_typeUnknown	360149760.043	0	NA	0.9921
Ipilimumab_Nivolumab	MENINGITIS ASEPTIC	comorbidity_group1	0.752	0.041	3.97	0.7865
Ipilimumab_Nivolumab	MENINGITIS ASEPTIC	comorbidity_group>=2	2.213	0.576	7.263	0.2064
Ipilimumab_Nivolumab	MENINGITIS ASEPTIC	organ_dysfunctionYes	0	NA	9.10938893415342e+27	0.9909
Ipilimumab_Nivolumab	EYELID PTOSIS	(Intercept)	0	0	0.005	2.11e-07
Ipilimumab_Nivolumab	EYELID PTOSIS	AGE	1.048	1.014	1.088	0.0099
Ipilimumab_Nivolumab	EYELID PTOSIS	SEXF	0.977	0.417	2.129	0.9544
Ipilimumab_Nivolumab	EYELID PTOSIS	concomitant_group>=3	1.019	0.464	2.182	0.9624
Ipilimumab_Nivolumab	EYELID PTOSIS	cancer_typeCRC	0.403	0.037	8.913	0.467
Ipilimumab_Nivolumab	EYELID PTOSIS	cancer_typeHNSCC	0	NA	8.77599569347119e+46	0.9942
Ipilimumab_Nivolumab	EYELID PTOSIS	cancer_typeMelanoma	3.711	0.32	84.584	0.3041
Ipilimumab_Nivolumab	EYELID PTOSIS	cancer_typeNSCLC	0.086	0.011	1.778	0.036
Ipilimumab_Nivolumab	EYELID PTOSIS	cancer_typeOther_Solid	0.205	0.034	3.941	0.1486
Ipilimumab_Nivolumab	EYELID PTOSIS	cancer_typeProstate	0	0	76297567611225423872	0.9923
Ipilimumab_Nivolumab	EYELID PTOSIS	cancer_typeRCC	0.169	0.028	3.276	0.107
Ipilimumab_Nivolumab	EYELID PTOSIS	cancer_typeUnknown	0	NA	3.37482642204112e+267	0.999
Ipilimumab_Nivolumab	EYELID PTOSIS	comorbidity_group1	0	NA	545006510.748	0.9813
Ipilimumab_Nivolumab	EYELID PTOSIS	comorbidity_group>=2	0.192	0.01	1.042	0.1239
Ipilimumab_Nivolumab	EYELID PTOSIS	organ_dysfunctionYes	1.954	0.106	9.961	0.5233
Ipilimumab_Nivolumab	ENCEPHALITIS AUTOIMMUNE	(Intercept)	0	NA	1.12734985766338e+73	0.9941
Ipilimumab_Nivolumab	ENCEPHALITIS AUTOIMMUNE	AGE	1.014	0.988	1.049	0.3626
Ipilimumab_Nivolumab	ENCEPHALITIS AUTOIMMUNE	SEXF	2.483	1.12	5.551	0.0242
Ipilimumab_Nivolumab	ENCEPHALITIS AUTOIMMUNE	concomitant_group>=3	1.008	0.417	2.391	0.9862
Ipilimumab_Nivolumab	ENCEPHALITIS AUTOIMMUNE	cancer_typeCRC	1.45	0	9.69721978245965e+40	0.9999
Ipilimumab_Nivolumab	ENCEPHALITIS AUTOIMMUNE	cancer_typeHNSCC	1.801	0	0	0.9999
Ipilimumab_Nivolumab	ENCEPHALITIS AUTOIMMUNE	cancer_typeMelanoma	1.289	0	2.62953551023681e+96	1
Ipilimumab_Nivolumab	ENCEPHALITIS AUTOIMMUNE	cancer_typeNSCLC	11812798.611	0	NA	0.996
Ipilimumab_Nivolumab	ENCEPHALITIS AUTOIMMUNE	cancer_typeOther_Solid	10169965.002	0	NA	0.9961
Ipilimumab_Nivolumab	ENCEPHALITIS AUTOIMMUNE	cancer_typeProstate	2.078	0	4.16746288220533e+49	0.9999
Ipilimumab_Nivolumab	ENCEPHALITIS AUTOIMMUNE	cancer_typeRCC	7627948.342	0	NA	0.9962
Ipilimumab_Nivolumab	ENCEPHALITIS AUTOIMMUNE	cancer_typeUnknown	1.722	0	4.16989221473801e+180	1
Ipilimumab_Nivolumab	ENCEPHALITIS AUTOIMMUNE	comorbidity_group1	0	NA	10157639214047455232	0.988
Ipilimumab_Nivolumab	ENCEPHALITIS AUTOIMMUNE	comorbidity_group>=2	0.988	0.221	3.199	0.9848
Ipilimumab_Nivolumab	ENCEPHALITIS AUTOIMMUNE	organ_dysfunctionYes	2.786	0.154	13.795	0.3223
Ipilimumab_Nivolumab	CARDIO-RESPIRATORY ARREST	(Intercept)	0	NA	1.42768034085251e+77	0.9949
Ipilimumab_Nivolumab	CARDIO-RESPIRATORY ARREST	AGE	0.987	0.969	1.009	0.1777
Ipilimumab_Nivolumab	CARDIO-RESPIRATORY ARREST	SEXF	0.492	0.142	1.319	0.2002
Ipilimumab_Nivolumab	CARDIO-RESPIRATORY ARREST	concomitant_group>=3	1.146	0.451	2.974	0.7737
Ipilimumab_Nivolumab	CARDIO-RESPIRATORY ARREST	cancer_typeCRC	3923493.211	0	NA	0.9963
Ipilimumab_Nivolumab	CARDIO-RESPIRATORY ARREST	cancer_typeHNSCC	0.603	0	6.84274054519013e+55	0.9999
Ipilimumab_Nivolumab	CARDIO-RESPIRATORY ARREST	cancer_typeMelanoma	0.486	0	1.48854947878274e+55	0.9999
Ipilimumab_Nivolumab	CARDIO-RESPIRATORY ARREST	cancer_typeNSCLC	6772726.611	0	NA	0.9962
Ipilimumab_Nivolumab	CARDIO-RESPIRATORY ARREST	cancer_typeOther_Solid	1831446.017	0	NA	0.9965
Ipilimumab_Nivolumab	CARDIO-RESPIRATORY ARREST	cancer_typeProstate	0.54	0	3.42728524346863e+50	0.9999
Ipilimumab_Nivolumab	CARDIO-RESPIRATORY ARREST	cancer_typeRCC	2183010.238	0	NA	0.9965
Ipilimumab_Nivolumab	CARDIO-RESPIRATORY ARREST	cancer_typeUnknown	0.368	0	Inf	1
Ipilimumab_Nivolumab	CARDIO-RESPIRATORY ARREST	comorbidity_group1	0	NA	8.99465862749059e+20	0.9883
Ipilimumab_Nivolumab	CARDIO-RESPIRATORY ARREST	comorbidity_group>=2	1.595	0.437	4.76	0.4304
Ipilimumab_Nivolumab	CARDIO-RESPIRATORY ARREST	organ_dysfunctionYes	0	NA	9.22004948826068e+48	0.9943
Ipilimumab_Nivolumab	MENINGITIS	(Intercept)	0	0	0	0.9868
Ipilimumab_Nivolumab	MENINGITIS	AGE	0.989	0.971	1.011	0.2561
Ipilimumab_Nivolumab	MENINGITIS	SEXF	1.284	0.515	2.956	0.569
Ipilimumab_Nivolumab	MENINGITIS	concomitant_group>=3	0.442	0.152	1.154	0.1109
Ipilimumab_Nivolumab	MENINGITIS	cancer_typeCRC	2190126.426	0	NA	0.9903
Ipilimumab_Nivolumab	MENINGITIS	cancer_typeHNSCC	7541908.111	0	NA	0.9895
Ipilimumab_Nivolumab	MENINGITIS	cancer_typeMelanoma	1.142	0	3055371555956312	0.9999
Ipilimumab_Nivolumab	MENINGITIS	cancer_typeNSCLC	307242.062	0	1.17461397296923e+193	0.9916
Ipilimumab_Nivolumab	MENINGITIS	cancer_typeOther_Solid	273409.005	0	NA	0.9917
Ipilimumab_Nivolumab	MENINGITIS	cancer_typeProstate	1.492	0	1282494711718870016	0.9998
Ipilimumab_Nivolumab	MENINGITIS	cancer_typeRCC	1475576.142	2.55848186757111e+92	7.34099220649914e+216	0.9906
Ipilimumab_Nivolumab	MENINGITIS	cancer_typeUnknown	0.717	0	2.60711064400771e+116	1
Ipilimumab_Nivolumab	MENINGITIS	comorbidity_group1	2.502	0.555	8.045	0.1651
Ipilimumab_Nivolumab	MENINGITIS	comorbidity_group>=2	1.386	0.198	6.076	0.6944
Ipilimumab_Nivolumab	MENINGITIS	organ_dysfunctionYes	2.879	0.155	15.465	0.3191
Ipilimumab_Nivolumab	SJOGREN'S SYNDROME	(Intercept)	0	NA	3.56495968719495e+42	0.9914
Ipilimumab_Nivolumab	SJOGREN'S SYNDROME	AGE	0.997	0.977	1.023	0.8113
Ipilimumab_Nivolumab	SJOGREN'S SYNDROME	SEXF	1.364	0.568	3.094	0.4669
Ipilimumab_Nivolumab	SJOGREN'S SYNDROME	concomitant_group>=3	0.649	0.25	1.568	0.3507
Ipilimumab_Nivolumab	SJOGREN'S SYNDROME	cancer_typeCRC	3094417.528	0	NA	0.994
Ipilimumab_Nivolumab	SJOGREN'S SYNDROME	cancer_typeHNSCC	1.406	0	3.39169976612729e+35	0.9999
Ipilimumab_Nivolumab	SJOGREN'S SYNDROME	cancer_typeMelanoma	1.994	0	4.07438120874493e+29	0.9998
Ipilimumab_Nivolumab	SJOGREN'S SYNDROME	cancer_typeNSCLC	2194854.428	0	6.17205127765618e+266	0.9942
Ipilimumab_Nivolumab	SJOGREN'S SYNDROME	cancer_typeOther_Solid	2554939.814	0	2.54317922795801e+261	0.9941
Ipilimumab_Nivolumab	SJOGREN'S SYNDROME	cancer_typeProstate	1.613	0	8.84895814872429e+30	0.9999
Ipilimumab_Nivolumab	SJOGREN'S SYNDROME	cancer_typeRCC	3376252.914	0	NA	0.994
Ipilimumab_Nivolumab	SJOGREN'S SYNDROME	cancer_typeUnknown	2.18	0	2.78164022203938e+139	0.9999
Ipilimumab_Nivolumab	SJOGREN'S SYNDROME	comorbidity_group1	1.31	0.203	4.788	0.7247
Ipilimumab_Nivolumab	SJOGREN'S SYNDROME	comorbidity_group>=2	0.516	0.028	2.827	0.5346
Ipilimumab_Nivolumab	SJOGREN'S SYNDROME	organ_dysfunctionYes	0	NA	2.24616320508091e+28	0.9914
Ipilimumab_Nivolumab	CEREBRAL HAEMORRHAGE	(Intercept)	0	NA	1.64863161828495e+135	0.9965
Ipilimumab_Nivolumab	CEREBRAL HAEMORRHAGE	AGE	1.002	0.98	1.033	0.8703
Ipilimumab_Nivolumab	CEREBRAL HAEMORRHAGE	SEXF	1.369	0.474	3.545	0.5321
Ipilimumab_Nivolumab	CEREBRAL HAEMORRHAGE	concomitant_group>=3	0.209	0.039	0.738	0.0313
Ipilimumab_Nivolumab	CEREBRAL HAEMORRHAGE	cancer_typeCRC	26271520.38	0	NA	0.9974
Ipilimumab_Nivolumab	CEREBRAL HAEMORRHAGE	cancer_typeHNSCC	1.568	0	9.71062016470899e+98	1
Ipilimumab_Nivolumab	CEREBRAL HAEMORRHAGE	cancer_typeMelanoma	1.716	0	6.87327158422608e+109	0.9999
Ipilimumab_Nivolumab	CEREBRAL HAEMORRHAGE	cancer_typeNSCLC	11068511.432	0	NA	0.9976
Ipilimumab_Nivolumab	CEREBRAL HAEMORRHAGE	cancer_typeOther_Solid	1.2	0	2.81319981780637e+71	1
Ipilimumab_Nivolumab	CEREBRAL HAEMORRHAGE	cancer_typeProstate	1.527	0	4.6468849736046e+78	1
Ipilimumab_Nivolumab	CEREBRAL HAEMORRHAGE	cancer_typeRCC	25129530.886	0	NA	0.9974
Ipilimumab_Nivolumab	CEREBRAL HAEMORRHAGE	cancer_typeUnknown	0.732	0	Inf	1
Ipilimumab_Nivolumab	CEREBRAL HAEMORRHAGE	comorbidity_group1	0	0	0	0.9925
Ipilimumab_Nivolumab	CEREBRAL HAEMORRHAGE	comorbidity_group>=2	1.341	0.066	9.744	0.7999
Ipilimumab_Nivolumab	CEREBRAL HAEMORRHAGE	organ_dysfunctionYes	0	0	0	0.9963
Ipilimumab_Nivolumab	DIVERTICULITIS	(Intercept)	0.008	0	0.06	6.70e-05
Ipilimumab_Nivolumab	DIVERTICULITIS	AGE	0.987	0.968	1.01	0.1983
Ipilimumab_Nivolumab	DIVERTICULITIS	SEXF	1.254	0.524	2.836	0.5948
Ipilimumab_Nivolumab	DIVERTICULITIS	concomitant_group>=3	0.844	0.345	2.071	0.7075
Ipilimumab_Nivolumab	DIVERTICULITIS	cancer_typeCRC	0	0	198011596778781	0.9861
Ipilimumab_Nivolumab	DIVERTICULITIS	cancer_typeHNSCC	0	NA	4.2459043109095e+47	0.9944
Ipilimumab_Nivolumab	DIVERTICULITIS	cancer_typeMelanoma	0	NA	3.65434536636125e+51	0.9946
Ipilimumab_Nivolumab	DIVERTICULITIS	cancer_typeNSCLC	0.356	0.061	6.778	0.3418
Ipilimumab_Nivolumab	DIVERTICULITIS	cancer_typeOther_Solid	0.173	0.026	3.426	0.1198
Ipilimumab_Nivolumab	DIVERTICULITIS	cancer_typeProstate	1.924	0.155	45.919	0.6186
Ipilimumab_Nivolumab	DIVERTICULITIS	cancer_typeRCC	0.15	0.023	2.94	0.0894
Ipilimumab_Nivolumab	DIVERTICULITIS	cancer_typeUnknown	0	NA	Inf	0.9989
Ipilimumab_Nivolumab	DIVERTICULITIS	comorbidity_group1	4.286	1.459	11.208	0.0045
Ipilimumab_Nivolumab	DIVERTICULITIS	comorbidity_group>=2	2.04	0.543	6.36	0.2435
Ipilimumab_Nivolumab	DIVERTICULITIS	organ_dysfunctionYes	0	NA	1.10670133254926e+26	0.9911
Ipilimumab_Nivolumab	SINUS TACHYCARDIA	(Intercept)	0	NA	7.54571113854879e+138	0.9964
Ipilimumab_Nivolumab	SINUS TACHYCARDIA	AGE	1.01	0.982	1.045	0.5438
Ipilimumab_Nivolumab	SINUS TACHYCARDIA	SEXF	1.018	0.393	2.502	0.9686
Ipilimumab_Nivolumab	SINUS TACHYCARDIA	concomitant_group>=3	1.559	0.622	4.102	0.3492
Ipilimumab_Nivolumab	SINUS TACHYCARDIA	cancer_typeCRC	123040236.794	0	Inf	0.9973
Ipilimumab_Nivolumab	SINUS TACHYCARDIA	cancer_typeHNSCC	1.029	0	3.16550432354027e+98	1
Ipilimumab_Nivolumab	SINUS TACHYCARDIA	cancer_typeMelanoma	2.478	0	1.34439521681173e+94	0.9999
Ipilimumab_Nivolumab	SINUS TACHYCARDIA	cancer_typeNSCLC	4882547.062	0	NA	0.9977
Ipilimumab_Nivolumab	SINUS TACHYCARDIA	cancer_typeOther_Solid	24563811.915	0	NA	0.9975
Ipilimumab_Nivolumab	SINUS TACHYCARDIA	cancer_typeProstate	1.257	0	8.31188104793265e+88	1
Ipilimumab_Nivolumab	SINUS TACHYCARDIA	cancer_typeRCC	3825749.911	0	NA	0.9978
Ipilimumab_Nivolumab	SINUS TACHYCARDIA	cancer_typeUnknown	12962406.291	0	Inf	0.9996
Ipilimumab_Nivolumab	SINUS TACHYCARDIA	comorbidity_group1	0	NA	1.28398890605962e+39	0.9922
Ipilimumab_Nivolumab	SINUS TACHYCARDIA	comorbidity_group>=2	0	NA	2.48297546793851e+31	0.9906
Ipilimumab_Nivolumab	SINUS TACHYCARDIA	organ_dysfunctionYes	0	NA	1.42462416186475e+83	0.9962
Ipilimumab_Nivolumab	HYPOALBUMINAEMIA	(Intercept)	0	0	2.17608690006561e+65	0.9944
Ipilimumab_Nivolumab	HYPOALBUMINAEMIA	AGE	1.004	0.981	1.036	0.7486
Ipilimumab_Nivolumab	HYPOALBUMINAEMIA	SEXF	1.602	0.676	3.685	0.2697
Ipilimumab_Nivolumab	HYPOALBUMINAEMIA	concomitant_group>=3	1.158	0.479	2.751	0.7393
Ipilimumab_Nivolumab	HYPOALBUMINAEMIA	cancer_typeCRC	16568044.06	0	NA	0.996
Ipilimumab_Nivolumab	HYPOALBUMINAEMIA	cancer_typeHNSCC	1.466	0	2.22662052886114e+66	0.9999
Ipilimumab_Nivolumab	HYPOALBUMINAEMIA	cancer_typeMelanoma	3.316	0	Inf	0.9998
Ipilimumab_Nivolumab	HYPOALBUMINAEMIA	cancer_typeNSCLC	3579956.774	0	NA	0.9964
Ipilimumab_Nivolumab	HYPOALBUMINAEMIA	cancer_typeOther_Solid	10289138.931	0	NA	0.9961
Ipilimumab_Nivolumab	HYPOALBUMINAEMIA	cancer_typeProstate	1.976	0	3.05607548838355e+51	0.9999
Ipilimumab_Nivolumab	HYPOALBUMINAEMIA	cancer_typeRCC	9128194.385	0	NA	0.9961
Ipilimumab_Nivolumab	HYPOALBUMINAEMIA	cancer_typeUnknown	7572947.951	0	8.47427132166893e+241	0.9994
Ipilimumab_Nivolumab	HYPOALBUMINAEMIA	comorbidity_group1	1.098	0.171	3.983	0.902
Ipilimumab_Nivolumab	HYPOALBUMINAEMIA	comorbidity_group>=2	0	NA	28913619479910532	0.986
Ipilimumab_Nivolumab	HYPOALBUMINAEMIA	organ_dysfunctionYes	0	NA	7.04985381588939e+48	0.9942
Ipilimumab_Nivolumab	ENTERITIS	(Intercept)	0.015	0.001	0.163	0.002
Ipilimumab_Nivolumab	ENTERITIS	AGE	1.004	0.982	1.033	0.7361
Ipilimumab_Nivolumab	ENTERITIS	SEXF	0.287	0.073	0.831	0.0396
Ipilimumab_Nivolumab	ENTERITIS	concomitant_group>=3	0.615	0.244	1.482	0.2849
Ipilimumab_Nivolumab	ENTERITIS	cancer_typeCRC	0.542	0.067	11.328	0.6047
Ipilimumab_Nivolumab	ENTERITIS	cancer_typeHNSCC	0	NA	6.24529675554983e+88	0.9961
Ipilimumab_Nivolumab	ENTERITIS	cancer_typeMelanoma	0	0	2.06869360157008e+52	0.9963
Ipilimumab_Nivolumab	ENTERITIS	cancer_typeNSCLC	0.094	0.012	1.969	0.0455
Ipilimumab_Nivolumab	ENTERITIS	cancer_typeOther_Solid	0.075	0.01	1.568	0.0284
Ipilimumab_Nivolumab	ENTERITIS	cancer_typeProstate	0	0	3.73153408540325e+41	0.9949
Ipilimumab_Nivolumab	ENTERITIS	cancer_typeRCC	0.028	0.003	0.624	0.0038
Ipilimumab_Nivolumab	ENTERITIS	cancer_typeUnknown	0	NA	Inf	0.9992
Ipilimumab_Nivolumab	ENTERITIS	comorbidity_group1	0	0	12737351238336530	0.9883
Ipilimumab_Nivolumab	ENTERITIS	comorbidity_group>=2	1.657	0.365	5.578	0.4518
Ipilimumab_Nivolumab	ENTERITIS	organ_dysfunctionYes	0	NA	2.87940309082031e+47	0.9943
Ipilimumab_Nivolumab	DIPLOPIA	(Intercept)	0	NA	2.58167733514912e+66	0.9941
Ipilimumab_Nivolumab	DIPLOPIA	AGE	1.023	0.99	1.07	0.2476
Ipilimumab_Nivolumab	DIPLOPIA	SEXF	0.886	0.281	2.378	0.8201
Ipilimumab_Nivolumab	DIPLOPIA	concomitant_group>=3	1.847	0.687	5.226	0.2277
Ipilimumab_Nivolumab	DIPLOPIA	cancer_typeCRC	5333378.537	0	NA	0.9962
Ipilimumab_Nivolumab	DIPLOPIA	cancer_typeHNSCC	0.798	0	1.18800510279723e+58	1
Ipilimumab_Nivolumab	DIPLOPIA	cancer_typeMelanoma	1.318	0	6.56347822615072e+67	1
Ipilimumab_Nivolumab	DIPLOPIA	cancer_typeNSCLC	3924694.288	0	NA	0.9963
Ipilimumab_Nivolumab	DIPLOPIA	cancer_typeOther_Solid	2385483.514	0	NA	0.9964
Ipilimumab_Nivolumab	DIPLOPIA	cancer_typeProstate	0.805	0	4.6573095540872e+56	1
Ipilimumab_Nivolumab	DIPLOPIA	cancer_typeRCC	4345940.944	0	1.3972020249527e+230	0.9963
Ipilimumab_Nivolumab	DIPLOPIA	cancer_typeUnknown	2.545	0	5.84756645668124e+211	1
Ipilimumab_Nivolumab	DIPLOPIA	comorbidity_group1	0	NA	5.00750698531576e+20	0.9883
Ipilimumab_Nivolumab	DIPLOPIA	comorbidity_group>=2	0.342	0.019	1.782	0.3059
Ipilimumab_Nivolumab	DIPLOPIA	organ_dysfunctionYes	0	NA	1.0420477537776e+55	0.9943
Ipilimumab_Nivolumab	OESOPHAGITIS	(Intercept)	0.001	0	0.01	1.07e-06
Ipilimumab_Nivolumab	OESOPHAGITIS	AGE	1.011	0.984	1.048	0.4827
Ipilimumab_Nivolumab	OESOPHAGITIS	SEXF	2.159	0.916	5.091	0.0746
Ipilimumab_Nivolumab	OESOPHAGITIS	concomitant_group>=3	1.783	0.718	4.665	0.2191
Ipilimumab_Nivolumab	OESOPHAGITIS	cancer_typeCRC	0.262	0.01	6.737	0.3479
Ipilimumab_Nivolumab	OESOPHAGITIS	cancer_typeHNSCC	0	NA	2.34431348853153e+30	0.9916
Ipilimumab_Nivolumab	OESOPHAGITIS	cancer_typeMelanoma	0	NA	7.29452893040687e+27	0.9917
Ipilimumab_Nivolumab	OESOPHAGITIS	cancer_typeNSCLC	0.259	0.041	5.049	0.2238
Ipilimumab_Nivolumab	OESOPHAGITIS	cancer_typeOther_Solid	0.253	0.04	4.914	0.2148
Ipilimumab_Nivolumab	OESOPHAGITIS	cancer_typeProstate	0	NA	5.09028661252768e+21	0.9891
Ipilimumab_Nivolumab	OESOPHAGITIS	cancer_typeRCC	0.252	0.041	4.897	0.2132
Ipilimumab_Nivolumab	OESOPHAGITIS	cancer_typeUnknown	0	0	1.09218212511105e+121	0.9984
Ipilimumab_Nivolumab	OESOPHAGITIS	comorbidity_group1	0.83	0.128	3.041	0.8074
Ipilimumab_Nivolumab	OESOPHAGITIS	comorbidity_group>=2	0.634	0.098	2.369	0.5549
Ipilimumab_Nivolumab	OESOPHAGITIS	organ_dysfunctionYes	2.495	0.136	12.717	0.3816
Ipilimumab_Nivolumab	CARDIAC TAMPONADE	(Intercept)	0.012	0	0.128	0.0012
Ipilimumab_Nivolumab	CARDIAC TAMPONADE	AGE	0.987	0.964	1.017	0.32
Ipilimumab_Nivolumab	CARDIAC TAMPONADE	SEXF	0.786	0.22	2.31	0.6802
Ipilimumab_Nivolumab	CARDIAC TAMPONADE	concomitant_group>=3	1.133	0.348	3.738	0.833
Ipilimumab_Nivolumab	CARDIAC TAMPONADE	cancer_typeCRC	0	0	1.34030070236972e+23	0.9909
Ipilimumab_Nivolumab	CARDIAC TAMPONADE	cancer_typeHNSCC	0	NA	1.05600991268914e+96	0.9963
Ipilimumab_Nivolumab	CARDIAC TAMPONADE	cancer_typeMelanoma	0	NA	3.23810653161532e+110	0.9963
Ipilimumab_Nivolumab	CARDIAC TAMPONADE	cancer_typeNSCLC	0.122	0.015	2.55	0.0752
Ipilimumab_Nivolumab	CARDIAC TAMPONADE	cancer_typeOther_Solid	0.124	0.016	2.567	0.0753
Ipilimumab_Nivolumab	CARDIAC TAMPONADE	cancer_typeProstate	0	NA	3.92748405739049e+79	0.9951
Ipilimumab_Nivolumab	CARDIAC TAMPONADE	cancer_typeRCC	0.06	0.007	1.295	0.0209
Ipilimumab_Nivolumab	CARDIAC TAMPONADE	cancer_typeUnknown	0	NA	Inf	0.9992
Ipilimumab_Nivolumab	CARDIAC TAMPONADE	comorbidity_group1	1.108	0.059	6.144	0.9236
Ipilimumab_Nivolumab	CARDIAC TAMPONADE	comorbidity_group>=2	3.207	0.8	11.514	0.0779
Ipilimumab_Nivolumab	CARDIAC TAMPONADE	organ_dysfunctionYes	0	NA	6.55187343035157e+59	0.9944
Ipilimumab_Nivolumab	UVEITIS	(Intercept)	0	NA	4.17346255205656e+71	0.995
Ipilimumab_Nivolumab	UVEITIS	AGE	0.986	0.968	1.009	0.189
Ipilimumab_Nivolumab	UVEITIS	SEXF	0.362	0.084	1.081	0.1057
Ipilimumab_Nivolumab	UVEITIS	concomitant_group>=3	0.579	0.198	1.492	0.2813
Ipilimumab_Nivolumab	UVEITIS	cancer_typeCRC	0.646	0	2.25439977622158e+38	0.9999
Ipilimumab_Nivolumab	UVEITIS	cancer_typeHNSCC	0.558	0	6.86865500497911e+53	0.9999
Ipilimumab_Nivolumab	UVEITIS	cancer_typeMelanoma	1.035	0	6.38843342520255e+52	1
Ipilimumab_Nivolumab	UVEITIS	cancer_typeNSCLC	512794.043	0	NA	0.9968
Ipilimumab_Nivolumab	UVEITIS	cancer_typeOther_Solid	4444547.463	0	NA	0.9963
Ipilimumab_Nivolumab	UVEITIS	cancer_typeProstate	0.605	0	7.71068141911967e+52	0.9999
Ipilimumab_Nivolumab	UVEITIS	cancer_typeRCC	3099166.5	0	NA	0.9964
Ipilimumab_Nivolumab	UVEITIS	cancer_typeUnknown	1487646.515	0	1.544898143806e+222	0.9994
Ipilimumab_Nivolumab	UVEITIS	comorbidity_group1	1.603	0.245	5.978	0.5424
Ipilimumab_Nivolumab	UVEITIS	comorbidity_group>=2	0	NA	60232139260739352	0.986
Ipilimumab_Nivolumab	UVEITIS	organ_dysfunctionYes	3.033	0.165	15.641	0.2902
Ipilimumab_Nivolumab	ACUTE RESPIRATORY DISTRESS SYNDROME	(Intercept)	0	NA	1.92163318428489e+44	0.9913
Ipilimumab_Nivolumab	ACUTE RESPIRATORY DISTRESS SYNDROME	AGE	1.005	0.979	1.039	0.7589
Ipilimumab_Nivolumab	ACUTE RESPIRATORY DISTRESS SYNDROME	SEXF	0.998	0.379	2.383	0.9971
Ipilimumab_Nivolumab	ACUTE RESPIRATORY DISTRESS SYNDROME	concomitant_group>=3	1.215	0.454	3.318	0.6971
Ipilimumab_Nivolumab	ACUTE RESPIRATORY DISTRESS SYNDROME	cancer_typeCRC	0.883	0	4.45528343389916e+26	1
Ipilimumab_Nivolumab	ACUTE RESPIRATORY DISTRESS SYNDROME	cancer_typeHNSCC	0.885	0	8.37021729306984e+36	1
Ipilimumab_Nivolumab	ACUTE RESPIRATORY DISTRESS SYNDROME	cancer_typeMelanoma	0.67	0	9.66134383676832e+36	0.9999
Ipilimumab_Nivolumab	ACUTE RESPIRATORY DISTRESS SYNDROME	cancer_typeNSCLC	2517747.762	0	NA	0.9941
Ipilimumab_Nivolumab	ACUTE RESPIRATORY DISTRESS SYNDROME	cancer_typeOther_Solid	2116599.479	0	NA	0.9942
Ipilimumab_Nivolumab	ACUTE RESPIRATORY DISTRESS SYNDROME	cancer_typeProstate	0.759	0	1.97715677033376e+31	0.9999
Ipilimumab_Nivolumab	ACUTE RESPIRATORY DISTRESS SYNDROME	cancer_typeRCC	967517.845	0	NA	0.9945
Ipilimumab_Nivolumab	ACUTE RESPIRATORY DISTRESS SYNDROME	cancer_typeUnknown	0.452	0	6.07924919948241e+20	0.9999
Ipilimumab_Nivolumab	ACUTE RESPIRATORY DISTRESS SYNDROME	comorbidity_group1	0.622	0.034	3.214	0.6506
Ipilimumab_Nivolumab	ACUTE RESPIRATORY DISTRESS SYNDROME	comorbidity_group>=2	2.243	0.684	6.521	0.1503
Ipilimumab_Nivolumab	ACUTE RESPIRATORY DISTRESS SYNDROME	organ_dysfunctionYes	0	NA	1.66797594125083e+29	0.9913
Ipilimumab_Nivolumab	ATELECTASIS	(Intercept)	0.001	0	0.009	2.01e-06
Ipilimumab_Nivolumab	ATELECTASIS	AGE	1.023	0.991	1.064	0.2161
Ipilimumab_Nivolumab	ATELECTASIS	SEXF	1.696	0.698	4.07	0.2336
Ipilimumab_Nivolumab	ATELECTASIS	concomitant_group>=3	1.45	0.579	3.819	0.4334
Ipilimumab_Nivolumab	ATELECTASIS	cancer_typeCRC	0.722	0.088	14.932	0.782
Ipilimumab_Nivolumab	ATELECTASIS	cancer_typeHNSCC	0	NA	5.97990230084925e+54	0.9945
Ipilimumab_Nivolumab	ATELECTASIS	cancer_typeMelanoma	0	NA	3.31185063166428e+56	0.9947
Ipilimumab_Nivolumab	ATELECTASIS	cancer_typeNSCLC	0.251	0.039	4.912	0.2147
Ipilimumab_Nivolumab	ATELECTASIS	cancer_typeOther_Solid	0.256	0.041	4.958	0.2174
Ipilimumab_Nivolumab	ATELECTASIS	cancer_typeProstate	0	NA	1.08683482595434e+40	0.9928
Ipilimumab_Nivolumab	ATELECTASIS	cancer_typeRCC	0.078	0.009	1.668	0.0344
Ipilimumab_Nivolumab	ATELECTASIS	cancer_typeUnknown	0	NA	Inf	0.9989
Ipilimumab_Nivolumab	ATELECTASIS	comorbidity_group1	0.498	0.027	2.519	0.5034
Ipilimumab_Nivolumab	ATELECTASIS	comorbidity_group>=2	0.771	0.119	2.875	0.7359
Ipilimumab_Nivolumab	ATELECTASIS	organ_dysfunctionYes	0	NA	7.63658061634434e+28	0.9914
Ipilimumab_Nivolumab	IMMUNE-MEDIATED CHOLANGITIS	(Intercept)	0	NA	1.86978608508744e+50	0.9911
Ipilimumab_Nivolumab	IMMUNE-MEDIATED CHOLANGITIS	AGE	1.016	0.985	1.059	0.3936
Ipilimumab_Nivolumab	IMMUNE-MEDIATED CHOLANGITIS	SEXF	0.896	0.282	2.446	0.8389
Ipilimumab_Nivolumab	IMMUNE-MEDIATED CHOLANGITIS	concomitant_group>=3	0.832	0.285	2.336	0.7283
Ipilimumab_Nivolumab	IMMUNE-MEDIATED CHOLANGITIS	cancer_typeCRC	2356928.537	0	2.92669311553919e+259	0.9942
Ipilimumab_Nivolumab	IMMUNE-MEDIATED CHOLANGITIS	cancer_typeHNSCC	0.894	0	1.51617036037614e+41	1
Ipilimumab_Nivolumab	IMMUNE-MEDIATED CHOLANGITIS	cancer_typeMelanoma	1.29	0	1.43206079862979e+43	0.9999
Ipilimumab_Nivolumab	IMMUNE-MEDIATED CHOLANGITIS	cancer_typeNSCLC	1667612.802	0	NA	0.9943
Ipilimumab_Nivolumab	IMMUNE-MEDIATED CHOLANGITIS	cancer_typeOther_Solid	1186002.702	0	NA	0.9944
Ipilimumab_Nivolumab	IMMUNE-MEDIATED CHOLANGITIS	cancer_typeProstate	0.853	0	2.02523114170225e+28	1
Ipilimumab_Nivolumab	IMMUNE-MEDIATED CHOLANGITIS	cancer_typeRCC	1144342.58	0	NA	0.9944
Ipilimumab_Nivolumab	IMMUNE-MEDIATED CHOLANGITIS	cancer_typeUnknown	1.626	0	Inf	1
Ipilimumab_Nivolumab	IMMUNE-MEDIATED CHOLANGITIS	comorbidity_group1	0.768	0.042	4.064	0.8024
Ipilimumab_Nivolumab	IMMUNE-MEDIATED CHOLANGITIS	comorbidity_group>=2	0.575	0.031	3.252	0.6064
Ipilimumab_Nivolumab	IMMUNE-MEDIATED CHOLANGITIS	organ_dysfunctionYes	0	NA	9.64606621341256e+33	0.9917
Ipilimumab_Nivolumab	IMMUNE-MEDIATED RENAL DISORDER	(Intercept)	0	NA	3.44594472162315e+79	0.9944
Ipilimumab_Nivolumab	IMMUNE-MEDIATED RENAL DISORDER	AGE	1.019	0.991	1.059	0.262
Ipilimumab_Nivolumab	IMMUNE-MEDIATED RENAL DISORDER	SEXF	0.764	0.249	1.961	0.601
Ipilimumab_Nivolumab	IMMUNE-MEDIATED RENAL DISORDER	concomitant_group>=3	0.553	0.2	1.409	0.227
Ipilimumab_Nivolumab	IMMUNE-MEDIATED RENAL DISORDER	cancer_typeCRC	1.006	0	4.96094063963398e+44	1
Ipilimumab_Nivolumab	IMMUNE-MEDIATED RENAL DISORDER	cancer_typeHNSCC	0.836	0	7.82547876772581e+61	1
Ipilimumab_Nivolumab	IMMUNE-MEDIATED RENAL DISORDER	cancer_typeMelanoma	1.272	0	9.39627911335703e+62	1
Ipilimumab_Nivolumab	IMMUNE-MEDIATED RENAL DISORDER	cancer_typeNSCLC	7139842.267	0	Inf	0.9962
Ipilimumab_Nivolumab	IMMUNE-MEDIATED RENAL DISORDER	cancer_typeOther_Solid	1397840.877	0	NA	0.9966
Ipilimumab_Nivolumab	IMMUNE-MEDIATED RENAL DISORDER	cancer_typeProstate	0.745	0	3.03695508838475e+36	0.9999
Ipilimumab_Nivolumab	IMMUNE-MEDIATED RENAL DISORDER	cancer_typeRCC	3923810.545	0	NA	0.9963
Ipilimumab_Nivolumab	IMMUNE-MEDIATED RENAL DISORDER	cancer_typeUnknown	1.614	0	5.34516027373065e+299	1
Ipilimumab_Nivolumab	IMMUNE-MEDIATED RENAL DISORDER	comorbidity_group1	0.641	0.035	3.287	0.6709
Ipilimumab_Nivolumab	IMMUNE-MEDIATED RENAL DISORDER	comorbidity_group>=2	0.523	0.028	2.929	0.545
Ipilimumab_Nivolumab	IMMUNE-MEDIATED RENAL DISORDER	organ_dysfunctionYes	0	NA	7.20638460539263e+52	0.9945
Ipilimumab_Nivolumab	EMBOLISM	(Intercept)	0	0	1.05701595181111e+61	0.9945
Ipilimumab_Nivolumab	EMBOLISM	AGE	1.006	0.977	1.045	0.7391
Ipilimumab_Nivolumab	EMBOLISM	SEXF	0.765	0.242	2.072	0.6159
Ipilimumab_Nivolumab	EMBOLISM	concomitant_group>=3	1.154	0.404	3.244	0.784
Ipilimumab_Nivolumab	EMBOLISM	cancer_typeCRC	0.846	0	4.52922082156943e+49	1
Ipilimumab_Nivolumab	EMBOLISM	cancer_typeHNSCC	0.793	0	7.85992255111742e+59	1
Ipilimumab_Nivolumab	EMBOLISM	cancer_typeMelanoma	0.825	0	1.88516996239996e+70	1
Ipilimumab_Nivolumab	EMBOLISM	cancer_typeNSCLC	2693703.982	0	NA	0.9964
Ipilimumab_Nivolumab	EMBOLISM	cancer_typeOther_Solid	9166949.058	0	NA	0.9961
Ipilimumab_Nivolumab	EMBOLISM	cancer_typeProstate	0.718	0	5.62559867004376e+59	0.9999
Ipilimumab_Nivolumab	EMBOLISM	cancer_typeRCC	488794.214	0	NA	0.9968
Ipilimumab_Nivolumab	EMBOLISM	cancer_typeUnknown	0.72	0	Inf	1
Ipilimumab_Nivolumab	EMBOLISM	comorbidity_group1	0	NA	4.75599871312289e+23	0.9882
Ipilimumab_Nivolumab	EMBOLISM	comorbidity_group>=2	1.132	0.17	4.558	0.876
Ipilimumab_Nivolumab	EMBOLISM	organ_dysfunctionYes	0	0	0	0.9941
Ipilimumab_Nivolumab	CARDIOMYOPATHY	(Intercept)	0	NA	4.02263898775619e+69	0.9942
Ipilimumab_Nivolumab	CARDIOMYOPATHY	AGE	1.015	0.984	1.06	0.4215
Ipilimumab_Nivolumab	CARDIOMYOPATHY	SEXF	1.634	0.543	4.577	0.3562
Ipilimumab_Nivolumab	CARDIOMYOPATHY	concomitant_group>=3	0.446	0.106	1.436	0.2122
Ipilimumab_Nivolumab	CARDIOMYOPATHY	cancer_typeCRC	1.518	0	6.82889987175228e+41	0.9999
Ipilimumab_Nivolumab	CARDIOMYOPATHY	cancer_typeHNSCC	1.528	0	2.21522154365447e+66	0.9999
Ipilimumab_Nivolumab	CARDIOMYOPATHY	cancer_typeMelanoma	1.196	0	5.14696833451528e+73	1
Ipilimumab_Nivolumab	CARDIOMYOPATHY	cancer_typeNSCLC	1224721.987	0	NA	0.9966
Ipilimumab_Nivolumab	CARDIOMYOPATHY	cancer_typeOther_Solid	4933894.153	0	NA	0.9962
Ipilimumab_Nivolumab	CARDIOMYOPATHY	cancer_typeProstate	1.526	0	7.79479186987442e+46	0.9999
Ipilimumab_Nivolumab	CARDIOMYOPATHY	cancer_typeRCC	6253908.216	0	1.20716520994449e+283	0.9962
Ipilimumab_Nivolumab	CARDIOMYOPATHY	cancer_typeUnknown	1.541	0	4.95360896995052e+183	1
Ipilimumab_Nivolumab	CARDIOMYOPATHY	comorbidity_group1	0	0	77039591191.157	0.9884
Ipilimumab_Nivolumab	CARDIOMYOPATHY	comorbidity_group>=2	0.824	0.041	5.722	0.8649
Ipilimumab_Nivolumab	CARDIOMYOPATHY	organ_dysfunctionYes	5.244	0.28	28.604	0.1206
Ipilimumab_Nivolumab	COLITIS ULCERATIVE	(Intercept)	0	NA	3.37348216912672e+79	0.9948
Ipilimumab_Nivolumab	COLITIS ULCERATIVE	AGE	1	0.977	1.031	0.9716
Ipilimumab_Nivolumab	COLITIS ULCERATIVE	SEXF	0.442	0.102	1.334	0.1959
Ipilimumab_Nivolumab	COLITIS ULCERATIVE	concomitant_group>=3	0.727	0.247	2.002	0.5437
Ipilimumab_Nivolumab	COLITIS ULCERATIVE	cancer_typeCRC	0.648	0	7.83981371474103e+46	0.9999
Ipilimumab_Nivolumab	COLITIS ULCERATIVE	cancer_typeHNSCC	0.551	0	8.28161108197305e+52	0.9999
Ipilimumab_Nivolumab	COLITIS ULCERATIVE	cancer_typeMelanoma	0.482	0	1.43337265268908e+66	0.9999
Ipilimumab_Nivolumab	COLITIS ULCERATIVE	cancer_typeNSCLC	3846335.227	0	1.14413600201115e+216	0.9963
Ipilimumab_Nivolumab	COLITIS ULCERATIVE	cancer_typeOther_Solid	2074348.977	0	NA	0.9965
Ipilimumab_Nivolumab	COLITIS ULCERATIVE	cancer_typeProstate	0.439	0	2.68923556363971e+56	0.9998
Ipilimumab_Nivolumab	COLITIS ULCERATIVE	cancer_typeRCC	2126718.999	0	NA	0.9965
Ipilimumab_Nivolumab	COLITIS ULCERATIVE	cancer_typeUnknown	0.306	0	Inf	1
Ipilimumab_Nivolumab	COLITIS ULCERATIVE	comorbidity_group1	0	NA	4.16325661864018e+23	0.9886
Ipilimumab_Nivolumab	COLITIS ULCERATIVE	comorbidity_group>=2	1.738	0.37	6.338	0.428
Ipilimumab_Nivolumab	COLITIS ULCERATIVE	organ_dysfunctionYes	0	NA	1.3550995197177e+54	0.9944
Ipilimumab_Nivolumab	CLOSTRIDIUM DIFFICILE COLITIS	(Intercept)	0.001	0	0.011	5.33e-06
Ipilimumab_Nivolumab	CLOSTRIDIUM DIFFICILE COLITIS	AGE	1.029	0.996	1.072	0.1363
Ipilimumab_Nivolumab	CLOSTRIDIUM DIFFICILE COLITIS	SEXF	1.699	0.691	4.038	0.2326
Ipilimumab_Nivolumab	CLOSTRIDIUM DIFFICILE COLITIS	concomitant_group>=3	0.487	0.163	1.306	0.1699
Ipilimumab_Nivolumab	CLOSTRIDIUM DIFFICILE COLITIS	cancer_typeCRC	0	NA	1781375087369414	0.9861
Ipilimumab_Nivolumab	CLOSTRIDIUM DIFFICILE COLITIS	cancer_typeHNSCC	0	0	9.09512119068725e+42	0.9944
Ipilimumab_Nivolumab	CLOSTRIDIUM DIFFICILE COLITIS	cancer_typeMelanoma	0	0	8.4043218302192e+35	0.9944
Ipilimumab_Nivolumab	CLOSTRIDIUM DIFFICILE COLITIS	cancer_typeNSCLC	0.178	0.026	3.566	0.1293
Ipilimumab_Nivolumab	CLOSTRIDIUM DIFFICILE COLITIS	cancer_typeOther_Solid	0.209	0.033	4.055	0.1571
Ipilimumab_Nivolumab	CLOSTRIDIUM DIFFICILE COLITIS	cancer_typeProstate	0	NA	3.42459545842742e+39	0.9926
Ipilimumab_Nivolumab	CLOSTRIDIUM DIFFICILE COLITIS	cancer_typeRCC	0.159	0.025	3.116	0.0991
Ipilimumab_Nivolumab	CLOSTRIDIUM DIFFICILE COLITIS	cancer_typeUnknown	0	NA	4.24437370790161e+291	0.9989
Ipilimumab_Nivolumab	CLOSTRIDIUM DIFFICILE COLITIS	comorbidity_group1	0.848	0.046	4.479	0.8761
Ipilimumab_Nivolumab	CLOSTRIDIUM DIFFICILE COLITIS	comorbidity_group>=2	3.028	0.758	10.623	0.0917
Ipilimumab_Nivolumab	CLOSTRIDIUM DIFFICILE COLITIS	organ_dysfunctionYes	0	NA	1.54635248663165e+29	0.9913
Ipilimumab_Nivolumab	EOSINOPHIL COUNT INCREASED	(Intercept)	0	NA	2.45138543360456e+44	0.9913
Ipilimumab_Nivolumab	EOSINOPHIL COUNT INCREASED	AGE	0.995	0.974	1.023	0.691
Ipilimumab_Nivolumab	EOSINOPHIL COUNT INCREASED	SEXF	1.325	0.526	3.117	0.5292
Ipilimumab_Nivolumab	EOSINOPHIL COUNT INCREASED	concomitant_group>=3	1.362	0.536	3.532	0.515
Ipilimumab_Nivolumab	EOSINOPHIL COUNT INCREASED	cancer_typeCRC	1.101	0	6.15175708989106e+26	1
Ipilimumab_Nivolumab	EOSINOPHIL COUNT INCREASED	cancer_typeHNSCC	1.238	0	2.59718922489621e+36	0.9999
Ipilimumab_Nivolumab	EOSINOPHIL COUNT INCREASED	cancer_typeMelanoma	1.484	0	9.46155063399269e+37	0.9999
Ipilimumab_Nivolumab	EOSINOPHIL COUNT INCREASED	cancer_typeNSCLC	3365508.902	0	NA	0.994
Ipilimumab_Nivolumab	EOSINOPHIL COUNT INCREASED	cancer_typeOther_Solid	1714289.206	0	NA	0.9943
Ipilimumab_Nivolumab	EOSINOPHIL COUNT INCREASED	cancer_typeProstate	1.429	0	2.52286070893946e+32	0.9999
Ipilimumab_Nivolumab	EOSINOPHIL COUNT INCREASED	cancer_typeRCC	2639087.737	0	NA	0.9941
Ipilimumab_Nivolumab	EOSINOPHIL COUNT INCREASED	cancer_typeUnknown	1.66	0	1.30961581508941e+102	1
Ipilimumab_Nivolumab	EOSINOPHIL COUNT INCREASED	comorbidity_group1	1.044	0.162	3.829	0.9554
Ipilimumab_Nivolumab	EOSINOPHIL COUNT INCREASED	comorbidity_group>=2	0.751	0.115	2.86	0.713
Ipilimumab_Nivolumab	EOSINOPHIL COUNT INCREASED	organ_dysfunctionYes	0	NA	5.23730817939151e+29	0.9914
Ipilimumab_Nivolumab	PSORIASIS	(Intercept)	0	NA	1.5819718324633e+82	0.9951
Ipilimumab_Nivolumab	PSORIASIS	AGE	0.979	0.962	0.999	0.0235
Ipilimumab_Nivolumab	PSORIASIS	SEXF	0.29	0.046	1.012	0.0983
Ipilimumab_Nivolumab	PSORIASIS	concomitant_group>=3	1.066	0.366	2.889	0.9022
Ipilimumab_Nivolumab	PSORIASIS	cancer_typeCRC	0.436	0	1.07319224252826e+45	0.9998
Ipilimumab_Nivolumab	PSORIASIS	cancer_typeHNSCC	0.412	0	2.37856363334571e+62	0.9999
Ipilimumab_Nivolumab	PSORIASIS	cancer_typeMelanoma	0.33	0	2.33926003174043e+63	0.9998
Ipilimumab_Nivolumab	PSORIASIS	cancer_typeNSCLC	1059163.92	0	NA	0.9966
Ipilimumab_Nivolumab	PSORIASIS	cancer_typeOther_Solid	1271520.296	0	NA	0.9966
Ipilimumab_Nivolumab	PSORIASIS	cancer_typeProstate	0.37	0	2.22874403280036e+46	0.9998
Ipilimumab_Nivolumab	PSORIASIS	cancer_typeRCC	3319293.088	0	NA	0.9963
Ipilimumab_Nivolumab	PSORIASIS	cancer_typeUnknown	0.256	0	2.76044098978834e+64	0.9999
Ipilimumab_Nivolumab	PSORIASIS	comorbidity_group1	0	NA	9.31318032940256e+21	0.9882
Ipilimumab_Nivolumab	PSORIASIS	comorbidity_group>=2	1.514	0.322	5.537	0.5528
Ipilimumab_Nivolumab	PSORIASIS	organ_dysfunctionYes	0	NA	1.2170858651572e+46	0.9941
Ipilimumab_Nivolumab	MELAENA	(Intercept)	0	0	6.18934567307491e+48	0.9946
Ipilimumab_Nivolumab	MELAENA	AGE	0.993	0.97	1.024	0.5909
Ipilimumab_Nivolumab	MELAENA	SEXF	1.135	0.355	3.144	0.8156
Ipilimumab_Nivolumab	MELAENA	concomitant_group>=3	1.148	0.382	3.367	0.8001
Ipilimumab_Nivolumab	MELAENA	cancer_typeCRC	1.084	0	6.08118473880555e+45	1
Ipilimumab_Nivolumab	MELAENA	cancer_typeHNSCC	1.177	0	1.6070888986551e+69	1
Ipilimumab_Nivolumab	MELAENA	cancer_typeMelanoma	1.597	0	3.90675027394711e+73	0.9999
Ipilimumab_Nivolumab	MELAENA	cancer_typeNSCLC	5106913.88	0	NA	0.9963
Ipilimumab_Nivolumab	MELAENA	cancer_typeOther_Solid	2224021.113	0	NA	0.9965
Ipilimumab_Nivolumab	MELAENA	cancer_typeProstate	1.368	0	3.07695189957142e+46	0.9999
Ipilimumab_Nivolumab	MELAENA	cancer_typeRCC	6702894.603	0	NA	0.9962
Ipilimumab_Nivolumab	MELAENA	cancer_typeUnknown	2.039	0	Inf	1
Ipilimumab_Nivolumab	MELAENA	comorbidity_group1	0.746	0.04	3.965	0.7814
Ipilimumab_Nivolumab	MELAENA	comorbidity_group>=2	0.53	0.028	3.011	0.5542
Ipilimumab_Nivolumab	MELAENA	organ_dysfunctionYes	0	NA	5.87147277049699e+60	0.9945
Ipilimumab_Nivolumab	LARGE INTESTINE PERFORATION	(Intercept)	0	NA	4.45431042337985e+54	0.9912
Ipilimumab_Nivolumab	LARGE INTESTINE PERFORATION	AGE	1.024	0.987	1.076	0.2838
Ipilimumab_Nivolumab	LARGE INTESTINE PERFORATION	SEXF	0.364	0.056	1.374	0.192
Ipilimumab_Nivolumab	LARGE INTESTINE PERFORATION	concomitant_group>=3	0.528	0.141	1.691	0.3037
Ipilimumab_Nivolumab	LARGE INTESTINE PERFORATION	cancer_typeCRC	1436733.485	0	NA	0.9943
Ipilimumab_Nivolumab	LARGE INTESTINE PERFORATION	cancer_typeHNSCC	0.438	0	5.17695698774748e+20	0.9998
Ipilimumab_Nivolumab	LARGE INTESTINE PERFORATION	cancer_typeMelanoma	0.584	0	1.54479611423313e+43	0.9999
Ipilimumab_Nivolumab	LARGE INTESTINE PERFORATION	cancer_typeNSCLC	266309.335	0	NA	0.995
Ipilimumab_Nivolumab	LARGE INTESTINE PERFORATION	cancer_typeOther_Solid	705939.438	0	NA	0.9946
Ipilimumab_Nivolumab	LARGE INTESTINE PERFORATION	cancer_typeProstate	2725037.559	0	NA	0.994
Ipilimumab_Nivolumab	LARGE INTESTINE PERFORATION	cancer_typeRCC	405292.898	0	NA	0.9948
Ipilimumab_Nivolumab	LARGE INTESTINE PERFORATION	cancer_typeUnknown	0.532	0	Inf	1
Ipilimumab_Nivolumab	LARGE INTESTINE PERFORATION	comorbidity_group1	1.383	0.073	7.743	0.7628
Ipilimumab_Nivolumab	LARGE INTESTINE PERFORATION	comorbidity_group>=2	0.97	0.05	6.261	0.9785
Ipilimumab_Nivolumab	LARGE INTESTINE PERFORATION	organ_dysfunctionYes	0	NA	1.86393694151964e+36	0.9915
Ipilimumab_Nivolumab	CACHEXIA	(Intercept)	0	NA	3.03464348897849e+73	0.9946
Ipilimumab_Nivolumab	CACHEXIA	AGE	0.995	0.972	1.027	0.7267
Ipilimumab_Nivolumab	CACHEXIA	SEXF	1.004	0.317	2.731	0.9938
Ipilimumab_Nivolumab	CACHEXIA	concomitant_group>=3	0.684	0.206	2.085	0.5137
Ipilimumab_Nivolumab	CACHEXIA	cancer_typeCRC	0.988	0	1.73881907151404e+50	1
Ipilimumab_Nivolumab	CACHEXIA	cancer_typeHNSCC	0.994	0	1.01464044492525e+62	1
Ipilimumab_Nivolumab	CACHEXIA	cancer_typeMelanoma	0.753	0	2.955323263012e+53	1
Ipilimumab_Nivolumab	CACHEXIA	cancer_typeNSCLC	3121087.328	0	NA	0.9964
Ipilimumab_Nivolumab	CACHEXIA	cancer_typeOther_Solid	2576200.958	0	NA	0.9964
Ipilimumab_Nivolumab	CACHEXIA	cancer_typeProstate	0.894	0	9.98167158195064e+44	1
Ipilimumab_Nivolumab	CACHEXIA	cancer_typeRCC	5259561.307	0	NA	0.9963
Ipilimumab_Nivolumab	CACHEXIA	cancer_typeUnknown	0.375	0	Inf	1
Ipilimumab_Nivolumab	CACHEXIA	comorbidity_group1	2.229	0.331	8.943	0.3164
Ipilimumab_Nivolumab	CACHEXIA	comorbidity_group>=2	2.572	0.516	10.503	0.2034
Ipilimumab_Nivolumab	CACHEXIA	organ_dysfunctionYes	0	NA	3.39538100687925e+58	0.9944
Ipilimumab_Nivolumab	INAPPROPRIATE ANTIDIURETIC HORMONE SECRETION	(Intercept)	0	NA	3.3220490259e+79	0.9944
Ipilimumab_Nivolumab	INAPPROPRIATE ANTIDIURETIC HORMONE SECRETION	AGE	1.006	0.981	1.041	0.6663
Ipilimumab_Nivolumab	INAPPROPRIATE ANTIDIURETIC HORMONE SECRETION	SEXF	1.526	0.593	3.723	0.3591
Ipilimumab_Nivolumab	INAPPROPRIATE ANTIDIURETIC HORMONE SECRETION	concomitant_group>=3	0.863	0.323	2.208	0.7598
Ipilimumab_Nivolumab	INAPPROPRIATE ANTIDIURETIC HORMONE SECRETION	cancer_typeCRC	8451548.328	0	NA	0.9961
Ipilimumab_Nivolumab	INAPPROPRIATE ANTIDIURETIC HORMONE SECRETION	cancer_typeHNSCC	1.452	0	9.59984222731875e+60	0.9999
Ipilimumab_Nivolumab	INAPPROPRIATE ANTIDIURETIC HORMONE SECRETION	cancer_typeMelanoma	1.53	0	5.06598712957072e+64	0.9999
Ipilimumab_Nivolumab	INAPPROPRIATE ANTIDIURETIC HORMONE SECRETION	cancer_typeNSCLC	7248817.456	0	NA	0.9962
Ipilimumab_Nivolumab	INAPPROPRIATE ANTIDIURETIC HORMONE SECRETION	cancer_typeOther_Solid	5526656.976	0	Inf	0.9962
Ipilimumab_Nivolumab	INAPPROPRIATE ANTIDIURETIC HORMONE SECRETION	cancer_typeProstate	1.651	0	3.8267704440648e+55	0.9999
Ipilimumab_Nivolumab	INAPPROPRIATE ANTIDIURETIC HORMONE SECRETION	cancer_typeRCC	6345119.333	0	Inf	0.9962
Ipilimumab_Nivolumab	INAPPROPRIATE ANTIDIURETIC HORMONE SECRETION	cancer_typeUnknown	3.089	0	Inf	1
Ipilimumab_Nivolumab	INAPPROPRIATE ANTIDIURETIC HORMONE SECRETION	comorbidity_group1	0	NA	1.27820550718535e+23	0.9884
Ipilimumab_Nivolumab	INAPPROPRIATE ANTIDIURETIC HORMONE SECRETION	comorbidity_group>=2	0.401	0.022	2.187	0.3904
Ipilimumab_Nivolumab	INAPPROPRIATE ANTIDIURETIC HORMONE SECRETION	organ_dysfunctionYes	4.359	0.237	22.499	0.1602
Ipilimumab_Nivolumab	MENTAL STATUS CHANGES	(Intercept)	0.006	0	0.053	3.06e-05
Ipilimumab_Nivolumab	MENTAL STATUS CHANGES	AGE	1.002	0.976	1.037	0.8989
Ipilimumab_Nivolumab	MENTAL STATUS CHANGES	SEXF	1.975	0.728	5.349	0.1732
Ipilimumab_Nivolumab	MENTAL STATUS CHANGES	concomitant_group>=3	0.437	0.138	1.197	0.1264
Ipilimumab_Nivolumab	MENTAL STATUS CHANGES	cancer_typeCRC	0	NA	12445241581797720064	0.9858
Ipilimumab_Nivolumab	MENTAL STATUS CHANGES	cancer_typeHNSCC	0	NA	5.74662773261027e+57	0.9943
Ipilimumab_Nivolumab	MENTAL STATUS CHANGES	cancer_typeMelanoma	0	NA	1.31086254552932e+60	0.9946
Ipilimumab_Nivolumab	MENTAL STATUS CHANGES	cancer_typeNSCLC	0.101	0.017	0.786	0.0131
Ipilimumab_Nivolumab	MENTAL STATUS CHANGES	cancer_typeOther_Solid	0.196	0.045	1.354	0.0479
Ipilimumab_Nivolumab	MENTAL STATUS CHANGES	cancer_typeProstate	0.805	0.033	10.256	0.8704
Ipilimumab_Nivolumab	MENTAL STATUS CHANGES	cancer_typeRCC	0.045	0.007	0.369	0.0014
Ipilimumab_Nivolumab	MENTAL STATUS CHANGES	cancer_typeUnknown	0	NA	2.17753836508422e+289	0.9989
Ipilimumab_Nivolumab	MENTAL STATUS CHANGES	comorbidity_group1	1.032	0.056	5.499	0.9759
Ipilimumab_Nivolumab	MENTAL STATUS CHANGES	comorbidity_group>=2	0.879	0.046	5.311	0.9065
Ipilimumab_Nivolumab	MENTAL STATUS CHANGES	organ_dysfunctionYes	0	NA	2.71734736820301e+30	0.9913
Ipilimumab_Nivolumab	AUTOIMMUNE COLITIS	(Intercept)	0	NA	4.02874743423856e+50	0.9916
Ipilimumab_Nivolumab	AUTOIMMUNE COLITIS	AGE	0.997	0.972	1.032	0.8502
Ipilimumab_Nivolumab	AUTOIMMUNE COLITIS	SEXF	0.637	0.176	1.854	0.4402
Ipilimumab_Nivolumab	AUTOIMMUNE COLITIS	concomitant_group>=3	1.559	0.558	4.514	0.397
Ipilimumab_Nivolumab	AUTOIMMUNE COLITIS	cancer_typeCRC	3582226.342	0	NA	0.994
Ipilimumab_Nivolumab	AUTOIMMUNE COLITIS	cancer_typeHNSCC	0.694	0	2.71208128100651e+36	0.9999
Ipilimumab_Nivolumab	AUTOIMMUNE COLITIS	cancer_typeMelanoma	1.041	0	1.19201292168351e+39	1
Ipilimumab_Nivolumab	AUTOIMMUNE COLITIS	cancer_typeNSCLC	690377.69	0	NA	0.9946
Ipilimumab_Nivolumab	AUTOIMMUNE COLITIS	cancer_typeOther_Solid	1675776.617	0	NA	0.9943
Ipilimumab_Nivolumab	AUTOIMMUNE COLITIS	cancer_typeProstate	6188712.478	0	NA	0.9938
Ipilimumab_Nivolumab	AUTOIMMUNE COLITIS	cancer_typeRCC	897123.389	0	NA	0.9945
Ipilimumab_Nivolumab	AUTOIMMUNE COLITIS	cancer_typeUnknown	1.685	0	Inf	1
Ipilimumab_Nivolumab	AUTOIMMUNE COLITIS	comorbidity_group1	0.769	0.042	4.013	0.8028
Ipilimumab_Nivolumab	AUTOIMMUNE COLITIS	comorbidity_group>=2	0.455	0.025	2.464	0.4578
Ipilimumab_Nivolumab	AUTOIMMUNE COLITIS	organ_dysfunctionYes	0	NA	4.06712251983452e+33	0.9915
Ipilimumab_Nivolumab	CARDIOGENIC SHOCK	(Intercept)	0	NA	2.37206298961377e+83	0.995
Ipilimumab_Nivolumab	CARDIOGENIC SHOCK	AGE	0.986	0.968	1.009	0.1625
Ipilimumab_Nivolumab	CARDIOGENIC SHOCK	SEXF	0.297	0.047	1.042	0.1054
Ipilimumab_Nivolumab	CARDIOGENIC SHOCK	concomitant_group>=3	0.415	0.113	1.278	0.1498
Ipilimumab_Nivolumab	CARDIOGENIC SHOCK	cancer_typeCRC	0.484	0	3.25358815968053e+42	0.9998
Ipilimumab_Nivolumab	CARDIOGENIC SHOCK	cancer_typeHNSCC	0.432	0	4.2564841250695e+60	0.9999
Ipilimumab_Nivolumab	CARDIOGENIC SHOCK	cancer_typeMelanoma	0.253	0	1.10763465687985e+43	0.9998
Ipilimumab_Nivolumab	CARDIOGENIC SHOCK	cancer_typeNSCLC	1808519.848	0	NA	0.9965
Ipilimumab_Nivolumab	CARDIOGENIC SHOCK	cancer_typeOther_Solid	1112263.046	0	NA	0.9966
Ipilimumab_Nivolumab	CARDIOGENIC SHOCK	cancer_typeProstate	0.309	0	2.51689882836326e+46	0.9998
Ipilimumab_Nivolumab	CARDIOGENIC SHOCK	cancer_typeRCC	2171612.771	0	NA	0.9964
Ipilimumab_Nivolumab	CARDIOGENIC SHOCK	cancer_typeUnknown	0.09	0	6.65231024425972e+251	0.9999
Ipilimumab_Nivolumab	CARDIOGENIC SHOCK	comorbidity_group1	0	NA	8.85209632207961e+22	0.9886
Ipilimumab_Nivolumab	CARDIOGENIC SHOCK	comorbidity_group>=2	3.959	0.928	15.774	0.0513
Ipilimumab_Nivolumab	CARDIOGENIC SHOCK	organ_dysfunctionYes	0	NA	1.22556723263344e+52	0.9941
Ipilimumab_Nivolumab	AUTOIMMUNE THYROIDITIS	(Intercept)	0	NA	8.68924613387982e+149	0.9964
Ipilimumab_Nivolumab	AUTOIMMUNE THYROIDITIS	AGE	1.032	0.994	1.082	0.1553
Ipilimumab_Nivolumab	AUTOIMMUNE THYROIDITIS	SEXF	0.279	0.044	0.995	0.0908
Ipilimumab_Nivolumab	AUTOIMMUNE THYROIDITIS	concomitant_group>=3	1.062	0.377	2.903	0.9066
Ipilimumab_Nivolumab	AUTOIMMUNE THYROIDITIS	cancer_typeCRC	0.481	0	1.0142917811435e+81	0.9999
Ipilimumab_Nivolumab	AUTOIMMUNE THYROIDITIS	cancer_typeHNSCC	0.311	0	1.02740545491424e+112	0.9999
Ipilimumab_Nivolumab	AUTOIMMUNE THYROIDITIS	cancer_typeMelanoma	0.817	0	3.08654442772599e+100	1
Ipilimumab_Nivolumab	AUTOIMMUNE THYROIDITIS	cancer_typeNSCLC	2840034.263	0	NA	0.9978
Ipilimumab_Nivolumab	AUTOIMMUNE THYROIDITIS	cancer_typeOther_Solid	6004820.962	0	NA	0.9977
Ipilimumab_Nivolumab	AUTOIMMUNE THYROIDITIS	cancer_typeProstate	0.277	0	8.3561284205592e+96	0.9999
Ipilimumab_Nivolumab	AUTOIMMUNE THYROIDITIS	cancer_typeRCC	3033770.022	0	NA	0.9978
Ipilimumab_Nivolumab	AUTOIMMUNE THYROIDITIS	cancer_typeUnknown	3883579.734	0	Inf	0.9996
Ipilimumab_Nivolumab	AUTOIMMUNE THYROIDITIS	comorbidity_group1	1.59	0.243	6.058	0.5517
Ipilimumab_Nivolumab	AUTOIMMUNE THYROIDITIS	comorbidity_group>=2	0	NA	5.30487763386732e+35	0.991
Ipilimumab_Nivolumab	AUTOIMMUNE THYROIDITIS	organ_dysfunctionYes	0	NA	2.75512677118118e+94	0.9962
Ipilimumab_Nivolumab	GUILLAIN-BARRE SYNDROME	(Intercept)	0	NA	1.4048050170981e+94	0.9947
Ipilimumab_Nivolumab	GUILLAIN-BARRE SYNDROME	AGE	0.995	0.971	1.027	0.6967
Ipilimumab_Nivolumab	GUILLAIN-BARRE SYNDROME	SEXF	0.775	0.213	2.288	0.6642
Ipilimumab_Nivolumab	GUILLAIN-BARRE SYNDROME	concomitant_group>=3	0.468	0.126	1.467	0.2158
Ipilimumab_Nivolumab	GUILLAIN-BARRE SYNDROME	cancer_typeCRC	1.014	0	2.42165167342788e+53	1
Ipilimumab_Nivolumab	GUILLAIN-BARRE SYNDROME	cancer_typeHNSCC	0.956	0	1.09515957365514e+74	1
Ipilimumab_Nivolumab	GUILLAIN-BARRE SYNDROME	cancer_typeMelanoma	1.098	0	1.02230744012057e+33	1
Ipilimumab_Nivolumab	GUILLAIN-BARRE SYNDROME	cancer_typeNSCLC	3401819.434	0	NA	0.9963
Ipilimumab_Nivolumab	GUILLAIN-BARRE SYNDROME	cancer_typeOther_Solid	4856568.055	0	NA	0.9963
Ipilimumab_Nivolumab	GUILLAIN-BARRE SYNDROME	cancer_typeProstate	0.918	0	1.39004502352797e+48	1
Ipilimumab_Nivolumab	GUILLAIN-BARRE SYNDROME	cancer_typeRCC	2424070.092	0	NA	0.9964
Ipilimumab_Nivolumab	GUILLAIN-BARRE SYNDROME	cancer_typeUnknown	0.736	0	Inf	1
Ipilimumab_Nivolumab	GUILLAIN-BARRE SYNDROME	comorbidity_group1	1.257	0.067	6.887	0.8302
Ipilimumab_Nivolumab	GUILLAIN-BARRE SYNDROME	comorbidity_group>=2	1.034	0.053	6.672	0.9762
Ipilimumab_Nivolumab	GUILLAIN-BARRE SYNDROME	organ_dysfunctionYes	0	NA	2.3892282521478e+62	0.9945
Ipilimumab_Nivolumab	IMMUNE-MEDIATED HYPERTHYROIDISM	(Intercept)	0.01	0	0.098	5e-04
Ipilimumab_Nivolumab	IMMUNE-MEDIATED HYPERTHYROIDISM	AGE	0.991	0.971	1.019	0.4729
Ipilimumab_Nivolumab	IMMUNE-MEDIATED HYPERTHYROIDISM	SEXF	0.951	0.304	2.575	0.9253
Ipilimumab_Nivolumab	IMMUNE-MEDIATED HYPERTHYROIDISM	concomitant_group>=3	0.59	0.2	1.596	0.3105
Ipilimumab_Nivolumab	IMMUNE-MEDIATED HYPERTHYROIDISM	cancer_typeCRC	0	NA	7.87535542841785e+36	0.991
Ipilimumab_Nivolumab	IMMUNE-MEDIATED HYPERTHYROIDISM	cancer_typeHNSCC	0	NA	3.54300845950541e+102	0.9964
Ipilimumab_Nivolumab	IMMUNE-MEDIATED HYPERTHYROIDISM	cancer_typeMelanoma	0	NA	3.21227227252235e+106	0.9966
Ipilimumab_Nivolumab	IMMUNE-MEDIATED HYPERTHYROIDISM	cancer_typeNSCLC	0.287	0.042	5.725	0.2714
Ipilimumab_Nivolumab	IMMUNE-MEDIATED HYPERTHYROIDISM	cancer_typeOther_Solid	0.166	0.023	3.346	0.1174
Ipilimumab_Nivolumab	IMMUNE-MEDIATED HYPERTHYROIDISM	cancer_typeProstate	0	NA	7.9238637016715e+75	0.9953
Ipilimumab_Nivolumab	IMMUNE-MEDIATED HYPERTHYROIDISM	cancer_typeRCC	0.084	0.01	1.764	0.0372
Ipilimumab_Nivolumab	IMMUNE-MEDIATED HYPERTHYROIDISM	cancer_typeUnknown	0	0	Inf	0.9993
Ipilimumab_Nivolumab	IMMUNE-MEDIATED HYPERTHYROIDISM	comorbidity_group1	0	NA	1.40370714841955e+24	0.9886
Ipilimumab_Nivolumab	IMMUNE-MEDIATED HYPERTHYROIDISM	comorbidity_group>=2	0.666	0.035	3.823	0.7056
Ipilimumab_Nivolumab	IMMUNE-MEDIATED HYPERTHYROIDISM	organ_dysfunctionYes	0	NA	1.62258057838141e+55	0.9945
Ipilimumab_Nivolumab	UPPER GASTROINTESTINAL HAEMORRHAGE	(Intercept)	0	0	5.33493059150485e+52	0.9947
Ipilimumab_Nivolumab	UPPER GASTROINTESTINAL HAEMORRHAGE	AGE	0.987	0.964	1.016	0.311
Ipilimumab_Nivolumab	UPPER GASTROINTESTINAL HAEMORRHAGE	SEXF	0.842	0.265	2.305	0.7497
Ipilimumab_Nivolumab	UPPER GASTROINTESTINAL HAEMORRHAGE	concomitant_group>=3	1.366	0.489	3.834	0.5463
Ipilimumab_Nivolumab	UPPER GASTROINTESTINAL HAEMORRHAGE	cancer_typeCRC	0.944	0	9.2558664894646e+41	1
Ipilimumab_Nivolumab	UPPER GASTROINTESTINAL HAEMORRHAGE	cancer_typeHNSCC	36904214.236	0	Inf	0.9958
Ipilimumab_Nivolumab	UPPER GASTROINTESTINAL HAEMORRHAGE	cancer_typeMelanoma	2.152	0	4.43508014444538e+67	0.9999
Ipilimumab_Nivolumab	UPPER GASTROINTESTINAL HAEMORRHAGE	cancer_typeNSCLC	796512.007	0	NA	0.9967
Ipilimumab_Nivolumab	UPPER GASTROINTESTINAL HAEMORRHAGE	cancer_typeOther_Solid	8096456.326	0	NA	0.9961
Ipilimumab_Nivolumab	UPPER GASTROINTESTINAL HAEMORRHAGE	cancer_typeProstate	1.265	0	1.21264990223683e+49	1
Ipilimumab_Nivolumab	UPPER GASTROINTESTINAL HAEMORRHAGE	cancer_typeRCC	3524260.529	0	NA	0.9963
Ipilimumab_Nivolumab	UPPER GASTROINTESTINAL HAEMORRHAGE	cancer_typeUnknown	3653360.637	0	Inf	0.9994
Ipilimumab_Nivolumab	UPPER GASTROINTESTINAL HAEMORRHAGE	comorbidity_group1	2.38	0.52	7.989	0.1986
Ipilimumab_Nivolumab	UPPER GASTROINTESTINAL HAEMORRHAGE	comorbidity_group>=2	0	NA	10106630788064395264	0.986
Ipilimumab_Nivolumab	UPPER GASTROINTESTINAL HAEMORRHAGE	organ_dysfunctionYes	2.722	0.147	14.491	0.3446
Ipilimumab_Nivolumab	MYASTHENIC SYNDROME	(Intercept)	0.004	0	0.063	7e-04
Ipilimumab_Nivolumab	MYASTHENIC SYNDROME	AGE	1.018	0.986	1.064	0.3681
Ipilimumab_Nivolumab	MYASTHENIC SYNDROME	SEXF	0.748	0.176	2.425	0.6547
Ipilimumab_Nivolumab	MYASTHENIC SYNDROME	concomitant_group>=3	0.185	0.028	0.714	0.0329
Ipilimumab_Nivolumab	MYASTHENIC SYNDROME	cancer_typeCRC	0	NA	2.7687694681378e+68	0.9941
Ipilimumab_Nivolumab	MYASTHENIC SYNDROME	cancer_typeHNSCC	0	NA	1.1954576570119e+182	0.9976
Ipilimumab_Nivolumab	MYASTHENIC SYNDROME	cancer_typeMelanoma	0	NA	5.57700000086764e+147	0.9976
Ipilimumab_Nivolumab	MYASTHENIC SYNDROME	cancer_typeNSCLC	0.057	0.004	1.375	0.0309
Ipilimumab_Nivolumab	MYASTHENIC SYNDROME	cancer_typeOther_Solid	0.07	0.007	1.548	0.032
Ipilimumab_Nivolumab	MYASTHENIC SYNDROME	cancer_typeProstate	0.637	0.021	19.303	0.7716
Ipilimumab_Nivolumab	MYASTHENIC SYNDROME	cancer_typeRCC	0.112	0.014	2.321	0.0626
Ipilimumab_Nivolumab	MYASTHENIC SYNDROME	cancer_typeUnknown	0.036	0	Inf	0.9999
Ipilimumab_Nivolumab	MYASTHENIC SYNDROME	comorbidity_group1	1.675	0.089	9.084	0.6291
Ipilimumab_Nivolumab	MYASTHENIC SYNDROME	comorbidity_group>=2	0	NA	1.44444256364765e+38	0.9916
Ipilimumab_Nivolumab	MYASTHENIC SYNDROME	organ_dysfunctionYes	0	NA	1.62616610803571e+99	0.9964
Ipilimumab_Nivolumab	BACTERAEMIA	(Intercept)	0	NA	1.23186065778301e+69	0.9943
Ipilimumab_Nivolumab	BACTERAEMIA	AGE	1.017	0.984	1.063	0.3915
Ipilimumab_Nivolumab	BACTERAEMIA	SEXF	1.103	0.372	3.002	0.8507
Ipilimumab_Nivolumab	BACTERAEMIA	concomitant_group>=3	0.904	0.284	2.706	0.8574
Ipilimumab_Nivolumab	BACTERAEMIA	cancer_typeCRC	6183593.544	0	NA	0.9962
Ipilimumab_Nivolumab	BACTERAEMIA	cancer_typeHNSCC	0.963	0	9.94610973991926e+70	1
Ipilimumab_Nivolumab	BACTERAEMIA	cancer_typeMelanoma	0.759	0	4.49788064282454e+60	1
Ipilimumab_Nivolumab	BACTERAEMIA	cancer_typeNSCLC	1435024.205	0	NA	0.9966
Ipilimumab_Nivolumab	BACTERAEMIA	cancer_typeOther_Solid	7986797.146	0	NA	0.9961
Ipilimumab_Nivolumab	BACTERAEMIA	cancer_typeProstate	0.776	0	6.27474791862735e+58	1
Ipilimumab_Nivolumab	BACTERAEMIA	cancer_typeRCC	1552513.734	0	NA	0.9965
Ipilimumab_Nivolumab	BACTERAEMIA	cancer_typeUnknown	0.463	0	4.0317464063661e+281	1
Ipilimumab_Nivolumab	BACTERAEMIA	comorbidity_group1	0	NA	2.2178573978706e+25	0.9886
Ipilimumab_Nivolumab	BACTERAEMIA	comorbidity_group>=2	2.255	0.471	8.556	0.2545
Ipilimumab_Nivolumab	BACTERAEMIA	organ_dysfunctionYes	0	NA	1.416541748211e+57	0.9942
Ipilimumab_Nivolumab	TROPONIN INCREASED	(Intercept)	0	NA	7.67797588229786e+89	0.9935
Ipilimumab_Nivolumab	TROPONIN INCREASED	AGE	1.058	1.009	1.12	0.036
Ipilimumab_Nivolumab	TROPONIN INCREASED	SEXF	1.667	0.554	4.665	0.3362
Ipilimumab_Nivolumab	TROPONIN INCREASED	concomitant_group>=3	0.533	0.141	1.694	0.3124
Ipilimumab_Nivolumab	TROPONIN INCREASED	cancer_typeCRC	1.153	0	7.43924524018545e+47	1
Ipilimumab_Nivolumab	TROPONIN INCREASED	cancer_typeHNSCC	1.135	0	1.80669315266688e+72	1
Ipilimumab_Nivolumab	TROPONIN INCREASED	cancer_typeMelanoma	1.349	0	5.40523013143285e+72	1
Ipilimumab_Nivolumab	TROPONIN INCREASED	cancer_typeNSCLC	652726.044	0	NA	0.9967
Ipilimumab_Nivolumab	TROPONIN INCREASED	cancer_typeOther_Solid	2879967.656	0	Inf	0.9963
Ipilimumab_Nivolumab	TROPONIN INCREASED	cancer_typeProstate	0.969	0	2.7337993155682e+61	1
Ipilimumab_Nivolumab	TROPONIN INCREASED	cancer_typeRCC	4739647.562	0	Inf	0.9962
Ipilimumab_Nivolumab	TROPONIN INCREASED	cancer_typeUnknown	1.58	0	Inf	1
Ipilimumab_Nivolumab	TROPONIN INCREASED	comorbidity_group1	2.501	0.364	10.392	0.261
Ipilimumab_Nivolumab	TROPONIN INCREASED	comorbidity_group>=2	1.004	0.051	6.676	0.9973
Ipilimumab_Nivolumab	TROPONIN INCREASED	organ_dysfunctionYes	0	NA	1.02603281357987e+60	0.9942
Ipilimumab_Nivolumab	PERFORMANCE STATUS DECREASED	(Intercept)	0	NA	1.64639228577846e+88	0.9945
Ipilimumab_Nivolumab	PERFORMANCE STATUS DECREASED	AGE	1.012	0.982	1.056	0.5051
Ipilimumab_Nivolumab	PERFORMANCE STATUS DECREASED	SEXF	0.657	0.184	1.869	0.4647
Ipilimumab_Nivolumab	PERFORMANCE STATUS DECREASED	concomitant_group>=3	0.622	0.2	1.853	0.3943
Ipilimumab_Nivolumab	PERFORMANCE STATUS DECREASED	cancer_typeCRC	0.824	0	6.7396757645154e+49	1
Ipilimumab_Nivolumab	PERFORMANCE STATUS DECREASED	cancer_typeHNSCC	0.693	0	1.19724936403134e+69	0.9999
Ipilimumab_Nivolumab	PERFORMANCE STATUS DECREASED	cancer_typeMelanoma	0.612	0	2.0052377658088e+70	0.9999
Ipilimumab_Nivolumab	PERFORMANCE STATUS DECREASED	cancer_typeNSCLC	6194138.867	0	NA	0.9962
Ipilimumab_Nivolumab	PERFORMANCE STATUS DECREASED	cancer_typeOther_Solid	2429724.598	0	Inf	0.9964
Ipilimumab_Nivolumab	PERFORMANCE STATUS DECREASED	cancer_typeProstate	0.535	0	8.02490235865493e+59	0.9999
Ipilimumab_Nivolumab	PERFORMANCE STATUS DECREASED	cancer_typeRCC	727573.468	0	NA	0.9967
Ipilimumab_Nivolumab	PERFORMANCE STATUS DECREASED	cancer_typeUnknown	0.356	0	2.06421824404346e+273	1
Ipilimumab_Nivolumab	PERFORMANCE STATUS DECREASED	comorbidity_group1	0.898	0.048	4.872	0.9197
Ipilimumab_Nivolumab	PERFORMANCE STATUS DECREASED	comorbidity_group>=2	2.114	0.442	8.041	0.2936
Ipilimumab_Nivolumab	PERFORMANCE STATUS DECREASED	organ_dysfunctionYes	0	NA	1.92175667258994e+57	0.9945
Ipilimumab_Nivolumab	IMMUNE-MEDIATED PANCREATITIS	(Intercept)	0	NA	5.28737071082147e+50	0.9907
Ipilimumab_Nivolumab	IMMUNE-MEDIATED PANCREATITIS	AGE	1.034	0.995	1.086	0.1412
Ipilimumab_Nivolumab	IMMUNE-MEDIATED PANCREATITIS	SEXF	0.897	0.277	2.526	0.8434
Ipilimumab_Nivolumab	IMMUNE-MEDIATED PANCREATITIS	concomitant_group>=3	0.857	0.28	2.63	0.784
Ipilimumab_Nivolumab	IMMUNE-MEDIATED PANCREATITIS	cancer_typeCRC	6243008.826	0	NA	0.9937
Ipilimumab_Nivolumab	IMMUNE-MEDIATED PANCREATITIS	cancer_typeHNSCC	0.776	0	1.4395132217704e+43	0.9999
Ipilimumab_Nivolumab	IMMUNE-MEDIATED PANCREATITIS	cancer_typeMelanoma	0.876	0	1.58808975091606e+38	1
Ipilimumab_Nivolumab	IMMUNE-MEDIATED PANCREATITIS	cancer_typeNSCLC	1482120.986	0	NA	0.9943
Ipilimumab_Nivolumab	IMMUNE-MEDIATED PANCREATITIS	cancer_typeOther_Solid	241484.097	0	NA	0.995
Ipilimumab_Nivolumab	IMMUNE-MEDIATED PANCREATITIS	cancer_typeProstate	0.622	0	2.66694933827982e+37	0.9999
Ipilimumab_Nivolumab	IMMUNE-MEDIATED PANCREATITIS	cancer_typeRCC	764036.883	0	NA	0.9946
Ipilimumab_Nivolumab	IMMUNE-MEDIATED PANCREATITIS	cancer_typeUnknown	0.74	0	2.22964428863768e+139	1
Ipilimumab_Nivolumab	IMMUNE-MEDIATED PANCREATITIS	comorbidity_group1	0.805	0.043	4.361	0.8379
Ipilimumab_Nivolumab	IMMUNE-MEDIATED PANCREATITIS	comorbidity_group>=2	1.259	0.185	5.313	0.7766
Ipilimumab_Nivolumab	IMMUNE-MEDIATED PANCREATITIS	organ_dysfunctionYes	0	0	8.59519470723822e+21	0.9917
Ipilimumab_Nivolumab	BLOOD THYROID STIMULATING HORMONE DECREASED	(Intercept)	0	NA	9.45818509565757e+42	0.9914
Ipilimumab_Nivolumab	BLOOD THYROID STIMULATING HORMONE DECREASED	AGE	1.002	0.975	1.039	0.9237
Ipilimumab_Nivolumab	BLOOD THYROID STIMULATING HORMONE DECREASED	SEXF	0.699	0.194	2.033	0.5394
Ipilimumab_Nivolumab	BLOOD THYROID STIMULATING HORMONE DECREASED	concomitant_group>=3	1.653	0.568	5.124	0.3613
Ipilimumab_Nivolumab	BLOOD THYROID STIMULATING HORMONE DECREASED	cancer_typeCRC	1858678.932	0	NA	0.9942
Ipilimumab_Nivolumab	BLOOD THYROID STIMULATING HORMONE DECREASED	cancer_typeHNSCC	0.724	0	6.72521760546101e+35	0.9999
Ipilimumab_Nivolumab	BLOOD THYROID STIMULATING HORMONE DECREASED	cancer_typeMelanoma	1.086	0	4.47332241210252e+40	1
Ipilimumab_Nivolumab	BLOOD THYROID STIMULATING HORMONE DECREASED	cancer_typeNSCLC	1417040.556	0	NA	0.9944
Ipilimumab_Nivolumab	BLOOD THYROID STIMULATING HORMONE DECREASED	cancer_typeOther_Solid	1155282.889	0	NA	0.9944
Ipilimumab_Nivolumab	BLOOD THYROID STIMULATING HORMONE DECREASED	cancer_typeProstate	0.763	0	6.65534207909607e+37	0.9999
Ipilimumab_Nivolumab	BLOOD THYROID STIMULATING HORMONE DECREASED	cancer_typeRCC	942162.149	0	NA	0.9945
Ipilimumab_Nivolumab	BLOOD THYROID STIMULATING HORMONE DECREASED	cancer_typeUnknown	1.768	0	Inf	1
Ipilimumab_Nivolumab	BLOOD THYROID STIMULATING HORMONE DECREASED	comorbidity_group1	0.701	0.038	3.679	0.7359
Ipilimumab_Nivolumab	BLOOD THYROID STIMULATING HORMONE DECREASED	comorbidity_group>=2	0.462	0.025	2.496	0.4659
Ipilimumab_Nivolumab	BLOOD THYROID STIMULATING HORMONE DECREASED	organ_dysfunctionYes	0	NA	9.1053206018636e+34	0.9916
Ipilimumab_Nivolumab	PATHOLOGICAL FRACTURE	(Intercept)	0	NA	5.04956705918357e+165	0.9965
Ipilimumab_Nivolumab	PATHOLOGICAL FRACTURE	AGE	1	0.973	1.038	0.9949
Ipilimumab_Nivolumab	PATHOLOGICAL FRACTURE	SEXF	1.299	0.392	3.833	0.6449
Ipilimumab_Nivolumab	PATHOLOGICAL FRACTURE	concomitant_group>=3	1.469	0.455	4.834	0.5154
Ipilimumab_Nivolumab	PATHOLOGICAL FRACTURE	cancer_typeCRC	38244077.003	0	NA	0.9974
Ipilimumab_Nivolumab	PATHOLOGICAL FRACTURE	cancer_typeHNSCC	1.195	0	1.46779511857913e+123	1
Ipilimumab_Nivolumab	PATHOLOGICAL FRACTURE	cancer_typeMelanoma	1.606	0	1.10121189123293e+129	1
Ipilimumab_Nivolumab	PATHOLOGICAL FRACTURE	cancer_typeNSCLC	8073969.308	0	Inf	0.9977
Ipilimumab_Nivolumab	PATHOLOGICAL FRACTURE	cancer_typeOther_Solid	1.266	0	1.97504231679505e+50	1
Ipilimumab_Nivolumab	PATHOLOGICAL FRACTURE	cancer_typeProstate	1.384	0	3.25161443701641e+71	1
Ipilimumab_Nivolumab	PATHOLOGICAL FRACTURE	cancer_typeRCC	19384881.647	0	NA	0.9975
Ipilimumab_Nivolumab	PATHOLOGICAL FRACTURE	cancer_typeUnknown	2.227	0	Inf	1
Ipilimumab_Nivolumab	PATHOLOGICAL FRACTURE	comorbidity_group1	0.812	0.044	4.439	0.8452
Ipilimumab_Nivolumab	PATHOLOGICAL FRACTURE	comorbidity_group>=2	0.559	0.03	3.225	0.5895
Ipilimumab_Nivolumab	PATHOLOGICAL FRACTURE	organ_dysfunctionYes	0	0	0	0.9963
Ipilimumab_Nivolumab	NEPHROPATHY TOXIC	(Intercept)	0	NA	2.71349367967874e+100	0.9943
Ipilimumab_Nivolumab	NEPHROPATHY TOXIC	AGE	1.01	0.977	1.058	0.6226
Ipilimumab_Nivolumab	NEPHROPATHY TOXIC	SEXF	1.495	0.448	4.526	0.4844
Ipilimumab_Nivolumab	NEPHROPATHY TOXIC	concomitant_group>=3	1.199	0.347	4.079	0.7677
Ipilimumab_Nivolumab	NEPHROPATHY TOXIC	cancer_typeCRC	1.138	0	5.94121922317186e+41	1
Ipilimumab_Nivolumab	NEPHROPATHY TOXIC	cancer_typeHNSCC	1.229	0	1.29122509816996e+80	1
Ipilimumab_Nivolumab	NEPHROPATHY TOXIC	cancer_typeMelanoma	1.593	0	4.0046310273037e+81	0.9999
Ipilimumab_Nivolumab	NEPHROPATHY TOXIC	cancer_typeNSCLC	2744489.313	0	NA	0.9964
Ipilimumab_Nivolumab	NEPHROPATHY TOXIC	cancer_typeOther_Solid	2175894.764	0	NA	0.9965
Ipilimumab_Nivolumab	NEPHROPATHY TOXIC	cancer_typeProstate	1.352	0	2.06132979858613e+67	0.9999
Ipilimumab_Nivolumab	NEPHROPATHY TOXIC	cancer_typeRCC	5920642.3	0	NA	0.9962
Ipilimumab_Nivolumab	NEPHROPATHY TOXIC	cancer_typeUnknown	1.941	0	Inf	1
Ipilimumab_Nivolumab	NEPHROPATHY TOXIC	comorbidity_group1	1.98	0.289	8.332	0.4019
Ipilimumab_Nivolumab	NEPHROPATHY TOXIC	comorbidity_group>=2	0.712	0.037	4.403	0.7568
Ipilimumab_Nivolumab	NEPHROPATHY TOXIC	organ_dysfunctionYes	0	NA	1.69712317153135e+66	0.9944
Ipilimumab_Nivolumab	DUODENAL ULCER	(Intercept)	0	NA	1.37325543250197e+95	0.9939
Ipilimumab_Nivolumab	DUODENAL ULCER	AGE	1.04	0.996	1.099	0.1253
Ipilimumab_Nivolumab	DUODENAL ULCER	SEXF	1.413	0.431	4.124	0.5389
Ipilimumab_Nivolumab	DUODENAL ULCER	concomitant_group>=3	0.993	0.292	3.065	0.9898
Ipilimumab_Nivolumab	DUODENAL ULCER	cancer_typeCRC	1.068	0	7.81632432831454e+54	1
Ipilimumab_Nivolumab	DUODENAL ULCER	cancer_typeHNSCC	1.056	0	7.63689004545018e+65	1
Ipilimumab_Nivolumab	DUODENAL ULCER	cancer_typeMelanoma	1.421	0	1.68447141635412e+77	0.9999
Ipilimumab_Nivolumab	DUODENAL ULCER	cancer_typeNSCLC	740812.633	0	NA	0.9967
Ipilimumab_Nivolumab	DUODENAL ULCER	cancer_typeOther_Solid	2538596.094	0	NA	0.9964
Ipilimumab_Nivolumab	DUODENAL ULCER	cancer_typeProstate	0.991	0	7.11702469053894e+48	1
Ipilimumab_Nivolumab	DUODENAL ULCER	cancer_typeRCC	5726491.069	0	NA	0.9962
Ipilimumab_Nivolumab	DUODENAL ULCER	cancer_typeUnknown	1.891	0	Inf	1
Ipilimumab_Nivolumab	DUODENAL ULCER	comorbidity_group1	0.945	0.05	5.299	0.9578
Ipilimumab_Nivolumab	DUODENAL ULCER	comorbidity_group>=2	0.671	0.035	4.157	0.7164
Ipilimumab_Nivolumab	DUODENAL ULCER	organ_dysfunctionYes	0	NA	3.52173319794e+63	0.9944
Ipilimumab_Nivolumab	CHOLANGITIS SCLEROSING	(Intercept)	0	NA	6.62367932890839e+97	0.9948
Ipilimumab_Nivolumab	CHOLANGITIS SCLEROSING	AGE	1	0.974	1.037	0.9754
Ipilimumab_Nivolumab	CHOLANGITIS SCLEROSING	SEXF	0.417	0.065	1.541	0.2543
Ipilimumab_Nivolumab	CHOLANGITIS SCLEROSING	concomitant_group>=3	1.055	0.321	3.35	0.9276
Ipilimumab_Nivolumab	CHOLANGITIS SCLEROSING	cancer_typeCRC	0.618	0	2.10879480270678e+55	0.9999
Ipilimumab_Nivolumab	CHOLANGITIS SCLEROSING	cancer_typeHNSCC	0.503	0	1.02520405696571e+72	0.9999
Ipilimumab_Nivolumab	CHOLANGITIS SCLEROSING	cancer_typeMelanoma	0.699	0	1.34345437243292e+78	0.9999
Ipilimumab_Nivolumab	CHOLANGITIS SCLEROSING	cancer_typeNSCLC	2319901.153	0	NA	0.9965
Ipilimumab_Nivolumab	CHOLANGITIS SCLEROSING	cancer_typeOther_Solid	537024.714	0	NA	0.9968
Ipilimumab_Nivolumab	CHOLANGITIS SCLEROSING	cancer_typeProstate	0.475	0	5.02351156350853e+66	0.9999
Ipilimumab_Nivolumab	CHOLANGITIS SCLEROSING	cancer_typeRCC	2578428.444	0	NA	0.9964
Ipilimumab_Nivolumab	CHOLANGITIS SCLEROSING	cancer_typeUnknown	0.871	0	Inf	1
Ipilimumab_Nivolumab	CHOLANGITIS SCLEROSING	comorbidity_group1	0.934	0.05	5.056	0.9484
Ipilimumab_Nivolumab	CHOLANGITIS SCLEROSING	comorbidity_group>=2	0.622	0.033	3.691	0.6622
Ipilimumab_Nivolumab	CHOLANGITIS SCLEROSING	organ_dysfunctionYes	0	NA	2.88279727495203e+63	0.9945
Ipilimumab_Nivolumab	PERICARDITIS	(Intercept)	0	NA	9.52132807351471e+151	0.9962
Ipilimumab_Nivolumab	PERICARDITIS	AGE	1.038	0.989	1.105	0.1992
Ipilimumab_Nivolumab	PERICARDITIS	SEXF	0.559	0.085	2.198	0.4604
Ipilimumab_Nivolumab	PERICARDITIS	concomitant_group>=3	1.913	0.562	6.76	0.2934
Ipilimumab_Nivolumab	PERICARDITIS	cancer_typeCRC	0.674	0	1.37609808393399e+97	0.9999
Ipilimumab_Nivolumab	PERICARDITIS	cancer_typeHNSCC	54138213.75	0	NA	0.9973
Ipilimumab_Nivolumab	PERICARDITIS	cancer_typeMelanoma	1.443	0	1.17647376320792e+120	1
Ipilimumab_Nivolumab	PERICARDITIS	cancer_typeNSCLC	1174640.851	0	NA	0.9979
Ipilimumab_Nivolumab	PERICARDITIS	cancer_typeOther_Solid	4413889.551	0	NA	0.9977
Ipilimumab_Nivolumab	PERICARDITIS	cancer_typeProstate	0.526	0	1.51134552859644e+81	0.9999
Ipilimumab_Nivolumab	PERICARDITIS	cancer_typeRCC	5796682.89	0	NA	0.9977
Ipilimumab_Nivolumab	PERICARDITIS	cancer_typeUnknown	5227038.749	0	Inf	0.9996
Ipilimumab_Nivolumab	PERICARDITIS	comorbidity_group1	0	NA	4.80061975296853e+53	0.9925
Ipilimumab_Nivolumab	PERICARDITIS	comorbidity_group>=2	0	NA	6.94738301804522e+43	0.991
Ipilimumab_Nivolumab	PERICARDITIS	organ_dysfunctionYes	0	NA	6.79347922074761e+110	0.9962
Ipilimumab_Nivolumab	AUTOIMMUNE DISORDER	(Intercept)	0	NA	1.78890492703591e+182	0.9966
Ipilimumab_Nivolumab	AUTOIMMUNE DISORDER	AGE	0.982	0.959	1.011	0.1577
Ipilimumab_Nivolumab	AUTOIMMUNE DISORDER	SEXF	1.848	0.525	6.229	0.3169
Ipilimumab_Nivolumab	AUTOIMMUNE DISORDER	concomitant_group>=3	0.378	0.056	1.518	0.2221
Ipilimumab_Nivolumab	AUTOIMMUNE DISORDER	cancer_typeCRC	1.668	0	1.77564034091928e+75	0.9999
Ipilimumab_Nivolumab	AUTOIMMUNE DISORDER	cancer_typeHNSCC	2.169	0	2.75721426649377e+94	0.9999
Ipilimumab_Nivolumab	AUTOIMMUNE DISORDER	cancer_typeMelanoma	4.351	0	2.15625008929773e+137	0.9999
Ipilimumab_Nivolumab	AUTOIMMUNE DISORDER	cancer_typeNSCLC	5091071.231	0	NA	0.9977
Ipilimumab_Nivolumab	AUTOIMMUNE DISORDER	cancer_typeOther_Solid	19530247.496	0	Inf	0.9975
Ipilimumab_Nivolumab	AUTOIMMUNE DISORDER	cancer_typeProstate	3.096	0	8.8767310781634e+116	0.9999
Ipilimumab_Nivolumab	AUTOIMMUNE DISORDER	cancer_typeRCC	12998613.073	0	NA	0.9976
Ipilimumab_Nivolumab	AUTOIMMUNE DISORDER	cancer_typeUnknown	3419168.385	0	Inf	0.9996
Ipilimumab_Nivolumab	AUTOIMMUNE DISORDER	comorbidity_group1	0	NA	4.24452593564578e+54	0.9929
Ipilimumab_Nivolumab	AUTOIMMUNE DISORDER	comorbidity_group>=2	0	NA	5.0143743911078e+44	0.9916
Ipilimumab_Nivolumab	AUTOIMMUNE DISORDER	organ_dysfunctionYes	0	NA	1.88205221443416e+111	0.9964
Ipilimumab_Nivolumab	ENDOCRINE DISORDER	(Intercept)	0	NA	4.92622026289126e+174	0.9965
Ipilimumab_Nivolumab	ENDOCRINE DISORDER	AGE	1.006	0.977	1.05	0.7209
Ipilimumab_Nivolumab	ENDOCRINE DISORDER	SEXF	1.308	0.347	4.186	0.6626
Ipilimumab_Nivolumab	ENDOCRINE DISORDER	concomitant_group>=3	0.351	0.053	1.362	0.1823
[truncated: 521 more rows]
