# Supplementary material for: Ipilimumab and nivolumab for cancer treatment: a pharmacovigilance study based on the FDA adverse event reporting system database
Source: Front Endocrinol (Lausanne). 2026 Jun 18;17:1786504. doi: 10.3389/fendo.2026.1786504 (PMC13322948; doi:10.3389/fendo.2026.1786504)
Supplement: Supplementary Table 4 — Statistically significant associations derived from multivariable logistic regression analysis for adverse events (PT level) in patients receiving ipilimumab and nivolumab combination therapy. [file Table4.csv]

Analysis	PT	Factor	OR	CI_Lower	CI_Upper	P_value
Ipilimumab_Nivolumab	DEATH	concomitant_group>=3	0.593	0.505	0.695	1.56e-10
Ipilimumab_Nivolumab	DEATH	cancer_typeRCC	0.349	0.189	0.723	0.0019
Ipilimumab_Nivolumab	DEATH	comorbidity_group1	0.165	0.079	0.301	1.03e-07
Ipilimumab_Nivolumab	DEATH	comorbidity_group>=2	0.211	0.12	0.343	5.68e-09
Ipilimumab_Nivolumab	DEATH	organ_dysfunctionYes	1.795	1.029	2.914	0.0267
Ipilimumab_Nivolumab	MALIGNANT NEOPLASM PROGRESSION	SEXF	0.824	0.703	0.963	0.0162
Ipilimumab_Nivolumab	INTENTIONAL PRODUCT USE ISSUE	SEXF	1.304	1.07	1.585	0.0081
Ipilimumab_Nivolumab	INTENTIONAL PRODUCT USE ISSUE	concomitant_group>=3	0.717	0.584	0.877	0.0013
Ipilimumab_Nivolumab	INTENTIONAL PRODUCT USE ISSUE	cancer_typeCRC	0.19	0.073	0.479	5e-04
Ipilimumab_Nivolumab	INTENTIONAL PRODUCT USE ISSUE	cancer_typeNSCLC	0.132	0.068	0.278	1.36e-08
Ipilimumab_Nivolumab	INTENTIONAL PRODUCT USE ISSUE	cancer_typeRCC	0.122	0.064	0.252	1.14e-09
Ipilimumab_Nivolumab	INTENTIONAL PRODUCT USE ISSUE	cancer_typeUnknown	19.191	2.327	120.155	0.0021
Ipilimumab_Nivolumab	INTENTIONAL PRODUCT USE ISSUE	comorbidity_group>=2	0.529	0.321	0.825	0.0079
Ipilimumab_Nivolumab	PYREXIA	AGE	0.993	0.988	0.998	0.005
Ipilimumab_Nivolumab	PYREXIA	SEXF	0.724	0.587	0.888	0.0022
Ipilimumab_Nivolumab	PYREXIA	concomitant_group>=3	1.225	1.011	1.486	0.0387
Ipilimumab_Nivolumab	PYREXIA	comorbidity_group>=2	0.655	0.458	0.911	0.0152
Ipilimumab_Nivolumab	PNEUMONIA	comorbidity_group>=2	1.407	1.002	1.943	0.0426
Ipilimumab_Nivolumab	ADRENAL INSUFFICIENCY	comorbidity_group>=2	0.626	0.384	0.974	0.0475
Ipilimumab_Nivolumab	ADRENAL INSUFFICIENCY	organ_dysfunctionYes	2.441	1.271	4.26	0.0035
Ipilimumab_Nivolumab	COLITIS	cancer_typeProstate	14.501	2.824	265.753	0.0106
Ipilimumab_Nivolumab	ACUTE KIDNEY INJURY	concomitant_group>=3	1.473	1.132	1.921	0.0041
Ipilimumab_Nivolumab	HEPATIC FUNCTION ABNORMAL	organ_dysfunctionYes	3.125	1.506	5.803	8e-04
Ipilimumab_Nivolumab	IMMUNE-MEDIATED ENTEROCOLITIS	concomitant_group>=3	0.517	0.372	0.71	6.05e-05
Ipilimumab_Nivolumab	IMMUNE-MEDIATED ENTEROCOLITIS	comorbidity_group>=2	1.683	1.039	2.647	0.0286
Ipilimumab_Nivolumab	PRODUCT USE IN UNAPPROVED INDICATION	concomitant_group>=3	0.502	0.276	0.875	0.0186
Ipilimumab_Nivolumab	PRODUCT USE IN UNAPPROVED INDICATION	cancer_typeNSCLC	0.08	0.015	0.596	0.0045
Ipilimumab_Nivolumab	PRODUCT USE IN UNAPPROVED INDICATION	cancer_typeRCC	0.157	0.041	1.038	0.0184
Ipilimumab_Nivolumab	PLEURAL EFFUSION	cancer_typeNSCLC	0.274	0.113	0.815	0.0085
Ipilimumab_Nivolumab	PLEURAL EFFUSION	cancer_typeOther_Solid	0.231	0.096	0.69	0.003
Ipilimumab_Nivolumab	PLEURAL EFFUSION	cancer_typeRCC	0.22	0.092	0.655	0.0021
Ipilimumab_Nivolumab	HYPONATRAEMIA	AGE	1.015	1.003	1.028	0.0178
Ipilimumab_Nivolumab	HYPONATRAEMIA	concomitant_group>=3	1.772	1.265	2.494	9e-04
Ipilimumab_Nivolumab	MYOCARDITIS	cancer_typeCRC	0.106	0.014	0.553	0.0103
Ipilimumab_Nivolumab	MYOCARDITIS	cancer_typeNSCLC	0.108	0.038	0.39	1e-04
Ipilimumab_Nivolumab	MYOCARDITIS	cancer_typeOther_Solid	0.286	0.11	0.978	0.021
Ipilimumab_Nivolumab	GENERAL PHYSICAL HEALTH DETERIORATION	AGE	1.02	1.007	1.035	0.0036
Ipilimumab_Nivolumab	GENERAL PHYSICAL HEALTH DETERIORATION	concomitant_group>=3	1.485	1.037	2.135	0.0316
Ipilimumab_Nivolumab	CYTOKINE RELEASE SYNDROME	AGE	0.986	0.979	0.994	2e-04
Ipilimumab_Nivolumab	CYTOKINE RELEASE SYNDROME	concomitant_group>=3	0.505	0.353	0.719	2e-04
Ipilimumab_Nivolumab	HYPOPITUITARISM	SEXF	0.606	0.399	0.893	0.0146
Ipilimumab_Nivolumab	HYPOPITUITARISM	cancer_typeOther_Solid	0.149	0.039	0.973	0.0142
Ipilimumab_Nivolumab	HYPOTENSION	SEXF	1.673	1.154	2.413	0.0061
Ipilimumab_Nivolumab	DIABETIC KETOACIDOSIS	AGE	0.99	0.982	1	0.0431
Ipilimumab_Nivolumab	MYASTHENIA GRAVIS	AGE	1.048	1.028	1.071	7.79e-06
Ipilimumab_Nivolumab	HYPERGLYCAEMIA	concomitant_group>=3	1.734	1.115	2.715	0.015
Ipilimumab_Nivolumab	TYPE 1 DIABETES MELLITUS	concomitant_group>=3	0.623	0.394	0.968	0.0382
Ipilimumab_Nivolumab	ASPARTATE AMINOTRANSFERASE INCREASED	concomitant_group>=3	1.921	1.241	3.001	0.0037
Ipilimumab_Nivolumab	ASPARTATE AMINOTRANSFERASE INCREASED	cancer_typeNSCLC	0.172	0.055	0.76	0.0066
Ipilimumab_Nivolumab	ASPARTATE AMINOTRANSFERASE INCREASED	cancer_typeRCC	0.269	0.09	1.161	0.0374
Ipilimumab_Nivolumab	ADRENOCORTICOTROPIC HORMONE DEFICIENCY	SEXF	0.534	0.305	0.881	0.0195
Ipilimumab_Nivolumab	HEPATITIS	cancer_typeNSCLC	0.149	0.037	0.998	0.0171
Ipilimumab_Nivolumab	ATRIAL FIBRILLATION	AGE	1.028	1.009	1.049	0.0061
Ipilimumab_Nivolumab	ATRIAL FIBRILLATION	cancer_typeNSCLC	0.133	0.035	0.876	0.01
Ipilimumab_Nivolumab	ATRIAL FIBRILLATION	cancer_typeOther_Solid	0.143	0.037	0.942	0.013
Ipilimumab_Nivolumab	ATRIAL FIBRILLATION	cancer_typeRCC	0.21	0.057	1.359	0.0422
Ipilimumab_Nivolumab	IMMUNE-MEDIATED MYOCARDITIS	concomitant_group>=3	0.357	0.204	0.606	2e-04
Ipilimumab_Nivolumab	IMMUNE-MEDIATED MYOCARDITIS	comorbidity_group1	2.239	1.006	4.455	0.0319
Ipilimumab_Nivolumab	PRESCRIBED OVERDOSE	SEXF	0.481	0.244	0.871	0.0228
Ipilimumab_Nivolumab	SEPTIC SHOCK	organ_dysfunctionYes	3.297	0.979	8.309	0.0248
Ipilimumab_Nivolumab	IMMUNE-MEDIATED ADRENAL INSUFFICIENCY	concomitant_group>=3	0.548	0.308	0.951	0.0353
Ipilimumab_Nivolumab	IMMUNE-MEDIATED ADRENAL INSUFFICIENCY	cancer_typeOther_Solid	0.151	0.039	1.006	0.017
Ipilimumab_Nivolumab	IMMUNE-MEDIATED ADRENAL INSUFFICIENCY	cancer_typeRCC	0.092	0.023	0.621	0.0029
Ipilimumab_Nivolumab	AUTOIMMUNE HEPATITIS	concomitant_group>=3	2.032	1.125	3.755	0.0203
Ipilimumab_Nivolumab	RENAL DISORDER	concomitant_group>=3	0.433	0.219	0.813	0.0116
Ipilimumab_Nivolumab	PERICARDIAL EFFUSION	comorbidity_group>=2	2.628	1.043	6.134	0.0302
Ipilimumab_Nivolumab	HYPOTHALAMO-PITUITARY DISORDER	concomitant_group>=3	0.424	0.192	0.867	0.024
Ipilimumab_Nivolumab	BLOOD BILIRUBIN INCREASED	cancer_typeNSCLC	0.074	0.015	0.541	0.0028
Ipilimumab_Nivolumab	BLOOD BILIRUBIN INCREASED	cancer_typeRCC	0.196	0.05	1.298	0.0387
Ipilimumab_Nivolumab	IMMUNE-MEDIATED HYPOTHYROIDISM	concomitant_group>=3	0.444	0.224	0.847	0.0163
Ipilimumab_Nivolumab	IMMUNE-MEDIATED HYPOTHYROIDISM	cancer_typeOther_Solid	0.135	0.032	0.922	0.0138
Ipilimumab_Nivolumab	IMMUNE-MEDIATED HYPOTHYROIDISM	cancer_typeRCC	0.2	0.053	1.311	0.0389
Ipilimumab_Nivolumab	ACUTE RESPIRATORY FAILURE	comorbidity_group>=2	2.631	0.982	6.423	0.0404
Ipilimumab_Nivolumab	STEVENS-JOHNSON SYNDROME	AGE	0.978	0.965	0.993	0.0024
Ipilimumab_Nivolumab	RASH MACULO-PAPULAR	comorbidity_group>=2	3.12	1.322	7.076	0.0072
Ipilimumab_Nivolumab	LIPASE INCREASED	concomitant_group>=3	0.362	0.153	0.791	0.0147
Ipilimumab_Nivolumab	LIPASE INCREASED	cancer_typeNSCLC	0.067	0.006	1.496	0.0315
Ipilimumab_Nivolumab	HYPERKALAEMIA	cancer_typeCRC	0.079	0.004	0.86	0.042
Ipilimumab_Nivolumab	HYPERKALAEMIA	cancer_typeNSCLC	0.043	0.008	0.328	5e-04
Ipilimumab_Nivolumab	HYPERKALAEMIA	cancer_typeOther_Solid	0.042	0.007	0.326	6e-04
Ipilimumab_Nivolumab	HYPERKALAEMIA	cancer_typeRCC	0.174	0.041	1.187	0.0315
Ipilimumab_Nivolumab	IMMUNE-MEDIATED ADVERSE REACTION	AGE	1.049	1.016	1.091	0.0087
Ipilimumab_Nivolumab	IMMUNE-MEDIATED ADVERSE REACTION	concomitant_group>=3	0.196	0.076	0.443	2e-04
Ipilimumab_Nivolumab	CEREBRAL INFARCTION	AGE	0.979	0.966	0.995	0.0044
Ipilimumab_Nivolumab	PEMPHIGOID	SEXF	0.301	0.089	0.765	0.0245
Ipilimumab_Nivolumab	IMMUNE-MEDIATED HYPOPHYSITIS	concomitant_group>=3	0.252	0.092	0.595	0.0033
Ipilimumab_Nivolumab	IMMUNE-MEDIATED ENCEPHALITIS	concomitant_group>=3	0.386	0.151	0.903	0.0351
Ipilimumab_Nivolumab	AMYLASE INCREASED	concomitant_group>=3	0.354	0.125	0.886	0.036
Ipilimumab_Nivolumab	AMYLASE INCREASED	cancer_typeOther_Solid	0.041	0.002	1.068	0.026
Ipilimumab_Nivolumab	HYPOGLYCAEMIA	AGE	1.051	1.012	1.098	0.0189
Ipilimumab_Nivolumab	HYPOGLYCAEMIA	cancer_typeOther_Solid	0.096	0.013	1.968	0.0437
Ipilimumab_Nivolumab	HYPOGLYCAEMIA	organ_dysfunctionYes	5.897	1.321	18.761	0.0067
Ipilimumab_Nivolumab	SHOCK	SEXF	0.189	0.03	0.637	0.0238
Ipilimumab_Nivolumab	SHOCK	concomitant_group>=3	3.56	1.511	9.343	0.0055
Ipilimumab_Nivolumab	INTESTINAL PERFORATION	AGE	0.979	0.963	0.998	0.0176
Ipilimumab_Nivolumab	MENINGITIS ASEPTIC	AGE	0.978	0.96	1	0.0273
Ipilimumab_Nivolumab	MENINGITIS ASEPTIC	SEXF	3.043	1.296	7.299	0.0105
Ipilimumab_Nivolumab	EYELID PTOSIS	AGE	1.048	1.014	1.088	0.0099
Ipilimumab_Nivolumab	EYELID PTOSIS	cancer_typeNSCLC	0.086	0.011	1.778	0.036
Ipilimumab_Nivolumab	ENCEPHALITIS AUTOIMMUNE	SEXF	2.483	1.12	5.551	0.0242
Ipilimumab_Nivolumab	CEREBRAL HAEMORRHAGE	concomitant_group>=3	0.209	0.039	0.738	0.0313
Ipilimumab_Nivolumab	DIVERTICULITIS	comorbidity_group1	4.286	1.459	11.208	0.0045
Ipilimumab_Nivolumab	ENTERITIS	SEXF	0.287	0.073	0.831	0.0396
Ipilimumab_Nivolumab	ENTERITIS	cancer_typeNSCLC	0.094	0.012	1.969	0.0455
Ipilimumab_Nivolumab	ENTERITIS	cancer_typeOther_Solid	0.075	0.01	1.568	0.0284
Ipilimumab_Nivolumab	ENTERITIS	cancer_typeRCC	0.028	0.003	0.624	0.0038
Ipilimumab_Nivolumab	CARDIAC TAMPONADE	cancer_typeRCC	0.06	0.007	1.295	0.0209
Ipilimumab_Nivolumab	ATELECTASIS	cancer_typeRCC	0.078	0.009	1.668	0.0344
Ipilimumab_Nivolumab	PSORIASIS	AGE	0.979	0.962	0.999	0.0235
Ipilimumab_Nivolumab	MENTAL STATUS CHANGES	cancer_typeNSCLC	0.101	0.017	0.786	0.0131
Ipilimumab_Nivolumab	MENTAL STATUS CHANGES	cancer_typeOther_Solid	0.196	0.045	1.354	0.0479
Ipilimumab_Nivolumab	MENTAL STATUS CHANGES	cancer_typeRCC	0.045	0.007	0.369	0.0014
Ipilimumab_Nivolumab	IMMUNE-MEDIATED HYPERTHYROIDISM	cancer_typeRCC	0.084	0.01	1.764	0.0372
Ipilimumab_Nivolumab	MYASTHENIC SYNDROME	concomitant_group>=3	0.185	0.028	0.714	0.0329
Ipilimumab_Nivolumab	MYASTHENIC SYNDROME	cancer_typeNSCLC	0.057	0.004	1.375	0.0309
Ipilimumab_Nivolumab	MYASTHENIC SYNDROME	cancer_typeOther_Solid	0.07	0.007	1.548	0.032
Ipilimumab_Nivolumab	TROPONIN INCREASED	AGE	1.058	1.009	1.12	0.036
Ipilimumab_Nivolumab	CHRONIC GASTRITIS	SEXF	3.485	1.137	11.73	0.0316
Ipilimumab_Nivolumab	TOXIC SKIN ERUPTION	SEXF	4.394	1.498	14.438	0.0087
Ipilimumab_Nivolumab	SIALOADENITIS	concomitant_group>=3	0.053	0.002	0.402	0.0166
Ipilimumab_Nivolumab	SIALOADENITIS	comorbidity_group1	7.517	1.1	31.91	0.0133
Ipilimumab_Nivolumab	DUODENITIS	cancer_typeNSCLC	0.034	0.001	0.924	0.0219
Ipilimumab_Nivolumab	ACIDOSIS	cancer_typeNSCLC	0.003	0	0.142	0.002
Ipilimumab_Nivolumab	ACIDOSIS	cancer_typeOther_Solid	0.012	0.001	0.423	0.0072
Ipilimumab_Nivolumab	ACIDOSIS	cancer_typeRCC	0.01	0.001	0.37	0.0051
Ipilimumab_Nivolumab	GENERAL PHYSICAL CONDITION ABNORMAL	organ_dysfunctionYes	7.485	1.088	31.747	0.014
Ipilimumab_Nivolumab	POLYMYOSITIS	comorbidity_group1	4.971	1.012	19.243	0.0275
Ipilimumab_Nivolumab	SYSTEMIC INFLAMMATORY RESPONSE SYNDROME	concomitant_group>=3	8.895	1.486	170.165	0.0453
Ipilimumab_Nivolumab	APLASTIC ANAEMIA	SEXF	6.159	1.708	28.626	0.0085
Ipilimumab_Nivolumab	TROPONIN I INCREASED	comorbidity_group>=2	6.949	1.113	40.826	0.0334
Ipilimumab_Nivolumab	PRERENAL FAILURE	concomitant_group>=3	0.143	0.02	0.637	0.021
Ipilimumab_Nivolumab	PRERENAL FAILURE	comorbidity_group1	10.736	2.181	41.169	0.0011
Ipilimumab_Nivolumab	ATRIAL FLUTTER	comorbidity_group>=2	5.034	1.247	22.679	0.0241
Ipilimumab_Nivolumab	CARDIAC DYSFUNCTION	AGE	0.973	0.95	1.002	0.0395
Ipilimumab_Nivolumab	CARDIAC DYSFUNCTION	comorbidity_group1	5.749	1.137	24.003	0.02
Ipilimumab_Nivolumab	ATRIOVENTRICULAR BLOCK	AGE	1.075	1.009	1.159	0.0428
Ipilimumab_Nivolumab	EOSINOPHILIA	organ_dysfunctionYes	14.078	0.691	95.837	0.0213
Ipilimumab_Nivolumab	BILE DUCT STENOSIS	concomitant_group>=3	5.197	1.246	35.264	0.0416
