# Supplementary material for: Ipilimumab and nivolumab for cancer treatment: a pharmacovigilance study based on the FDA adverse event reporting system database
Source: Front Endocrinol (Lausanne). 2026 Jun 18;17:1786504. doi: 10.3389/fendo.2026.1786504 (PMC13322948; doi:10.3389/fendo.2026.1786504)
Supplement: Supplementary Table 5 — Full multivariable logistic regression analysis of potential factors associated with all analyzed adverse events (PT level) in patients receiving nivolumab monotherapy. [file Table5.csv]

Analysis	PT	Factor	OR	CI_Lower	CI_Upper	P_value
Nivolumab	DEATH	(Intercept)	0.16	0.109	0.23	5.47e-22
Nivolumab	DEATH	AGE	0.999	0.997	1.002	0.654
Nivolumab	DEATH	SEXF	0.918	0.844	0.997	0.0443
Nivolumab	DEATH	concomitant_group1-2	0.412	0.373	0.453	7.75e-72
Nivolumab	DEATH	concomitant_group>=3	0.356	0.322	0.392	2.35e-96
Nivolumab	DEATH	cancer_typeCRC	1.241	0.852	1.848	0.2719
Nivolumab	DEATH	cancer_typeHematologic	5.144	0.258	35.434	0.1491
Nivolumab	DEATH	cancer_typeHNSCC	0.737	0.519	1.074	0.0988
Nivolumab	DEATH	cancer_typeMelanoma	0.869	0.323	1.965	0.7558
Nivolumab	DEATH	cancer_typeNSCLC	0.309	0.22	0.446	6.01e-11
Nivolumab	DEATH	cancer_typeOther_Solid	0.586	0.421	0.84	0.0023
Nivolumab	DEATH	cancer_typeProstate	1.045	0.649	1.686	0.8546
Nivolumab	DEATH	cancer_typeRCC	0.261	0.185	0.379	1.64e-13
Nivolumab	DEATH	cancer_typeUnknown	3.913	0.599	14.656	0.0785
Nivolumab	DEATH	comorbidity_group1	0.314	0.23	0.416	1.43e-14
Nivolumab	DEATH	comorbidity_group>=2	0.341	0.268	0.429	3.14e-19
Nivolumab	DEATH	organ_dysfunctionYes	2.373	1.815	3.053	6.69e-11
Nivolumab	MALIGNANT NEOPLASM PROGRESSION	(Intercept)	0.048	0.029	0.074	5.21e-37
Nivolumab	MALIGNANT NEOPLASM PROGRESSION	AGE	0.996	0.994	0.998	8e-04
Nivolumab	MALIGNANT NEOPLASM PROGRESSION	SEXF	0.895	0.831	0.962	0.0027
Nivolumab	MALIGNANT NEOPLASM PROGRESSION	concomitant_group1-2	0.931	0.854	1.016	0.1106
Nivolumab	MALIGNANT NEOPLASM PROGRESSION	concomitant_group>=3	0.872	0.801	0.95	0.0017
Nivolumab	MALIGNANT NEOPLASM PROGRESSION	cancer_typeCRC	1.306	0.803	2.221	0.3016
Nivolumab	MALIGNANT NEOPLASM PROGRESSION	cancer_typeHematologic	0	NA	1.471	0.919
Nivolumab	MALIGNANT NEOPLASM PROGRESSION	cancer_typeHNSCC	2.309	1.493	3.782	4e-04
Nivolumab	MALIGNANT NEOPLASM PROGRESSION	cancer_typeMelanoma	1.451	0.618	3.159	0.3656
Nivolumab	MALIGNANT NEOPLASM PROGRESSION	cancer_typeNSCLC	2.072	1.357	3.362	0.0016
Nivolumab	MALIGNANT NEOPLASM PROGRESSION	cancer_typeOther_Solid	1.126	0.737	1.828	0.6064
Nivolumab	MALIGNANT NEOPLASM PROGRESSION	cancer_typeProstate	0.927	0.489	1.755	0.8143
Nivolumab	MALIGNANT NEOPLASM PROGRESSION	cancer_typeRCC	1.001	0.653	1.629	0.9976
Nivolumab	MALIGNANT NEOPLASM PROGRESSION	cancer_typeUnknown	3.082	0.47	11.715	0.1489
Nivolumab	MALIGNANT NEOPLASM PROGRESSION	comorbidity_group1	0.912	0.786	1.051	0.2112
Nivolumab	MALIGNANT NEOPLASM PROGRESSION	comorbidity_group>=2	1.042	0.928	1.169	0.4836
Nivolumab	MALIGNANT NEOPLASM PROGRESSION	organ_dysfunctionYes	1.003	0.723	1.354	0.9829
Nivolumab	INTENTIONAL PRODUCT USE ISSUE	(Intercept)	0.071	0.047	0.104	1.01e-39
Nivolumab	INTENTIONAL PRODUCT USE ISSUE	AGE	0.997	0.994	1.001	0.0999
Nivolumab	INTENTIONAL PRODUCT USE ISSUE	SEXF	1.569	1.393	1.767	1.17e-13
Nivolumab	INTENTIONAL PRODUCT USE ISSUE	concomitant_group1-2	1.024	0.892	1.176	0.7364
Nivolumab	INTENTIONAL PRODUCT USE ISSUE	concomitant_group>=3	0.674	0.58	0.782	2.26e-07
Nivolumab	INTENTIONAL PRODUCT USE ISSUE	cancer_typeCRC	0.459	0.296	0.712	5e-04
Nivolumab	INTENTIONAL PRODUCT USE ISSUE	cancer_typeHematologic	5.412	0.273	36.746	0.1351
Nivolumab	INTENTIONAL PRODUCT USE ISSUE	cancer_typeHNSCC	0.089	0.052	0.148	8.96e-20
Nivolumab	INTENTIONAL PRODUCT USE ISSUE	cancer_typeMelanoma	0	0	0	0.9365
Nivolumab	INTENTIONAL PRODUCT USE ISSUE	cancer_typeNSCLC	0.051	0.034	0.077	8.61e-47
Nivolumab	INTENTIONAL PRODUCT USE ISSUE	cancer_typeOther_Solid	0.494	0.361	0.693	2.10e-05
Nivolumab	INTENTIONAL PRODUCT USE ISSUE	cancer_typeProstate	1.809	1.159	2.831	0.0091
Nivolumab	INTENTIONAL PRODUCT USE ISSUE	cancer_typeRCC	0.063	0.043	0.095	2.21e-42
Nivolumab	INTENTIONAL PRODUCT USE ISSUE	cancer_typeUnknown	3.284	0.506	12.172	0.1231
Nivolumab	INTENTIONAL PRODUCT USE ISSUE	comorbidity_group1	0.698	0.522	0.914	0.0117
Nivolumab	INTENTIONAL PRODUCT USE ISSUE	comorbidity_group>=2	0.496	0.367	0.658	2.61e-06
Nivolumab	INTENTIONAL PRODUCT USE ISSUE	organ_dysfunctionYes	1.538	1.015	2.228	0.0312
Nivolumab	PYREXIA	(Intercept)	0.024	0.011	0.045	3.39e-27
Nivolumab	PYREXIA	AGE	0.992	0.988	0.995	7.64e-06
Nivolumab	PYREXIA	SEXF	0.876	0.767	0.999	0.0495
Nivolumab	PYREXIA	concomitant_group1-2	1.334	1.138	1.565	4e-04
Nivolumab	PYREXIA	concomitant_group>=3	1.135	0.968	1.333	0.1194
Nivolumab	PYREXIA	cancer_typeCRC	0.756	0.362	1.691	0.4725
Nivolumab	PYREXIA	cancer_typeHematologic	0	NA	24201317133.387	0.9769
Nivolumab	PYREXIA	cancer_typeHNSCC	0.979	0.522	2.044	0.9503
Nivolumab	PYREXIA	cancer_typeMelanoma	0.6	0.091	2.314	0.5133
Nivolumab	PYREXIA	cancer_typeNSCLC	1.186	0.66	2.406	0.6011
Nivolumab	PYREXIA	cancer_typeOther_Solid	0.715	0.398	1.45	0.3041
Nivolumab	PYREXIA	cancer_typeProstate	0.476	0.146	1.359	0.1806
Nivolumab	PYREXIA	cancer_typeRCC	0.757	0.419	1.54	0.3964
Nivolumab	PYREXIA	cancer_typeUnknown	0	0	0.013	0.9568
Nivolumab	PYREXIA	comorbidity_group1	1.084	0.851	1.361	0.501
Nivolumab	PYREXIA	comorbidity_group>=2	0.927	0.746	1.141	0.4819
Nivolumab	PYREXIA	organ_dysfunctionYes	0.914	0.485	1.552	0.7602
Nivolumab	PNEUMONIA	(Intercept)	0.008	0.003	0.017	2.27e-28
Nivolumab	PNEUMONIA	AGE	1.005	1	1.01	0.036
Nivolumab	PNEUMONIA	SEXF	0.793	0.689	0.91	0.0011
Nivolumab	PNEUMONIA	concomitant_group1-2	1.148	0.971	1.358	0.1056
Nivolumab	PNEUMONIA	concomitant_group>=3	1.057	0.898	1.245	0.5075
Nivolumab	PNEUMONIA	cancer_typeCRC	0.972	0.4	2.711	0.9526
Nivolumab	PNEUMONIA	cancer_typeHematologic	0	NA	45487430.569	0.9771
Nivolumab	PNEUMONIA	cancer_typeHNSCC	1.886	0.888	4.879	0.1376
Nivolumab	PNEUMONIA	cancer_typeMelanoma	0.428	0.023	2.538	0.4341
Nivolumab	PNEUMONIA	cancer_typeNSCLC	1.842	0.891	4.692	0.1422
Nivolumab	PNEUMONIA	cancer_typeOther_Solid	0.964	0.466	2.457	0.9302
Nivolumab	PNEUMONIA	cancer_typeProstate	1.594	0.619	4.601	0.3533
Nivolumab	PNEUMONIA	cancer_typeRCC	0.636	0.304	1.634	0.2841
Nivolumab	PNEUMONIA	cancer_typeUnknown	0	0	0	0.9567
Nivolumab	PNEUMONIA	comorbidity_group1	1.034	0.793	1.326	0.7987
Nivolumab	PNEUMONIA	comorbidity_group>=2	1.433	1.181	1.73	2e-04
Nivolumab	PNEUMONIA	organ_dysfunctionYes	0.547	0.233	1.068	0.1141
Nivolumab	DYSPNOEA	(Intercept)	0.012	0.006	0.022	7.81e-40
Nivolumab	DYSPNOEA	AGE	1.008	1.003	1.013	0.0017
Nivolumab	DYSPNOEA	SEXF	1.045	0.909	1.2	0.5303
Nivolumab	DYSPNOEA	concomitant_group1-2	1.1	0.928	1.304	0.2723
Nivolumab	DYSPNOEA	concomitant_group>=3	0.95	0.802	1.126	0.5545
Nivolumab	DYSPNOEA	cancer_typeCRC	0.514	0.242	1.121	0.0855
Nivolumab	DYSPNOEA	cancer_typeHematologic	0	NA	18582973258.893	0.9762
Nivolumab	DYSPNOEA	cancer_typeHNSCC	0.583	0.317	1.161	0.1003
Nivolumab	DYSPNOEA	cancer_typeMelanoma	0.277	0.015	1.424	0.219
Nivolumab	DYSPNOEA	cancer_typeNSCLC	0.704	0.408	1.342	0.2444
Nivolumab	DYSPNOEA	cancer_typeOther_Solid	0.567	0.329	1.079	0.0588
Nivolumab	DYSPNOEA	cancer_typeProstate	0.453	0.156	1.188	0.1199
Nivolumab	DYSPNOEA	cancer_typeRCC	0.515	0.296	0.986	0.0291
Nivolumab	DYSPNOEA	cancer_typeUnknown	0	0	0.253	0.9555
Nivolumab	DYSPNOEA	comorbidity_group1	0.686	0.494	0.926	0.0184
Nivolumab	DYSPNOEA	comorbidity_group>=2	1.066	0.852	1.324	0.5699
Nivolumab	DYSPNOEA	organ_dysfunctionYes	1.04	0.552	1.768	0.8939
Nivolumab	RASH	(Intercept)	0.007	0.003	0.016	2.16e-28
Nivolumab	RASH	AGE	1.001	0.996	1.006	0.767
Nivolumab	RASH	SEXF	1.021	0.869	1.195	0.7986
Nivolumab	RASH	concomitant_group1-2	1.343	1.092	1.654	0.0053
Nivolumab	RASH	concomitant_group>=3	1.325	1.084	1.624	0.0063
Nivolumab	RASH	cancer_typeCRC	0.7	0.264	2.044	0.4849
Nivolumab	RASH	cancer_typeHematologic	0	NA	71248338.767	0.9781
Nivolumab	RASH	cancer_typeHNSCC	0.826	0.367	2.213	0.6718
Nivolumab	RASH	cancer_typeMelanoma	1.041	0.151	4.588	0.9612
Nivolumab	RASH	cancer_typeNSCLC	1.103	0.529	2.824	0.8152
Nivolumab	RASH	cancer_typeOther_Solid	0.721	0.346	1.844	0.4349
Nivolumab	RASH	cancer_typeProstate	0.159	0.008	0.942	0.09
Nivolumab	RASH	cancer_typeRCC	1.269	0.609	3.245	0.57
Nivolumab	RASH	cancer_typeUnknown	0	0	0.453	0.9594
Nivolumab	RASH	comorbidity_group1	0.93	0.682	1.24	0.6345
Nivolumab	RASH	comorbidity_group>=2	0.916	0.71	1.17	0.4905
Nivolumab	RASH	organ_dysfunctionYes	2.072	1.236	3.249	0.003
Nivolumab	PNEUMONITIS	(Intercept)	0.008	0.003	0.018	3.61e-23
Nivolumab	PNEUMONITIS	AGE	1.001	0.996	1.007	0.7035
Nivolumab	PNEUMONITIS	SEXF	0.931	0.78	1.108	0.4272
Nivolumab	PNEUMONITIS	concomitant_group1-2	1.003	0.806	1.247	0.9773
Nivolumab	PNEUMONITIS	concomitant_group>=3	1.011	0.821	1.245	0.9202
Nivolumab	PNEUMONITIS	cancer_typeCRC	0.891	0.328	2.821	0.8302
Nivolumab	PNEUMONITIS	cancer_typeHematologic	0	0	11461.208	0.9781
Nivolumab	PNEUMONITIS	cancer_typeHNSCC	0.477	0.187	1.46	0.1485
Nivolumab	PNEUMONITIS	cancer_typeMelanoma	0.645	0.033	4.06	0.6909
Nivolumab	PNEUMONITIS	cancer_typeNSCLC	1.536	0.696	4.35	0.348
Nivolumab	PNEUMONITIS	cancer_typeOther_Solid	0.785	0.355	2.226	0.598
Nivolumab	PNEUMONITIS	cancer_typeProstate	1.436	0.469	4.833	0.5332
Nivolumab	PNEUMONITIS	cancer_typeRCC	0.521	0.231	1.492	0.1615
Nivolumab	PNEUMONITIS	cancer_typeUnknown	0	NA	3907.184	0.9592
Nivolumab	PNEUMONITIS	comorbidity_group1	0.754	0.503	1.084	0.1472
Nivolumab	PNEUMONITIS	comorbidity_group>=2	1.195	0.916	1.543	0.1802
Nivolumab	PNEUMONITIS	organ_dysfunctionYes	0.287	0.047	0.894	0.0787
Nivolumab	PRODUCT USE IN UNAPPROVED INDICATION	(Intercept)	0.056	0.026	0.115	3.51e-14
Nivolumab	PRODUCT USE IN UNAPPROVED INDICATION	AGE	0.993	0.986	1	0.0416
Nivolumab	PRODUCT USE IN UNAPPROVED INDICATION	SEXF	1.07	0.804	1.413	0.6394
Nivolumab	PRODUCT USE IN UNAPPROVED INDICATION	concomitant_group1-2	0.496	0.356	0.684	2.60e-05
Nivolumab	PRODUCT USE IN UNAPPROVED INDICATION	concomitant_group>=3	0.423	0.302	0.587	4.03e-07
Nivolumab	PRODUCT USE IN UNAPPROVED INDICATION	cancer_typeCRC	0.454	0.211	0.988	0.0428
Nivolumab	PRODUCT USE IN UNAPPROVED INDICATION	cancer_typeHematologic	0	NA	1.06721227365641e+61	0.9934
Nivolumab	PRODUCT USE IN UNAPPROVED INDICATION	cancer_typeHNSCC	0.018	0.003	0.065	1.50e-07
Nivolumab	PRODUCT USE IN UNAPPROVED INDICATION	cancer_typeMelanoma	0	0	0	0.9622
Nivolumab	PRODUCT USE IN UNAPPROVED INDICATION	cancer_typeNSCLC	0.006	0.001	0.02	6.92e-15
Nivolumab	PRODUCT USE IN UNAPPROVED INDICATION	cancer_typeOther_Solid	0.247	0.141	0.47	4.62e-06
Nivolumab	PRODUCT USE IN UNAPPROVED INDICATION	cancer_typeProstate	0.94	0.381	2.259	0.8912
Nivolumab	PRODUCT USE IN UNAPPROVED INDICATION	cancer_typeRCC	0.026	0.011	0.06	2.93e-17
Nivolumab	PRODUCT USE IN UNAPPROVED INDICATION	cancer_typeUnknown	0	0	0	0.9876
Nivolumab	PRODUCT USE IN UNAPPROVED INDICATION	comorbidity_group1	0.679	0.303	1.313	0.2947
Nivolumab	PRODUCT USE IN UNAPPROVED INDICATION	comorbidity_group>=2	0.767	0.402	1.353	0.3878
Nivolumab	PRODUCT USE IN UNAPPROVED INDICATION	organ_dysfunctionYes	1.684	0.659	3.497	0.2128
Nivolumab	HYPOTHYROIDISM	(Intercept)	0.004	0.001	0.012	3.47e-19
Nivolumab	HYPOTHYROIDISM	AGE	1.001	0.996	1.007	0.6013
Nivolumab	HYPOTHYROIDISM	SEXF	0.961	0.804	1.144	0.6591
Nivolumab	HYPOTHYROIDISM	concomitant_group1-2	1.253	1.016	1.548	0.0354
Nivolumab	HYPOTHYROIDISM	concomitant_group>=3	0.747	0.595	0.938	0.0119
Nivolumab	HYPOTHYROIDISM	cancer_typeCRC	0.389	0.072	2.109	0.2486
Nivolumab	HYPOTHYROIDISM	cancer_typeHematologic	0	0	0	0.9939
Nivolumab	HYPOTHYROIDISM	cancer_typeHNSCC	2.036	0.733	8.456	0.2378
Nivolumab	HYPOTHYROIDISM	cancer_typeMelanoma	1.742	0.227	10.652	0.5462
Nivolumab	HYPOTHYROIDISM	cancer_typeNSCLC	1.967	0.74	8.006	0.2488
Nivolumab	HYPOTHYROIDISM	cancer_typeOther_Solid	1.204	0.453	4.9	0.7517
Nivolumab	HYPOTHYROIDISM	cancer_typeProstate	0	0	0	0.9359
Nivolumab	HYPOTHYROIDISM	cancer_typeRCC	1.611	0.604	6.566	0.4173
Nivolumab	HYPOTHYROIDISM	cancer_typeUnknown	0	0	0	0.9881
Nivolumab	HYPOTHYROIDISM	comorbidity_group1	1.682	1.251	2.222	4e-04
Nivolumab	HYPOTHYROIDISM	comorbidity_group>=2	1.637	1.247	2.131	3e-04
Nivolumab	HYPOTHYROIDISM	organ_dysfunctionYes	1.155	0.549	2.119	0.6723
Nivolumab	ACUTE KIDNEY INJURY	(Intercept)	0.004	0.002	0.01	8.50e-35
Nivolumab	ACUTE KIDNEY INJURY	AGE	1.01	1.003	1.016	0.0027
Nivolumab	ACUTE KIDNEY INJURY	SEXF	0.865	0.724	1.029	0.1057
Nivolumab	ACUTE KIDNEY INJURY	concomitant_group1-2	1.382	1.087	1.762	0.0086
Nivolumab	ACUTE KIDNEY INJURY	concomitant_group>=3	1.759	1.407	2.21	9.38e-07
Nivolumab	ACUTE KIDNEY INJURY	cancer_typeCRC	0.953	0.414	2.461	0.9141
Nivolumab	ACUTE KIDNEY INJURY	cancer_typeHematologic	0	NA	17019239996.041	0.9769
Nivolumab	ACUTE KIDNEY INJURY	cancer_typeHNSCC	0.521	0.236	1.317	0.132
Nivolumab	ACUTE KIDNEY INJURY	cancer_typeMelanoma	0.732	0.108	3.083	0.7002
Nivolumab	ACUTE KIDNEY INJURY	cancer_typeNSCLC	0.536	0.266	1.281	0.1147
Nivolumab	ACUTE KIDNEY INJURY	cancer_typeOther_Solid	0.74	0.371	1.754	0.4399
Nivolumab	ACUTE KIDNEY INJURY	cancer_typeProstate	0.824	0.289	2.399	0.7139
Nivolumab	ACUTE KIDNEY INJURY	cancer_typeRCC	0.561	0.278	1.339	0.1429
Nivolumab	ACUTE KIDNEY INJURY	cancer_typeUnknown	0	0	0	0.9569
Nivolumab	ACUTE KIDNEY INJURY	comorbidity_group1	1.35	1.015	1.766	0.0332
Nivolumab	ACUTE KIDNEY INJURY	comorbidity_group>=2	1.266	0.995	1.598	0.0503
Nivolumab	ACUTE KIDNEY INJURY	organ_dysfunctionYes	0.956	0.474	1.703	0.8882
Nivolumab	COLITIS	(Intercept)	0.007	0.002	0.018	5.01e-20
Nivolumab	COLITIS	AGE	0.992	0.987	0.998	0.0061
Nivolumab	COLITIS	SEXF	1.027	0.846	1.243	0.7834
Nivolumab	COLITIS	concomitant_group1-2	1.591	1.252	2.029	2e-04
Nivolumab	COLITIS	concomitant_group>=3	1.226	0.959	1.571	0.1057
Nivolumab	COLITIS	cancer_typeCRC	1.086	0.368	3.944	0.8884
Nivolumab	COLITIS	cancer_typeHematologic	0	NA	5.47785615071278e+20	0.9907
Nivolumab	COLITIS	cancer_typeHNSCC	0.955	0.363	3.284	0.9329
Nivolumab	COLITIS	cancer_typeMelanoma	0	0	0.005	0.9464
Nivolumab	COLITIS	cancer_typeNSCLC	1.317	0.548	4.317	0.5914
Nivolumab	COLITIS	cancer_typeOther_Solid	0.958	0.4	3.136	0.9335
Nivolumab	COLITIS	cancer_typeProstate	5.075	1.842	17.887	0.004
Nivolumab	COLITIS	cancer_typeRCC	0.962	0.398	3.163	0.9396
Nivolumab	COLITIS	cancer_typeUnknown	0	0	0	0.9825
Nivolumab	COLITIS	comorbidity_group1	0.957	0.654	1.354	0.814
Nivolumab	COLITIS	comorbidity_group>=2	1.06	0.778	1.423	0.7027
Nivolumab	COLITIS	organ_dysfunctionYes	0.979	0.385	2.017	0.9585
Nivolumab	SEPSIS	(Intercept)	0.002	0	0.006	2.48e-17
Nivolumab	SEPSIS	AGE	1.003	0.997	1.01	0.3308
Nivolumab	SEPSIS	SEXF	1.034	0.844	1.263	0.7418
Nivolumab	SEPSIS	concomitant_group1-2	1.477	1.133	1.932	0.0041
Nivolumab	SEPSIS	concomitant_group>=3	1.402	1.082	1.825	0.0112
Nivolumab	SEPSIS	cancer_typeCRC	3.964	1.147	24.934	0.0645
Nivolumab	SEPSIS	cancer_typeHematologic	0	NA	1.26605413004538e+23	0.9802
Nivolumab	SEPSIS	cancer_typeHNSCC	1.552	0.447	9.792	0.5562
Nivolumab	SEPSIS	cancer_typeMelanoma	4.81	0.786	36.912	0.0879
Nivolumab	SEPSIS	cancer_typeNSCLC	1.791	0.562	10.914	0.4172
Nivolumab	SEPSIS	cancer_typeOther_Solid	2.101	0.665	12.756	0.2993
Nivolumab	SEPSIS	cancer_typeProstate	2.846	0.643	19.657	0.2052
Nivolumab	SEPSIS	cancer_typeRCC	1.204	0.374	7.367	0.7967
Nivolumab	SEPSIS	cancer_typeUnknown	0	0	0.127	0.963
Nivolumab	SEPSIS	comorbidity_group1	0.978	0.655	1.407	0.9096
Nivolumab	SEPSIS	comorbidity_group>=2	1.183	0.869	1.588	0.2728
Nivolumab	SEPSIS	organ_dysfunctionYes	0.452	0.112	1.189	0.1732
Nivolumab	PLEURAL EFFUSION	(Intercept)	0.019	0.008	0.04	6.87e-23
Nivolumab	PLEURAL EFFUSION	AGE	0.998	0.992	1.005	0.5649
Nivolumab	PLEURAL EFFUSION	SEXF	0.855	0.69	1.052	0.1439
Nivolumab	PLEURAL EFFUSION	concomitant_group1-2	0.939	0.728	1.212	0.6305
Nivolumab	PLEURAL EFFUSION	concomitant_group>=3	0.934	0.731	1.195	0.5858
Nivolumab	PLEURAL EFFUSION	cancer_typeCRC	0.511	0.217	1.252	0.1267
Nivolumab	PLEURAL EFFUSION	cancer_typeHematologic	0	NA	21152357262.531	0.9768
Nivolumab	PLEURAL EFFUSION	cancer_typeHNSCC	0.315	0.147	0.732	0.0043
Nivolumab	PLEURAL EFFUSION	cancer_typeMelanoma	0.331	0.018	1.797	0.2975
Nivolumab	PLEURAL EFFUSION	cancer_typeNSCLC	0.46	0.243	0.989	0.0282
Nivolumab	PLEURAL EFFUSION	cancer_typeOther_Solid	0.265	0.14	0.571	2e-04
Nivolumab	PLEURAL EFFUSION	cancer_typeProstate	0.285	0.062	0.978	0.0638
Nivolumab	PLEURAL EFFUSION	cancer_typeRCC	0.343	0.179	0.742	0.0028
Nivolumab	PLEURAL EFFUSION	cancer_typeUnknown	0	NA	8.557	0.9565
Nivolumab	PLEURAL EFFUSION	comorbidity_group1	0.898	0.579	1.332	0.612
Nivolumab	PLEURAL EFFUSION	comorbidity_group>=2	1.201	0.876	1.625	0.244
Nivolumab	PLEURAL EFFUSION	organ_dysfunctionYes	0.558	0.138	1.469	0.3167
Nivolumab	ADRENAL INSUFFICIENCY	(Intercept)	0.003	0	0.011	1.08e-14
Nivolumab	ADRENAL INSUFFICIENCY	AGE	1.001	0.995	1.008	0.6899
Nivolumab	ADRENAL INSUFFICIENCY	SEXF	0.827	0.663	1.023	0.0853
Nivolumab	ADRENAL INSUFFICIENCY	concomitant_group1-2	1.23	0.95	1.596	0.1169
Nivolumab	ADRENAL INSUFFICIENCY	concomitant_group>=3	1.01	0.777	1.316	0.9386
Nivolumab	ADRENAL INSUFFICIENCY	cancer_typeCRC	0.864	0.185	6.066	0.8624
Nivolumab	ADRENAL INSUFFICIENCY	cancer_typeHematologic	0	NA	1.0513548527577e+23	0.9799
Nivolumab	ADRENAL INSUFFICIENCY	cancer_typeHNSCC	1.475	0.43	9.254	0.6008
Nivolumab	ADRENAL INSUFFICIENCY	cancer_typeMelanoma	2.593	0.307	21.873	0.3442
Nivolumab	ADRENAL INSUFFICIENCY	cancer_typeNSCLC	1.196	0.372	7.309	0.8041
Nivolumab	ADRENAL INSUFFICIENCY	cancer_typeOther_Solid	1.391	0.438	8.466	0.645
Nivolumab	ADRENAL INSUFFICIENCY	cancer_typeProstate	1.194	0.195	9.178	0.8477
Nivolumab	ADRENAL INSUFFICIENCY	cancer_typeRCC	1.832	0.575	11.165	0.3991
Nivolumab	ADRENAL INSUFFICIENCY	cancer_typeUnknown	0	NA	33.071	0.9621
Nivolumab	ADRENAL INSUFFICIENCY	comorbidity_group1	0.954	0.624	1.398	0.8171
Nivolumab	ADRENAL INSUFFICIENCY	comorbidity_group>=2	1.199	0.865	1.636	0.2641
Nivolumab	ADRENAL INSUFFICIENCY	organ_dysfunctionYes	2.175	1.174	3.677	0.0071
Nivolumab	RESPIRATORY FAILURE	(Intercept)	0.006	0.002	0.016	1.87e-22
Nivolumab	RESPIRATORY FAILURE	AGE	1.001	0.994	1.009	0.699
Nivolumab	RESPIRATORY FAILURE	SEXF	1.056	0.843	1.316	0.6289
Nivolumab	RESPIRATORY FAILURE	concomitant_group1-2	0.918	0.685	1.225	0.5609
Nivolumab	RESPIRATORY FAILURE	concomitant_group>=3	1.157	0.889	1.507	0.2789
Nivolumab	RESPIRATORY FAILURE	cancer_typeCRC	0.467	0.139	1.632	0.2117
Nivolumab	RESPIRATORY FAILURE	cancer_typeHematologic	0	0	0	0.9937
Nivolumab	RESPIRATORY FAILURE	cancer_typeHNSCC	0.589	0.233	1.796	0.2987
Nivolumab	RESPIRATORY FAILURE	cancer_typeMelanoma	0	NA	2350017.298	0.9643
Nivolumab	RESPIRATORY FAILURE	cancer_typeNSCLC	0.805	0.359	2.302	0.6412
Nivolumab	RESPIRATORY FAILURE	cancer_typeOther_Solid	0.621	0.278	1.771	0.3034
Nivolumab	RESPIRATORY FAILURE	cancer_typeProstate	0.394	0.056	1.867	0.2712
Nivolumab	RESPIRATORY FAILURE	cancer_typeRCC	0.296	0.127	0.866	0.0113
Nivolumab	RESPIRATORY FAILURE	cancer_typeUnknown	0	0	0	0.9884
Nivolumab	RESPIRATORY FAILURE	comorbidity_group1	0.878	0.542	1.347	0.5719
Nivolumab	RESPIRATORY FAILURE	comorbidity_group>=2	0.962	0.668	1.355	0.829
Nivolumab	RESPIRATORY FAILURE	organ_dysfunctionYes	0.451	0.075	1.413	0.2639
Nivolumab	HEPATIC FUNCTION ABNORMAL	(Intercept)	0.004	0.001	0.012	4.48e-14
Nivolumab	HEPATIC FUNCTION ABNORMAL	AGE	0.993	0.987	1	0.0392
Nivolumab	HEPATIC FUNCTION ABNORMAL	SEXF	0.892	0.706	1.117	0.3269
Nivolumab	HEPATIC FUNCTION ABNORMAL	concomitant_group1-2	1.853	1.395	2.479	2.53e-05
Nivolumab	HEPATIC FUNCTION ABNORMAL	concomitant_group>=3	1.36	1.014	1.835	0.042
Nivolumab	HEPATIC FUNCTION ABNORMAL	cancer_typeCRC	0.177	0.008	1.856	0.1582
Nivolumab	HEPATIC FUNCTION ABNORMAL	cancer_typeHematologic	0	NA	4.76713905737543e+193	0.9962
Nivolumab	HEPATIC FUNCTION ABNORMAL	cancer_typeHNSCC	1.772	0.518	11.115	0.4408
Nivolumab	HEPATIC FUNCTION ABNORMAL	cancer_typeMelanoma	2.683	0.317	22.689	0.3282
Nivolumab	HEPATIC FUNCTION ABNORMAL	cancer_typeNSCLC	1.777	0.555	10.848	0.424
Nivolumab	HEPATIC FUNCTION ABNORMAL	cancer_typeOther_Solid	0.895	0.279	5.468	0.8776
Nivolumab	HEPATIC FUNCTION ABNORMAL	cancer_typeProstate	0	0	0	0.9592
Nivolumab	HEPATIC FUNCTION ABNORMAL	cancer_typeRCC	1.881	0.589	11.476	0.3792
Nivolumab	HEPATIC FUNCTION ABNORMAL	cancer_typeUnknown	0	0	0	0.9929
Nivolumab	HEPATIC FUNCTION ABNORMAL	comorbidity_group1	1.211	0.826	1.72	0.3055
Nivolumab	HEPATIC FUNCTION ABNORMAL	comorbidity_group>=2	0.659	0.434	0.97	0.0415
Nivolumab	HEPATIC FUNCTION ABNORMAL	organ_dysfunctionYes	4.512	2.621	7.268	5.69e-09
Nivolumab	ADVERSE EVENT	(Intercept)	0.002	0	0.008	8.29e-10
Nivolumab	ADVERSE EVENT	AGE	1.003	0.994	1.013	0.5512
Nivolumab	ADVERSE EVENT	SEXF	1.012	0.737	1.374	0.9399
Nivolumab	ADVERSE EVENT	concomitant_group1-2	0.802	0.54	1.183	0.2694
Nivolumab	ADVERSE EVENT	concomitant_group>=3	1.121	0.79	1.594	0.5232
Nivolumab	ADVERSE EVENT	cancer_typeCRC	3.699	0.7	68.174	0.2142
Nivolumab	ADVERSE EVENT	cancer_typeHematologic	0	0	0	0.9947
Nivolumab	ADVERSE EVENT	cancer_typeHNSCC	0.938	0.163	17.689	0.9528
Nivolumab	ADVERSE EVENT	cancer_typeMelanoma	0	0	0	0.9694
Nivolumab	ADVERSE EVENT	cancer_typeNSCLC	0.6	0.123	10.836	0.6206
Nivolumab	ADVERSE EVENT	cancer_typeOther_Solid	2.164	0.474	38.328	0.4451
Nivolumab	ADVERSE EVENT	cancer_typeProstate	0.924	0.036	23.692	0.9556
Nivolumab	ADVERSE EVENT	cancer_typeRCC	0.843	0.176	15.133	0.8673
Nivolumab	ADVERSE EVENT	cancer_typeUnknown	0	NA	20823097122076360704	0.9905
Nivolumab	ADVERSE EVENT	comorbidity_group1	0.583	0.261	1.122	0.1418
Nivolumab	ADVERSE EVENT	comorbidity_group>=2	0.218	0.076	0.487	0.001
Nivolumab	ADVERSE EVENT	organ_dysfunctionYes	0.824	0.136	2.596	0.7862
Nivolumab	MYOCARDITIS	(Intercept)	0.004	0.001	0.011	2.67e-21
Nivolumab	MYOCARDITIS	AGE	1.011	1.003	1.021	0.0099
Nivolumab	MYOCARDITIS	SEXF	0.958	0.746	1.22	0.7288
Nivolumab	MYOCARDITIS	concomitant_group1-2	0.922	0.688	1.234	0.5845
Nivolumab	MYOCARDITIS	concomitant_group>=3	0.763	0.568	1.024	0.071
Nivolumab	MYOCARDITIS	cancer_typeCRC	0.467	0.122	1.902	0.2597
Nivolumab	MYOCARDITIS	cancer_typeHematologic	0	0	0	0.9937
Nivolumab	MYOCARDITIS	cancer_typeHNSCC	0.181	0.051	0.719	0.009
Nivolumab	MYOCARDITIS	cancer_typeMelanoma	0	NA	20806002.352	0.9647
Nivolumab	MYOCARDITIS	cancer_typeNSCLC	0.414	0.167	1.381	0.093
Nivolumab	MYOCARDITIS	cancer_typeOther_Solid	0.584	0.241	1.923	0.2968
Nivolumab	MYOCARDITIS	cancer_typeProstate	0.612	0.118	2.844	0.5274
Nivolumab	MYOCARDITIS	cancer_typeRCC	0.652	0.266	2.16	0.411
Nivolumab	MYOCARDITIS	cancer_typeUnknown	0	NA	1489593600524470528	0.9881
Nivolumab	MYOCARDITIS	comorbidity_group1	0.78	0.439	1.281	0.3591
Nivolumab	MYOCARDITIS	comorbidity_group>=2	1.176	0.788	1.715	0.4116
Nivolumab	MYOCARDITIS	organ_dysfunctionYes	0.453	0.075	1.422	0.2665
Nivolumab	PRODUCT USE ISSUE	(Intercept)	0.011	0.002	0.038	1.43e-10
Nivolumab	PRODUCT USE ISSUE	AGE	0.99	0.98	1.002	0.0772
Nivolumab	PRODUCT USE ISSUE	SEXF	1.804	1.151	2.811	0.0093
Nivolumab	PRODUCT USE ISSUE	concomitant_group1-2	0.521	0.309	0.855	0.0118
Nivolumab	PRODUCT USE ISSUE	concomitant_group>=3	0.184	0.086	0.359	3.00e-06
Nivolumab	PRODUCT USE ISSUE	cancer_typeCRC	0.522	0.095	2.861	0.4311
Nivolumab	PRODUCT USE ISSUE	cancer_typeHematologic	0	0	Inf	0.9996
Nivolumab	PRODUCT USE ISSUE	cancer_typeHNSCC	0.448	0.127	2.082	0.2431
Nivolumab	PRODUCT USE ISSUE	cancer_typeMelanoma	0	0	4.75591018162424e+82	0.9975
Nivolumab	PRODUCT USE ISSUE	cancer_typeNSCLC	0	0	4.622	0.9726
Nivolumab	PRODUCT USE ISSUE	cancer_typeOther_Solid	0.472	0.168	1.97	0.2153
Nivolumab	PRODUCT USE ISSUE	cancer_typeProstate	1.479	0.186	9.448	0.6782
Nivolumab	PRODUCT USE ISSUE	cancer_typeRCC	0.046	0.008	0.252	2e-04
Nivolumab	PRODUCT USE ISSUE	cancer_typeUnknown	0	0	7.09543001408852e+267	0.9992
Nivolumab	PRODUCT USE ISSUE	comorbidity_group1	0.326	0.018	1.53	0.2716
Nivolumab	PRODUCT USE ISSUE	comorbidity_group>=2	1.59	0.507	4.187	0.3798
Nivolumab	PRODUCT USE ISSUE	organ_dysfunctionYes	1.748	0.286	5.627	0.4389
Nivolumab	RENAL FAILURE	(Intercept)	0.002	0	0.009	1.36e-14
Nivolumab	RENAL FAILURE	AGE	1.013	1.004	1.022	0.0079
Nivolumab	RENAL FAILURE	SEXF	0.702	0.529	0.919	0.0117
Nivolumab	RENAL FAILURE	concomitant_group1-2	0.799	0.583	1.093	0.1612
Nivolumab	RENAL FAILURE	concomitant_group>=3	0.727	0.533	0.991	0.0436
Nivolumab	RENAL FAILURE	cancer_typeCRC	1.101	0.263	7.446	0.9047
Nivolumab	RENAL FAILURE	cancer_typeHematologic	0	NA	3.91527503927168e+115	0.9939
Nivolumab	RENAL FAILURE	cancer_typeHNSCC	0.424	0.107	2.813	0.2779
Nivolumab	RENAL FAILURE	cancer_typeMelanoma	0	0	0	0.9656
Nivolumab	RENAL FAILURE	cancer_typeNSCLC	0.664	0.203	4.09	0.5736
Nivolumab	RENAL FAILURE	cancer_typeOther_Solid	0.751	0.233	4.6	0.6922
Nivolumab	RENAL FAILURE	cancer_typeProstate	0.602	0.071	5.107	0.6155
Nivolumab	RENAL FAILURE	cancer_typeRCC	1.016	0.313	6.234	0.9826
Nivolumab	RENAL FAILURE	cancer_typeUnknown	0	0	0	0.9883
Nivolumab	RENAL FAILURE	comorbidity_group1	0.902	0.506	1.489	0.7047
Nivolumab	RENAL FAILURE	comorbidity_group>=2	1.475	1.003	2.133	0.043
Nivolumab	RENAL FAILURE	organ_dysfunctionYes	1.433	0.56	2.988	0.3918
Nivolumab	LUNG DISORDER	(Intercept)	0.005	0	0.027	5.19e-07
Nivolumab	LUNG DISORDER	AGE	0.998	0.99	1.007	0.6565
Nivolumab	LUNG DISORDER	SEXF	0.517	0.374	0.699	3.39e-05
Nivolumab	LUNG DISORDER	concomitant_group1-2	0.439	0.307	0.618	3.83e-06
Nivolumab	LUNG DISORDER	concomitant_group>=3	0.551	0.404	0.747	1e-04
Nivolumab	LUNG DISORDER	cancer_typeCRC	0.263	0.01	6.677	0.3458
Nivolumab	LUNG DISORDER	cancer_typeHematologic	0	0	0	0.9975
Nivolumab	LUNG DISORDER	cancer_typeHNSCC	0.844	0.162	15.516	0.8717
Nivolumab	LUNG DISORDER	cancer_typeMelanoma	0	0	0	0.986
Nivolumab	LUNG DISORDER	cancer_typeNSCLC	2.146	0.468	38.067	0.4505
Nivolumab	LUNG DISORDER	cancer_typeOther_Solid	0.983	0.213	17.453	0.9862
Nivolumab	LUNG DISORDER	cancer_typeProstate	0.565	0.022	14.456	0.688
Nivolumab	LUNG DISORDER	cancer_typeRCC	0.652	0.137	11.683	0.6756
Nivolumab	LUNG DISORDER	cancer_typeUnknown	0	0	0	0.9953
Nivolumab	LUNG DISORDER	comorbidity_group1	0.971	0.505	1.698	0.9237
Nivolumab	LUNG DISORDER	comorbidity_group>=2	0.992	0.606	1.566	0.975
Nivolumab	LUNG DISORDER	organ_dysfunctionYes	0	0	0	0.9663
Nivolumab	IMMUNE-MEDIATED ENTEROCOLITIS	(Intercept)	0.004	0.001	0.016	7.81e-13
Nivolumab	IMMUNE-MEDIATED ENTEROCOLITIS	AGE	0.995	0.988	1.003	0.1984
Nivolumab	IMMUNE-MEDIATED ENTEROCOLITIS	SEXF	0.838	0.641	1.083	0.1841
Nivolumab	IMMUNE-MEDIATED ENTEROCOLITIS	concomitant_group1-2	1.474	1.097	1.99	0.0105
Nivolumab	IMMUNE-MEDIATED ENTEROCOLITIS	concomitant_group>=3	0.882	0.639	1.218	0.4447
Nivolumab	IMMUNE-MEDIATED ENTEROCOLITIS	cancer_typeCRC	1.986	0.526	12.919	0.3754
Nivolumab	IMMUNE-MEDIATED ENTEROCOLITIS	cancer_typeHematologic	0	NA	7.27667942804493e+39	0.9866
Nivolumab	IMMUNE-MEDIATED ENTEROCOLITIS	cancer_typeHNSCC	0.83	0.224	5.365	0.808
Nivolumab	IMMUNE-MEDIATED ENTEROCOLITIS	cancer_typeMelanoma	1.508	0.069	15.997	0.7393
Nivolumab	IMMUNE-MEDIATED ENTEROCOLITIS	cancer_typeNSCLC	0.967	0.297	5.941	0.9628
Nivolumab	IMMUNE-MEDIATED ENTEROCOLITIS	cancer_typeOther_Solid	1.158	0.362	7.07	0.8385
Nivolumab	IMMUNE-MEDIATED ENTEROCOLITIS	cancer_typeProstate	3.151	0.738	21.531	0.1591
Nivolumab	IMMUNE-MEDIATED ENTEROCOLITIS	cancer_typeRCC	0.813	0.248	5.008	0.7759
Nivolumab	IMMUNE-MEDIATED ENTEROCOLITIS	cancer_typeUnknown	0	0	0	0.9749
Nivolumab	IMMUNE-MEDIATED ENTEROCOLITIS	comorbidity_group1	1.079	0.656	1.678	0.7494
Nivolumab	IMMUNE-MEDIATED ENTEROCOLITIS	comorbidity_group>=2	0.85	0.52	1.33	0.4972
Nivolumab	IMMUNE-MEDIATED ENTEROCOLITIS	organ_dysfunctionYes	0.267	0.015	1.192	0.1887
Nivolumab	HYPONATRAEMIA	(Intercept)	0.003	0.001	0.008	3.89e-23
Nivolumab	HYPONATRAEMIA	AGE	1.006	0.998	1.016	0.1735
Nivolumab	HYPONATRAEMIA	SEXF	1.079	0.83	1.392	0.5657
Nivolumab	HYPONATRAEMIA	concomitant_group1-2	1.302	0.908	1.873	0.1524
Nivolumab	HYPONATRAEMIA	concomitant_group>=3	1.742	1.256	2.442	0.001
Nivolumab	HYPONATRAEMIA	cancer_typeCRC	1.067	0.36	3.884	0.9122
Nivolumab	HYPONATRAEMIA	cancer_typeHematologic	0	NA	2.16216631477062e+45	0.9938
Nivolumab	HYPONATRAEMIA	cancer_typeHNSCC	0.839	0.311	2.924	0.7522
Nivolumab	HYPONATRAEMIA	cancer_typeMelanoma	0	NA	566401.91	0.9646
Nivolumab	HYPONATRAEMIA	cancer_typeNSCLC	0.604	0.245	2.008	0.3349
Nivolumab	HYPONATRAEMIA	cancer_typeOther_Solid	0.469	0.191	1.553	0.1452
Nivolumab	HYPONATRAEMIA	cancer_typeProstate	0.92	0.212	4.001	0.9082
Nivolumab	HYPONATRAEMIA	cancer_typeRCC	0.523	0.211	1.744	0.2168
Nivolumab	HYPONATRAEMIA	cancer_typeUnknown	0	NA	5.60543415650292e+24	0.9885
Nivolumab	HYPONATRAEMIA	comorbidity_group1	0.929	0.557	1.46	0.763
Nivolumab	HYPONATRAEMIA	comorbidity_group>=2	1.022	0.696	1.467	0.9073
Nivolumab	HYPONATRAEMIA	organ_dysfunctionYes	1.125	0.345	2.68	0.817
Nivolumab	CARDIAC FAILURE	(Intercept)	0	0	0.003	1.02e-12
Nivolumab	CARDIAC FAILURE	AGE	1.031	1.02	1.043	1.82e-07
Nivolumab	CARDIAC FAILURE	SEXF	0.666	0.495	0.882	0.0057
Nivolumab	CARDIAC FAILURE	concomitant_group1-2	0.696	0.5	0.965	0.0306
Nivolumab	CARDIAC FAILURE	concomitant_group>=3	0.674	0.491	0.923	0.0142
Nivolumab	CARDIAC FAILURE	cancer_typeCRC	0.297	0.012	7.538	0.3915
Nivolumab	CARDIAC FAILURE	cancer_typeHematologic	0	NA	1.8616561552327e+41	0.9941
Nivolumab	CARDIAC FAILURE	cancer_typeHNSCC	0.737	0.136	13.698	0.7741
Nivolumab	CARDIAC FAILURE	cancer_typeMelanoma	0	0	0	0.9672
Nivolumab	CARDIAC FAILURE	cancer_typeNSCLC	1.595	0.348	28.299	0.6444
Nivolumab	CARDIAC FAILURE	cancer_typeOther_Solid	0.999	0.218	17.729	0.9993
Nivolumab	CARDIAC FAILURE	cancer_typeProstate	0.466	0.018	11.926	0.5917
Nivolumab	CARDIAC FAILURE	cancer_typeRCC	1.512	0.329	26.853	0.6832
Nivolumab	CARDIAC FAILURE	cancer_typeUnknown	0	0	0	0.9886
Nivolumab	CARDIAC FAILURE	comorbidity_group1	1.351	0.815	2.125	0.2155
Nivolumab	CARDIAC FAILURE	comorbidity_group>=2	1.431	0.957	2.101	0.0734
Nivolumab	CARDIAC FAILURE	organ_dysfunctionYes	1.463	0.515	3.242	0.4076
Nivolumab	PRESCRIBED UNDERDOSE	(Intercept)	0.001	0	0.005	4.38e-11
Nivolumab	PRESCRIBED UNDERDOSE	AGE	1.015	1.005	1.025	0.0032
Nivolumab	PRESCRIBED UNDERDOSE	SEXF	0.906	0.696	1.17	0.4572
Nivolumab	PRESCRIBED UNDERDOSE	concomitant_group1-2	0.789	0.578	1.071	0.1311
Nivolumab	PRESCRIBED UNDERDOSE	concomitant_group>=3	0.811	0.607	1.083	0.1571
Nivolumab	PRESCRIBED UNDERDOSE	cancer_typeCRC	2.788	0.507	51.897	0.3353
Nivolumab	PRESCRIBED UNDERDOSE	cancer_typeHematologic	0	0	0	0.9963
Nivolumab	PRESCRIBED UNDERDOSE	cancer_typeHNSCC	2.098	0.427	37.929	0.473
Nivolumab	PRESCRIBED UNDERDOSE	cancer_typeMelanoma	7.628	0.719	165.721	0.0994
Nivolumab	PRESCRIBED UNDERDOSE	cancer_typeNSCLC	2.683	0.59	47.486	0.3284
Nivolumab	PRESCRIBED UNDERDOSE	cancer_typeOther_Solid	1.499	0.329	26.533	0.6889
Nivolumab	PRESCRIBED UNDERDOSE	cancer_typeProstate	0	0	0	0.9606
Nivolumab	PRESCRIBED UNDERDOSE	cancer_typeRCC	1.027	0.219	18.321	0.9791
Nivolumab	PRESCRIBED UNDERDOSE	cancer_typeUnknown	0	0	0	0.9933
Nivolumab	PRESCRIBED UNDERDOSE	comorbidity_group1	0.854	0.489	1.391	0.5519
Nivolumab	PRESCRIBED UNDERDOSE	comorbidity_group>=2	0.38	0.202	0.657	0.0012
Nivolumab	PRESCRIBED UNDERDOSE	organ_dysfunctionYes	1.949	0.688	4.307	0.1454
Nivolumab	FULMINANT TYPE 1 DIABETES MELLITUS	(Intercept)	0.007	0.002	0.021	9.27e-15
Nivolumab	FULMINANT TYPE 1 DIABETES MELLITUS	AGE	1	0.993	1.009	0.9573
Nivolumab	FULMINANT TYPE 1 DIABETES MELLITUS	SEXF	0.895	0.678	1.168	0.4205
Nivolumab	FULMINANT TYPE 1 DIABETES MELLITUS	concomitant_group1-2	0.835	0.612	1.137	0.253
Nivolumab	FULMINANT TYPE 1 DIABETES MELLITUS	concomitant_group>=3	0.587	0.421	0.813	0.0015
Nivolumab	FULMINANT TYPE 1 DIABETES MELLITUS	cancer_typeCRC	0	0	0	0.9564
Nivolumab	FULMINANT TYPE 1 DIABETES MELLITUS	cancer_typeHematologic	0	0	0	0.9974
Nivolumab	FULMINANT TYPE 1 DIABETES MELLITUS	cancer_typeHNSCC	0.154	0.033	0.793	0.0155
Nivolumab	FULMINANT TYPE 1 DIABETES MELLITUS	cancer_typeMelanoma	1.026	0.05	8.174	0.9826
Nivolumab	FULMINANT TYPE 1 DIABETES MELLITUS	cancer_typeNSCLC	0.464	0.167	1.929	0.2027
Nivolumab	FULMINANT TYPE 1 DIABETES MELLITUS	cancer_typeOther_Solid	0.756	0.279	3.1	0.6363
Nivolumab	FULMINANT TYPE 1 DIABETES MELLITUS	cancer_typeProstate	0	0	0	0.9725
Nivolumab	FULMINANT TYPE 1 DIABETES MELLITUS	cancer_typeRCC	0.608	0.22	2.519	0.4068
Nivolumab	FULMINANT TYPE 1 DIABETES MELLITUS	cancer_typeUnknown	0	0	0	0.995
Nivolumab	FULMINANT TYPE 1 DIABETES MELLITUS	comorbidity_group1	1.195	0.692	1.934	0.4944
Nivolumab	FULMINANT TYPE 1 DIABETES MELLITUS	comorbidity_group>=2	1.15	0.706	1.806	0.5575
Nivolumab	FULMINANT TYPE 1 DIABETES MELLITUS	organ_dysfunctionYes	1.079	0.331	2.566	0.8808
Nivolumab	ATRIAL FIBRILLATION	(Intercept)	0.001	0	0.002	1.45e-32
Nivolumab	ATRIAL FIBRILLATION	AGE	1.04	1.027	1.053	1.71e-09
Nivolumab	ATRIAL FIBRILLATION	SEXF	0.82	0.611	1.088	0.1768
Nivolumab	ATRIAL FIBRILLATION	concomitant_group1-2	1.446	0.988	2.132	0.0597
Nivolumab	ATRIAL FIBRILLATION	concomitant_group>=3	1.814	1.279	2.609	0.001
Nivolumab	ATRIAL FIBRILLATION	cancer_typeCRC	0.258	0.074	0.869	0.0272
Nivolumab	ATRIAL FIBRILLATION	cancer_typeHematologic	0	NA	2.12232596578325e+48	0.9932
Nivolumab	ATRIAL FIBRILLATION	cancer_typeHNSCC	0.109	0.033	0.357	2e-04
Nivolumab	ATRIAL FIBRILLATION	cancer_typeMelanoma	0	NA	54154.25	0.9621
Nivolumab	ATRIAL FIBRILLATION	cancer_typeNSCLC	0.277	0.127	0.729	0.0034
Nivolumab	ATRIAL FIBRILLATION	cancer_typeOther_Solid	0.183	0.084	0.483	1e-04
Nivolumab	ATRIAL FIBRILLATION	cancer_typeProstate	0.555	0.176	1.797	0.3097
Nivolumab	ATRIAL FIBRILLATION	cancer_typeRCC	0.212	0.096	0.562	5e-04
Nivolumab	ATRIAL FIBRILLATION	cancer_typeUnknown	0	NA	374603968665084416	0.9871
Nivolumab	ATRIAL FIBRILLATION	comorbidity_group1	0.781	0.439	1.287	0.3643
Nivolumab	ATRIAL FIBRILLATION	comorbidity_group>=2	1.067	0.724	1.539	0.7338
Nivolumab	ATRIAL FIBRILLATION	organ_dysfunctionYes	0.94	0.231	2.502	0.9162
Nivolumab	ASCITES	(Intercept)	0.01	0.002	0.035	8.37e-10
Nivolumab	ASCITES	AGE	0.983	0.977	0.99	5.67e-07
Nivolumab	ASCITES	SEXF	1.064	0.796	1.41	0.6684
Nivolumab	ASCITES	concomitant_group1-2	0.73	0.516	1.025	0.071
Nivolumab	ASCITES	concomitant_group>=3	0.651	0.457	0.92	0.0156
Nivolumab	ASCITES	cancer_typeCRC	1.803	0.458	11.906	0.4541
Nivolumab	ASCITES	cancer_typeHematologic	0	NA	1.15595106736972e+40	0.9875
Nivolumab	ASCITES	cancer_typeHNSCC	0.63	0.159	4.187	0.5599
Nivolumab	ASCITES	cancer_typeMelanoma	1.92	0.088	20.442	0.5976
Nivolumab	ASCITES	cancer_typeNSCLC	0.436	0.128	2.73	0.2626
Nivolumab	ASCITES	cancer_typeOther_Solid	1.352	0.422	8.255	0.6755
Nivolumab	ASCITES	cancer_typeProstate	0.678	0.031	7.213	0.7529
Nivolumab	ASCITES	cancer_typeRCC	0.692	0.208	4.296	0.6159
Nivolumab	ASCITES	cancer_typeUnknown	0	NA	240838.837	0.9755
Nivolumab	ASCITES	comorbidity_group1	1.258	0.7	2.102	0.4101
Nivolumab	ASCITES	comorbidity_group>=2	0.916	0.51	1.549	0.7551
Nivolumab	ASCITES	organ_dysfunctionYes	0.615	0.101	1.935	0.4957
Nivolumab	IMMUNE-MEDIATED LUNG DISEASE	(Intercept)	0.017	0.005	0.049	4.94e-12
Nivolumab	IMMUNE-MEDIATED LUNG DISEASE	AGE	0.995	0.987	1.004	0.2984
Nivolumab	IMMUNE-MEDIATED LUNG DISEASE	SEXF	0.639	0.45	0.889	0.0097
Nivolumab	IMMUNE-MEDIATED LUNG DISEASE	concomitant_group1-2	0.914	0.646	1.289	0.6076
Nivolumab	IMMUNE-MEDIATED LUNG DISEASE	concomitant_group>=3	0.584	0.399	0.848	0.0051
Nivolumab	IMMUNE-MEDIATED LUNG DISEASE	cancer_typeCRC	0.151	0.021	0.788	0.0308
Nivolumab	IMMUNE-MEDIATED LUNG DISEASE	cancer_typeHematologic	27.78	1.252	256.829	0.0073
Nivolumab	IMMUNE-MEDIATED LUNG DISEASE	cancer_typeHNSCC	0.18	0.055	0.695	0.0066
Nivolumab	IMMUNE-MEDIATED LUNG DISEASE	cancer_typeMelanoma	0.725	0.036	5.082	0.7762
Nivolumab	IMMUNE-MEDIATED LUNG DISEASE	cancer_typeNSCLC	0.238	0.093	0.811	0.0079
Nivolumab	IMMUNE-MEDIATED LUNG DISEASE	cancer_typeOther_Solid	0.352	0.141	1.175	0.047
Nivolumab	IMMUNE-MEDIATED LUNG DISEASE	cancer_typeProstate	0.177	0.009	1.237	0.1261
Nivolumab	IMMUNE-MEDIATED LUNG DISEASE	cancer_typeRCC	0.174	0.066	0.6	0.0015
Nivolumab	IMMUNE-MEDIATED LUNG DISEASE	cancer_typeUnknown	0	0	0	0.9728
Nivolumab	IMMUNE-MEDIATED LUNG DISEASE	comorbidity_group1	1.086	0.564	1.908	0.7882
Nivolumab	IMMUNE-MEDIATED LUNG DISEASE	comorbidity_group>=2	0.56	0.256	1.084	0.1107
Nivolumab	IMMUNE-MEDIATED LUNG DISEASE	organ_dysfunctionYes	0.406	0.023	1.817	0.3694
Nivolumab	INFUSION RELATED REACTION	(Intercept)	0.002	0	0.012	7.66e-09
Nivolumab	INFUSION RELATED REACTION	AGE	0.996	0.988	1.006	0.41
Nivolumab	INFUSION RELATED REACTION	SEXF	1.011	0.739	1.367	0.9432
Nivolumab	INFUSION RELATED REACTION	concomitant_group1-2	1.015	0.712	1.444	0.9361
Nivolumab	INFUSION RELATED REACTION	concomitant_group>=3	0.604	0.41	0.884	0.0099
Nivolumab	INFUSION RELATED REACTION	cancer_typeCRC	1.97	0.314	37.92	0.5374
Nivolumab	INFUSION RELATED REACTION	cancer_typeHematologic	0	0	0	0.9946
Nivolumab	INFUSION RELATED REACTION	cancer_typeHNSCC	1.318	0.246	24.389	0.7938
Nivolumab	INFUSION RELATED REACTION	cancer_typeMelanoma	0	0	0	0.9682
Nivolumab	INFUSION RELATED REACTION	cancer_typeNSCLC	2.446	0.532	43.428	0.3771
Nivolumab	INFUSION RELATED REACTION	cancer_typeOther_Solid	0.949	0.204	16.89	0.9586
Nivolumab	INFUSION RELATED REACTION	cancer_typeProstate	3.23	0.402	66.186	0.3152
Nivolumab	INFUSION RELATED REACTION	cancer_typeRCC	1.4	0.299	24.98	0.7409
Nivolumab	INFUSION RELATED REACTION	cancer_typeUnknown	0	0	0	0.9895
Nivolumab	INFUSION RELATED REACTION	comorbidity_group1	1.445	0.817	2.392	0.176
Nivolumab	INFUSION RELATED REACTION	comorbidity_group>=2	0.946	0.522	1.621	0.8481
Nivolumab	INFUSION RELATED REACTION	organ_dysfunctionYes	2.227	0.678	5.375	0.1196
Nivolumab	MUSCULAR WEAKNESS	(Intercept)	0.001	0	0.003	5.81e-12
Nivolumab	MUSCULAR WEAKNESS	AGE	1.015	1.004	1.028	0.011
Nivolumab	MUSCULAR WEAKNESS	SEXF	1.045	0.761	1.42	0.7803
Nivolumab	MUSCULAR WEAKNESS	concomitant_group1-2	1.201	0.821	1.762	0.3465
Nivolumab	MUSCULAR WEAKNESS	concomitant_group>=3	0.921	0.624	1.361	0.6769
Nivolumab	MUSCULAR WEAKNESS	cancer_typeCRC	1.188	0.151	24.115	0.8817
Nivolumab	MUSCULAR WEAKNESS	cancer_typeHematologic	0	NA	9.10908381587136e+112	0.9976
Nivolumab	MUSCULAR WEAKNESS	cancer_typeHNSCC	1.087	0.195	20.32	0.9381
Nivolumab	MUSCULAR WEAKNESS	cancer_typeMelanoma	0	NA	97732914619426	0.9863
Nivolumab	MUSCULAR WEAKNESS	cancer_typeNSCLC	1.264	0.27	22.551	0.8177
Nivolumab	MUSCULAR WEAKNESS	cancer_typeOther_Solid	1.605	0.35	28.477	0.6401
Nivolumab	MUSCULAR WEAKNESS	cancer_typeProstate	1.676	0.157	36.59	0.6765
Nivolumab	MUSCULAR WEAKNESS	cancer_typeRCC	1.124	0.238	20.083	0.909
Nivolumab	MUSCULAR WEAKNESS	cancer_typeUnknown	0	0	0	0.9954
Nivolumab	MUSCULAR WEAKNESS	comorbidity_group1	1.291	0.719	2.158	0.3585
Nivolumab	MUSCULAR WEAKNESS	comorbidity_group>=2	1.02	0.585	1.691	0.94
Nivolumab	MUSCULAR WEAKNESS	organ_dysfunctionYes	0	0	0	0.9666
Nivolumab	ASPARTATE AMINOTRANSFERASE INCREASED	(Intercept)	0.006	0.002	0.017	4.21e-20
Nivolumab	ASPARTATE AMINOTRANSFERASE INCREASED	AGE	0.994	0.986	1.003	0.1508
Nivolumab	ASPARTATE AMINOTRANSFERASE INCREASED	SEXF	0.911	0.676	1.215	0.5328
Nivolumab	ASPARTATE AMINOTRANSFERASE INCREASED	concomitant_group1-2	2.165	1.451	3.29	2e-04
Nivolumab	ASPARTATE AMINOTRANSFERASE INCREASED	concomitant_group>=3	2.183	1.477	3.295	1e-04
Nivolumab	ASPARTATE AMINOTRANSFERASE INCREASED	cancer_typeCRC	0.291	0.071	1.114	0.0685
Nivolumab	ASPARTATE AMINOTRANSFERASE INCREASED	cancer_typeHematologic	0	NA	2.70701347783753e+20	0.9855
Nivolumab	ASPARTATE AMINOTRANSFERASE INCREASED	cancer_typeHNSCC	0.191	0.056	0.678	0.0075
Nivolumab	ASPARTATE AMINOTRANSFERASE INCREASED	cancer_typeMelanoma	0.603	0.031	3.832	0.6471
Nivolumab	ASPARTATE AMINOTRANSFERASE INCREASED	cancer_typeNSCLC	0.444	0.191	1.292	0.0886
Nivolumab	ASPARTATE AMINOTRANSFERASE INCREASED	cancer_typeOther_Solid	0.334	0.145	0.968	0.0207
Nivolumab	ASPARTATE AMINOTRANSFERASE INCREASED	cancer_typeProstate	0.372	0.052	1.788	0.2469
Nivolumab	ASPARTATE AMINOTRANSFERASE INCREASED	cancer_typeRCC	0.35	0.15	1.025	0.029
Nivolumab	ASPARTATE AMINOTRANSFERASE INCREASED	cancer_typeUnknown	0	NA	650943911.112	0.9731
Nivolumab	ASPARTATE AMINOTRANSFERASE INCREASED	comorbidity_group1	0.691	0.362	1.195	0.2207
Nivolumab	ASPARTATE AMINOTRANSFERASE INCREASED	comorbidity_group>=2	1.029	0.668	1.54	0.8943
Nivolumab	ASPARTATE AMINOTRANSFERASE INCREASED	organ_dysfunctionYes	0.667	0.11	2.106	0.5708
Nivolumab	DIABETIC KETOACIDOSIS	(Intercept)	0.009	0.002	0.028	3.02e-13
Nivolumab	DIABETIC KETOACIDOSIS	AGE	0.993	0.986	1.001	0.0758
Nivolumab	DIABETIC KETOACIDOSIS	SEXF	1.066	0.796	1.414	0.661
Nivolumab	DIABETIC KETOACIDOSIS	concomitant_group1-2	0.807	0.578	1.122	0.2033
Nivolumab	DIABETIC KETOACIDOSIS	concomitant_group>=3	0.567	0.396	0.805	0.0016
Nivolumab	DIABETIC KETOACIDOSIS	cancer_typeCRC	0.403	0.074	2.196	0.2686
Nivolumab	DIABETIC KETOACIDOSIS	cancer_typeHematologic	0	0	656378526.951	0.9866
Nivolumab	DIABETIC KETOACIDOSIS	cancer_typeHNSCC	0.221	0.053	1.097	0.0417
Nivolumab	DIABETIC KETOACIDOSIS	cancer_typeMelanoma	1.3	0.064	10.374	0.8218
Nivolumab	DIABETIC KETOACIDOSIS	cancer_typeNSCLC	0.44	0.156	1.837	0.1756
Nivolumab	DIABETIC KETOACIDOSIS	cancer_typeOther_Solid	0.652	0.24	2.683	0.4722
Nivolumab	DIABETIC KETOACIDOSIS	cancer_typeProstate	1.59	0.34	8.291	0.5523
Nivolumab	DIABETIC KETOACIDOSIS	cancer_typeRCC	0.694	0.251	2.88	0.5434
Nivolumab	DIABETIC KETOACIDOSIS	cancer_typeUnknown	0	0	0	0.9745
Nivolumab	DIABETIC KETOACIDOSIS	comorbidity_group1	0.795	0.388	1.447	0.4888
Nivolumab	DIABETIC KETOACIDOSIS	comorbidity_group>=2	1.051	0.609	1.729	0.8499
Nivolumab	DIABETIC KETOACIDOSIS	organ_dysfunctionYes	0.693	0.114	2.187	0.6074
Nivolumab	PNEUMONIA ASPIRATION	(Intercept)	0.002	0	0.01	3.85e-09
Nivolumab	PNEUMONIA ASPIRATION	AGE	1.012	1.002	1.023	0.0279
Nivolumab	PNEUMONIA ASPIRATION	SEXF	0.368	0.245	0.532	3.54e-07
Nivolumab	PNEUMONIA ASPIRATION	concomitant_group1-2	1.106	0.776	1.57	0.5743
Nivolumab	PNEUMONIA ASPIRATION	concomitant_group>=3	1.047	0.743	1.476	0.7913
Nivolumab	PNEUMONIA ASPIRATION	cancer_typeCRC	0.424	0.04	9.21	0.4866
Nivolumab	PNEUMONIA ASPIRATION	cancer_typeHematologic	0	NA	1.88060747487997e+163	0.996
Nivolumab	PNEUMONIA ASPIRATION	cancer_typeHNSCC	3.851	0.813	68.927	0.1869
Nivolumab	PNEUMONIA ASPIRATION	cancer_typeMelanoma	0	0	0	0.9778
Nivolumab	PNEUMONIA ASPIRATION	cancer_typeNSCLC	0.7	0.148	12.528	0.7268
Nivolumab	PNEUMONIA ASPIRATION	cancer_typeOther_Solid	0.852	0.183	15.182	0.8747
Nivolumab	PNEUMONIA ASPIRATION	cancer_typeProstate	0	0	0	0.9582
Nivolumab	PNEUMONIA ASPIRATION	cancer_typeRCC	0.241	0.048	4.402	0.1723
Nivolumab	PNEUMONIA ASPIRATION	cancer_typeUnknown	0	0	0	0.9925
Nivolumab	PNEUMONIA ASPIRATION	comorbidity_group1	1.145	0.65	1.884	0.6166
Nivolumab	PNEUMONIA ASPIRATION	comorbidity_group>=2	1.07	0.664	1.668	0.7716
Nivolumab	PNEUMONIA ASPIRATION	organ_dysfunctionYes	0.651	0.107	2.056	0.5479
Nivolumab	MYOSITIS	(Intercept)	0.002	0	0.007	6.30e-19
Nivolumab	MYOSITIS	AGE	1.017	1.006	1.029	0.0041
Nivolumab	MYOSITIS	SEXF	0.799	0.578	1.086	0.1606
Nivolumab	MYOSITIS	concomitant_group1-2	1.179	0.805	1.735	0.3985
Nivolumab	MYOSITIS	concomitant_group>=3	1.145	0.791	1.668	0.476
Nivolumab	MYOSITIS	cancer_typeCRC	0.67	0.174	3.209	0.5751
Nivolumab	MYOSITIS	cancer_typeHematologic	0	0	1.59593486036091e+27	0.9937
Nivolumab	MYOSITIS	cancer_typeHNSCC	0.375	0.111	1.707	0.1447
Nivolumab	MYOSITIS	cancer_typeMelanoma	0	NA	3657.628	0.9648
Nivolumab	MYOSITIS	cancer_typeNSCLC	0.409	0.146	1.709	0.1404
Nivolumab	MYOSITIS	cancer_typeOther_Solid	0.357	0.129	1.484	0.0874
Nivolumab	MYOSITIS	cancer_typeProstate	0.415	0.053	2.582	0.344
Nivolumab	MYOSITIS	cancer_typeRCC	0.501	0.179	2.088	0.2531
Nivolumab	MYOSITIS	cancer_typeUnknown	0	0	0	0.9881
Nivolumab	MYOSITIS	comorbidity_group1	0.785	0.398	1.394	0.4449
Nivolumab	MYOSITIS	comorbidity_group>=2	1.235	0.789	1.88	0.338
Nivolumab	MYOSITIS	organ_dysfunctionYes	0.348	0.02	1.565	0.2942
Nivolumab	CHOLANGITIS	(Intercept)	0.009	0.002	0.03	2.24e-12
Nivolumab	CHOLANGITIS	AGE	1	0.991	1.01	0.9473
Nivolumab	CHOLANGITIS	SEXF	0.856	0.614	1.177	0.3487
Nivolumab	CHOLANGITIS	concomitant_group1-2	0.497	0.334	0.727	4e-04
Nivolumab	CHOLANGITIS	concomitant_group>=3	0.46	0.312	0.667	5.89e-05
Nivolumab	CHOLANGITIS	cancer_typeCRC	0.236	0.031	1.437	0.1155
Nivolumab	CHOLANGITIS	cancer_typeHematologic	0	0	1.59795738017457e+57	0.9974
Nivolumab	CHOLANGITIS	cancer_typeHNSCC	0.401	0.123	1.797	0.1664
Nivolumab	CHOLANGITIS	cancer_typeMelanoma	0	0	0	0.9852
Nivolumab	CHOLANGITIS	cancer_typeNSCLC	0.456	0.163	1.9	0.194
Nivolumab	CHOLANGITIS	cancer_typeOther_Solid	0.463	0.168	1.917	0.1991
Nivolumab	CHOLANGITIS	cancer_typeProstate	0	0	0	0.9724
Nivolumab	CHOLANGITIS	cancer_typeRCC	0.187	0.062	0.808	0.008
Nivolumab	CHOLANGITIS	cancer_typeUnknown	0	NA	1.4297643267826e+93	0.9951
Nivolumab	CHOLANGITIS	comorbidity_group1	0.693	0.268	1.469	0.3893
Nivolumab	CHOLANGITIS	comorbidity_group>=2	1.342	0.764	2.263	0.2861
Nivolumab	CHOLANGITIS	organ_dysfunctionYes	1.326	0.325	3.544	0.6316
Nivolumab	MYASTHENIA GRAVIS	(Intercept)	0.002	0	0.006	2.31e-15
Nivolumab	MYASTHENIA GRAVIS	AGE	1.016	1.005	1.029	0.0082
Nivolumab	MYASTHENIA GRAVIS	SEXF	0.94	0.678	1.287	0.7066
Nivolumab	MYASTHENIA GRAVIS	concomitant_group1-2	0.839	0.569	1.237	0.3756
Nivolumab	MYASTHENIA GRAVIS	concomitant_group>=3	0.747	0.509	1.097	0.1356
Nivolumab	MYASTHENIA GRAVIS	cancer_typeCRC	1.678	0.426	11.092	0.5111
Nivolumab	MYASTHENIA GRAVIS	cancer_typeHematologic	0	0	0	0.9974
Nivolumab	MYASTHENIA GRAVIS	cancer_typeHNSCC	0.351	0.079	2.43	0.2055
Nivolumab	MYASTHENIA GRAVIS	cancer_typeMelanoma	0	0	966646213.79	0.9855
Nivolumab	MYASTHENIA GRAVIS	cancer_typeNSCLC	0.39	0.115	2.438	0.2029
Nivolumab	MYASTHENIA GRAVIS	cancer_typeOther_Solid	0.544	0.166	3.352	0.4025
Nivolumab	MYASTHENIA GRAVIS	cancer_typeProstate	0.379	0.017	4.059	0.4337
Nivolumab	MYASTHENIA GRAVIS	cancer_typeRCC	0.95	0.289	5.856	0.9434
Nivolumab	MYASTHENIA GRAVIS	cancer_typeUnknown	0	NA	6.63133563798803e+66	0.9951
Nivolumab	MYASTHENIA GRAVIS	comorbidity_group1	1.164	0.619	2.008	0.6107
Nivolumab	MYASTHENIA GRAVIS	comorbidity_group>=2	1.199	0.711	1.94	0.477
Nivolumab	MYASTHENIA GRAVIS	organ_dysfunctionYes	0	0	0	0.9664
Nivolumab	HEPATITIS	(Intercept)	0.003	0	0.012	3.18e-13
Nivolumab	HEPATITIS	AGE	0.998	0.989	1.009	0.7597
Nivolumab	HEPATITIS	SEXF	1.053	0.745	1.469	0.7668
Nivolumab	HEPATITIS	concomitant_group1-2	1.378	0.918	2.087	0.1251
Nivolumab	HEPATITIS	concomitant_group>=3	0.762	0.484	1.2	0.2397
Nivolumab	HEPATITIS	cancer_typeCRC	0.404	0.048	3.391	0.3666
Nivolumab	HEPATITIS	cancer_typeHematologic	0	NA	1.3940689733598e+40	0.9867
Nivolumab	HEPATITIS	cancer_typeHNSCC	0.219	0.036	1.689	0.1001
Nivolumab	HEPATITIS	cancer_typeMelanoma	1.372	0.063	14.625	0.798
Nivolumab	HEPATITIS	cancer_typeNSCLC	0.365	0.105	2.307	0.1783
Nivolumab	HEPATITIS	cancer_typeOther_Solid	0.836	0.256	5.142	0.8051
Nivolumab	HEPATITIS	cancer_typeProstate	0.531	0.024	5.688	0.609
Nivolumab	HEPATITIS	cancer_typeRCC	0.645	0.192	4.017	0.5518
Nivolumab	HEPATITIS	cancer_typeUnknown	0	NA	1899.376	0.9743
Nivolumab	HEPATITIS	comorbidity_group1	1.399	0.741	2.431	0.2644
Nivolumab	HEPATITIS	comorbidity_group>=2	1.506	0.853	2.551	0.1404
Nivolumab	HEPATITIS	organ_dysfunctionYes	2.016	0.707	4.499	0.1294
Nivolumab	ARTHRITIS	(Intercept)	0.002	0	0.008	1.25e-09
Nivolumab	ARTHRITIS	AGE	0.999	0.989	1.011	0.8828
Nivolumab	ARTHRITIS	SEXF	1.309	0.932	1.822	0.1146
Nivolumab	ARTHRITIS	concomitant_group1-2	0.996	0.662	1.5	0.9854
Nivolumab	ARTHRITIS	concomitant_group>=3	0.775	0.51	1.175	0.2293
Nivolumab	ARTHRITIS	cancer_typeCRC	0.887	0.084	19.17	0.9224
Nivolumab	ARTHRITIS	cancer_typeHematologic	0	0	9.1053093414835e+65	0.9977
Nivolumab	ARTHRITIS	cancer_typeHNSCC	0.482	0.061	9.829	0.5302
Nivolumab	ARTHRITIS	cancer_typeMelanoma	4.949	0.193	126.701	0.2613
Nivolumab	ARTHRITIS	cancer_typeNSCLC	1.797	0.386	32.018	0.5643
Nivolumab	ARTHRITIS	cancer_typeOther_Solid	0.907	0.193	16.18	0.9234
Nivolumab	ARTHRITIS	cancer_typeProstate	2.607	0.243	57.032	0.4394
Nivolumab	ARTHRITIS	cancer_typeRCC	1.85	0.396	32.984	0.5452
Nivolumab	ARTHRITIS	cancer_typeUnknown	0	0	0	0.9957
Nivolumab	ARTHRITIS	comorbidity_group1	0.89	0.415	1.68	0.7416
Nivolumab	ARTHRITIS	comorbidity_group>=2	0.509	0.222	1.015	0.077
Nivolumab	ARTHRITIS	organ_dysfunctionYes	0	0	0	0.9679
Nivolumab	TYPE 1 DIABETES MELLITUS	(Intercept)	0.005	0.001	0.02	2.16e-11
Nivolumab	TYPE 1 DIABETES MELLITUS	AGE	0.998	0.989	1.007	0.6003
Nivolumab	TYPE 1 DIABETES MELLITUS	SEXF	0.821	0.586	1.133	0.2413
Nivolumab	TYPE 1 DIABETES MELLITUS	concomitant_group1-2	1.006	0.702	1.443	0.9725
Nivolumab	TYPE 1 DIABETES MELLITUS	concomitant_group>=3	0.533	0.353	0.798	0.0024
Nivolumab	TYPE 1 DIABETES MELLITUS	cancer_typeCRC	0.543	0.089	4.163	0.5069
Nivolumab	TYPE 1 DIABETES MELLITUS	cancer_typeHematologic	0	NA	9.64633799496241e+228	0.9975
Nivolumab	TYPE 1 DIABETES MELLITUS	cancer_typeHNSCC	0.337	0.076	2.342	0.19
Nivolumab	TYPE 1 DIABETES MELLITUS	cancer_typeMelanoma	1.378	0.063	14.749	0.7958
Nivolumab	TYPE 1 DIABETES MELLITUS	cancer_typeNSCLC	0.546	0.163	3.393	0.4097
Nivolumab	TYPE 1 DIABETES MELLITUS	cancer_typeOther_Solid	0.672	0.206	4.134	0.5837
Nivolumab	TYPE 1 DIABETES MELLITUS	cancer_typeProstate	0.437	0.02	4.671	0.5032
Nivolumab	TYPE 1 DIABETES MELLITUS	cancer_typeRCC	0.654	0.196	4.06	0.5628
Nivolumab	TYPE 1 DIABETES MELLITUS	cancer_typeUnknown	0	0	0	0.9951
Nivolumab	TYPE 1 DIABETES MELLITUS	comorbidity_group1	1.747	1.001	2.87	0.0368
Nivolumab	TYPE 1 DIABETES MELLITUS	comorbidity_group>=2	1.094	0.579	1.933	0.7694
Nivolumab	TYPE 1 DIABETES MELLITUS	organ_dysfunctionYes	0	0	0	0.9666
Nivolumab	SEPTIC SHOCK	(Intercept)	0.003	0.001	0.011	1.80e-18
Nivolumab	SEPTIC SHOCK	AGE	1.007	0.996	1.018	0.258
Nivolumab	SEPTIC SHOCK	SEXF	0.741	0.518	1.039	0.0895
Nivolumab	SEPTIC SHOCK	concomitant_group1-2	1.658	1.066	2.617	0.0267
Nivolumab	SEPTIC SHOCK	concomitant_group>=3	1.8	1.18	2.802	0.0075
Nivolumab	SEPTIC SHOCK	cancer_typeCRC	0.395	0.103	1.621	0.1722
Nivolumab	SEPTIC SHOCK	cancer_typeHematologic	0	0	7098147966252474368	0.9936
Nivolumab	SEPTIC SHOCK	cancer_typeHNSCC	0.212	0.062	0.832	0.0161
Nivolumab	SEPTIC SHOCK	cancer_typeMelanoma	0	NA	2969072043.961	0.9634
Nivolumab	SEPTIC SHOCK	cancer_typeNSCLC	0.229	0.088	0.784	0.0067
Nivolumab	SEPTIC SHOCK	cancer_typeOther_Solid	0.351	0.14	1.178	0.0479
Nivolumab	SEPTIC SHOCK	cancer_typeProstate	0.321	0.043	1.711	0.1995
Nivolumab	SEPTIC SHOCK	cancer_typeRCC	0.187	0.071	0.644	0.0022
Nivolumab	SEPTIC SHOCK	cancer_typeUnknown	0	0	0	0.988
Nivolumab	SEPTIC SHOCK	comorbidity_group1	0.929	0.483	1.626	0.8109
Nivolumab	SEPTIC SHOCK	comorbidity_group>=2	1.163	0.722	1.814	0.519
Nivolumab	SEPTIC SHOCK	organ_dysfunctionYes	2.611	1.094	5.255	0.015
Nivolumab	HYPERGLYCAEMIA	(Intercept)	0.001	0	0.006	3.10e-10
Nivolumab	HYPERGLYCAEMIA	AGE	0.997	0.987	1.008	0.6136
Nivolumab	HYPERGLYCAEMIA	SEXF	0.932	0.652	1.31	0.6896
Nivolumab	HYPERGLYCAEMIA	concomitant_group1-2	1.529	0.949	2.508	0.0855
Nivolumab	HYPERGLYCAEMIA	concomitant_group>=3	1.684	1.068	2.722	0.0284
Nivolumab	HYPERGLYCAEMIA	cancer_typeCRC	2.613	0.458	49.105	0.3714
Nivolumab	HYPERGLYCAEMIA	cancer_typeHematologic	0	0	8.40365084504738e+24	0.9944
Nivolumab	HYPERGLYCAEMIA	cancer_typeHNSCC	0.611	0.088	12.082	0.6625
Nivolumab	HYPERGLYCAEMIA	cancer_typeMelanoma	0	0	0	0.9679
Nivolumab	HYPERGLYCAEMIA	cancer_typeNSCLC	1.141	0.24	20.447	0.8971
Nivolumab	HYPERGLYCAEMIA	cancer_typeOther_Solid	1.197	0.257	21.333	0.8594
Nivolumab	HYPERGLYCAEMIA	cancer_typeProstate	6.487	1.101	123.442	0.0852
Nivolumab	HYPERGLYCAEMIA	cancer_typeRCC	1.438	0.306	25.699	0.7215
Nivolumab	HYPERGLYCAEMIA	cancer_typeUnknown	0	0	0	0.9896
Nivolumab	HYPERGLYCAEMIA	comorbidity_group1	1.658	0.965	2.694	0.052
Nivolumab	HYPERGLYCAEMIA	comorbidity_group>=2	1.292	0.787	2.053	0.2927
Nivolumab	HYPERGLYCAEMIA	organ_dysfunctionYes	1.228	0.3	3.295	0.728
Nivolumab	HYPOPITUITARISM	(Intercept)	0.001	0	0.007	6.04e-10
Nivolumab	HYPOPITUITARISM	AGE	0.999	0.989	1.01	0.8062
Nivolumab	HYPOPITUITARISM	SEXF	0.689	0.47	0.987	0.0488
Nivolumab	HYPOPITUITARISM	concomitant_group1-2	2.417	1.519	3.97	3e-04
Nivolumab	HYPOPITUITARISM	concomitant_group>=3	1.481	0.904	2.489	0.127
Nivolumab	HYPOPITUITARISM	cancer_typeCRC	1.594	0.252	30.755	0.6726
Nivolumab	HYPOPITUITARISM	cancer_typeHematologic	0	NA	2.36447196131293e+141	0.9962
Nivolumab	HYPOPITUITARISM	cancer_typeHNSCC	1.09	0.198	20.343	0.9356
Nivolumab	HYPOPITUITARISM	cancer_typeMelanoma	1.883	0.073	48.314	0.657
Nivolumab	HYPOPITUITARISM	cancer_typeNSCLC	0.773	0.16	13.902	0.8017
Nivolumab	HYPOPITUITARISM	cancer_typeOther_Solid	0.895	0.191	15.992	0.9137
Nivolumab	HYPOPITUITARISM	cancer_typeProstate	0	0	0	0.9604
Nivolumab	HYPOPITUITARISM	cancer_typeRCC	1.374	0.292	24.549	0.7554
Nivolumab	HYPOPITUITARISM	cancer_typeUnknown	0	NA	2.44729673286191e+42	0.9927
Nivolumab	HYPOPITUITARISM	comorbidity_group1	1.421	0.788	2.389	0.2107
Nivolumab	HYPOPITUITARISM	comorbidity_group>=2	1.673	1.019	2.673	0.0358
Nivolumab	HYPOPITUITARISM	organ_dysfunctionYes	1.96	0.686	4.395	0.1469
Nivolumab	HYPOXIA	(Intercept)	0.003	0.001	0.011	7.68e-19
Nivolumab	HYPOXIA	AGE	1.003	0.992	1.015	0.6665
Nivolumab	HYPOXIA	SEXF	1.331	0.948	1.853	0.0935
Nivolumab	HYPOXIA	concomitant_group1-2	1.305	0.839	2.042	0.2387
Nivolumab	HYPOXIA	concomitant_group>=3	1.159	0.75	1.805	0.5089
Nivolumab	HYPOXIA	cancer_typeCRC	0.221	0.03	1.144	0.0831
Nivolumab	HYPOXIA	cancer_typeHematologic	0	0	2.396	0.9938
Nivolumab	HYPOXIA	cancer_typeHNSCC	0.134	0.026	0.622	0.0096
Nivolumab	HYPOXIA	cancer_typeMelanoma	0	0	0	0.9647
Nivolumab	HYPOXIA	cancer_typeNSCLC	0.52	0.206	1.75	0.2185
Nivolumab	HYPOXIA	cancer_typeOther_Solid	0.372	0.149	1.247	0.0614
Nivolumab	HYPOXIA	cancer_typeProstate	0.61	0.082	3.256	0.5773
Nivolumab	HYPOXIA	cancer_typeRCC	0.187	0.069	0.657	0.0028
Nivolumab	HYPOXIA	cancer_typeUnknown	0	NA	2.13290158360852e+35	0.9883
Nivolumab	HYPOXIA	comorbidity_group1	0.82	0.364	1.596	0.5932
Nivolumab	HYPOXIA	comorbidity_group>=2	1.562	0.95	2.499	0.0695
Nivolumab	HYPOXIA	organ_dysfunctionYes	1.024	0.168	3.263	0.9737
Nivolumab	THYROIDITIS	(Intercept)	0.002	0	0.011	7.09e-09
Nivolumab	THYROIDITIS	AGE	0.998	0.987	1.009	0.6504
Nivolumab	THYROIDITIS	SEXF	1.026	0.705	1.469	0.8909
Nivolumab	THYROIDITIS	concomitant_group1-2	1.21	0.802	1.836	0.3653
Nivolumab	THYROIDITIS	concomitant_group>=3	0.538	0.329	0.869	0.012
Nivolumab	THYROIDITIS	cancer_typeCRC	0.817	0.078	17.682	0.8694
Nivolumab	THYROIDITIS	cancer_typeHematologic	0	0	390172909831897664	0.9945
Nivolumab	THYROIDITIS	cancer_typeHNSCC	1.083	0.193	20.318	0.9405
Nivolumab	THYROIDITIS	cancer_typeMelanoma	0	0	0.114	0.9682
Nivolumab	THYROIDITIS	cancer_typeNSCLC	1.129	0.237	20.22	0.9058
Nivolumab	THYROIDITIS	cancer_typeOther_Solid	0.903	0.192	16.113	0.9198
Nivolumab	THYROIDITIS	cancer_typeProstate	1.08	0.042	27.823	0.957
Nivolumab	THYROIDITIS	cancer_typeRCC	1.282	0.271	22.955	0.8076
Nivolumab	THYROIDITIS	cancer_typeUnknown	0	0	10631134.935	0.9894
Nivolumab	THYROIDITIS	comorbidity_group1	1.467	0.732	2.663	0.2406
Nivolumab	THYROIDITIS	comorbidity_group>=2	1.146	0.553	2.185	0.695
Nivolumab	THYROIDITIS	organ_dysfunctionYes	0.64	0.036	2.905	0.6587
Nivolumab	RENAL DISORDER	(Intercept)	0.001	0	0.007	1.78e-09
Nivolumab	RENAL DISORDER	AGE	1.012	0.999	1.027	0.0883
Nivolumab	RENAL DISORDER	SEXF	0.714	0.463	1.07	0.1143
Nivolumab	RENAL DISORDER	concomitant_group1-2	1.121	0.72	1.752	0.6124
Nivolumab	RENAL DISORDER	concomitant_group>=3	0.708	0.439	1.137	0.1536
Nivolumab	RENAL DISORDER	cancer_typeCRC	0.327	0.013	8.326	0.4308
Nivolumab	RENAL DISORDER	cancer_typeHematologic	0	0	0	0.9984
Nivolumab	RENAL DISORDER	cancer_typeHNSCC	0.784	0.138	14.754	0.8206
Nivolumab	RENAL DISORDER	cancer_typeMelanoma	0	0	298896160776.769	0.9908
Nivolumab	RENAL DISORDER	cancer_typeNSCLC	0.881	0.184	15.818	0.9014
Nivolumab	RENAL DISORDER	cancer_typeOther_Solid	0.434	0.09	7.821	0.4172
Nivolumab	RENAL DISORDER	cancer_typeProstate	0	0	2106.147	0.9829
Nivolumab	RENAL DISORDER	cancer_typeRCC	0.94	0.196	16.882	0.9518
Nivolumab	RENAL DISORDER	cancer_typeUnknown	0	0	4.59783996428796e+48	0.997
Nivolumab	RENAL DISORDER	comorbidity_group1	1.434	0.715	2.61	0.2706
Nivolumab	RENAL DISORDER	comorbidity_group>=2	0.43	0.148	0.996	0.0765
Nivolumab	RENAL DISORDER	organ_dysfunctionYes	0	0	43.722	0.9793
Nivolumab	HEPATIC ENZYME INCREASED	(Intercept)	0.001	0	0.005	7.26e-11
Nivolumab	HEPATIC ENZYME INCREASED	AGE	1.001	0.989	1.014	0.896
Nivolumab	HEPATIC ENZYME INCREASED	SEXF	1.286	0.881	1.856	0.1844
Nivolumab	HEPATIC ENZYME INCREASED	concomitant_group1-2	1.64	0.978	2.822	0.0655
Nivolumab	HEPATIC ENZYME INCREASED	concomitant_group>=3	1.724	1.045	2.933	0.0374
Nivolumab	HEPATIC ENZYME INCREASED	cancer_typeCRC	0	0	1.291	0.974
Nivolumab	HEPATIC ENZYME INCREASED	cancer_typeHematologic	0	NA	Inf	0.9985
Nivolumab	HEPATIC ENZYME INCREASED	cancer_typeHNSCC	0.188	0.007	4.796	0.2395
Nivolumab	HEPATIC ENZYME INCREASED	cancer_typeMelanoma	0	0	740281003508.966	0.9912
Nivolumab	HEPATIC ENZYME INCREASED	cancer_typeNSCLC	0.811	0.166	14.653	0.8393
Nivolumab	HEPATIC ENZYME INCREASED	cancer_typeOther_Solid	1	0.212	17.867	1
Nivolumab	HEPATIC ENZYME INCREASED	cancer_typeProstate	0	0	6456.175	0.9838
Nivolumab	HEPATIC ENZYME INCREASED	cancer_typeRCC	2.097	0.448	37.397	0.4669
Nivolumab	HEPATIC ENZYME INCREASED	cancer_typeUnknown	0	0	6.29311897269488e+48	0.9972
Nivolumab	HEPATIC ENZYME INCREASED	comorbidity_group1	0.505	0.177	1.128	0.1394
Nivolumab	HEPATIC ENZYME INCREASED	comorbidity_group>=2	0.807	0.419	1.443	0.4936
Nivolumab	HEPATIC ENZYME INCREASED	organ_dysfunctionYes	0.601	0.034	2.74	0.614
Nivolumab	MULTIPLE ORGAN DYSFUNCTION SYNDROME	(Intercept)	0.002	0	0.008	9.93e-14
Nivolumab	MULTIPLE ORGAN DYSFUNCTION SYNDROME	AGE	1.006	0.993	1.02	0.3899
Nivolumab	MULTIPLE ORGAN DYSFUNCTION SYNDROME	SEXF	0.827	0.55	1.216	0.3466
Nivolumab	MULTIPLE ORGAN DYSFUNCTION SYNDROME	concomitant_group1-2	1.412	0.852	2.364	0.1833
Nivolumab	MULTIPLE ORGAN DYSFUNCTION SYNDROME	concomitant_group>=3	1.557	0.964	2.559	0.0743
Nivolumab	MULTIPLE ORGAN DYSFUNCTION SYNDROME	cancer_typeCRC	0.172	0.008	1.812	0.1521
Nivolumab	MULTIPLE ORGAN DYSFUNCTION SYNDROME	cancer_typeHematologic	0	NA	1.61106599576506e+114	0.9939
Nivolumab	MULTIPLE ORGAN DYSFUNCTION SYNDROME	cancer_typeHNSCC	0.522	0.125	3.541	0.4216
Nivolumab	MULTIPLE ORGAN DYSFUNCTION SYNDROME	cancer_typeMelanoma	0	0	0.059	0.9658
Nivolumab	MULTIPLE ORGAN DYSFUNCTION SYNDROME	cancer_typeNSCLC	0.356	0.102	2.249	0.1675
Nivolumab	MULTIPLE ORGAN DYSFUNCTION SYNDROME	cancer_typeOther_Solid	0.579	0.174	3.589	0.4554
Nivolumab	MULTIPLE ORGAN DYSFUNCTION SYNDROME	cancer_typeProstate	0.364	0.017	3.936	0.4165
Nivolumab	MULTIPLE ORGAN DYSFUNCTION SYNDROME	cancer_typeRCC	0.31	0.088	1.97	0.1199
Nivolumab	MULTIPLE ORGAN DYSFUNCTION SYNDROME	cancer_typeUnknown	0	0	0	0.9886
Nivolumab	MULTIPLE ORGAN DYSFUNCTION SYNDROME	comorbidity_group1	0.56	0.196	1.256	0.2112
Nivolumab	MULTIPLE ORGAN DYSFUNCTION SYNDROME	comorbidity_group>=2	1.475	0.869	2.421	0.1351
Nivolumab	MULTIPLE ORGAN DYSFUNCTION SYNDROME	organ_dysfunctionYes	0.949	0.156	3.034	0.942
Nivolumab	PANCREATITIS	(Intercept)	0.002	0	0.009	2.16e-09
Nivolumab	PANCREATITIS	AGE	0.992	0.982	1.004	0.1893
Nivolumab	PANCREATITIS	SEXF	1.418	0.953	2.088	0.0803
Nivolumab	PANCREATITIS	concomitant_group1-2	1.208	0.727	2.028	0.4674
Nivolumab	PANCREATITIS	concomitant_group>=3	0.952	0.564	1.62	0.8557
Nivolumab	PANCREATITIS	cancer_typeCRC	1.881	0.275	36.98	0.5737
Nivolumab	PANCREATITIS	cancer_typeHematologic	0	NA	Inf	0.9985
Nivolumab	PANCREATITIS	cancer_typeHNSCC	0.766	0.11	15.156	0.8133
Nivolumab	PANCREATITIS	cancer_typeMelanoma	0	0	3340541005255.03	0.9911
Nivolumab	PANCREATITIS	cancer_typeNSCLC	0.727	0.146	13.198	0.7587
Nivolumab	PANCREATITIS	cancer_typeOther_Solid	1.19	0.254	21.245	0.8642
Nivolumab	PANCREATITIS	cancer_typeProstate	0	0	23170.763	0.9841
Nivolumab	PANCREATITIS	cancer_typeRCC	1.437	0.301	25.756	0.7234
Nivolumab	PANCREATITIS	cancer_typeUnknown	0	0	2.81479907254159e+77	0.9971
Nivolumab	PANCREATITIS	comorbidity_group1	1.509	0.723	2.832	0.2323
Nivolumab	PANCREATITIS	comorbidity_group>=2	1.145	0.554	2.18	0.6959
Nivolumab	PANCREATITIS	organ_dysfunctionYes	0	0	80.853	0.9789
Nivolumab	ENCEPHALOPATHY	(Intercept)	0.002	0	0.006	3.49e-17
Nivolumab	ENCEPHALOPATHY	AGE	1.009	0.995	1.025	0.2192
Nivolumab	ENCEPHALOPATHY	SEXF	1.528	1.029	2.25	0.0331
Nivolumab	ENCEPHALOPATHY	concomitant_group1-2	1.249	0.746	2.116	0.4001
Nivolumab	ENCEPHALOPATHY	concomitant_group>=3	0.907	0.532	1.561	0.7219
Nivolumab	ENCEPHALOPATHY	cancer_typeCRC	0.319	0.042	1.942	0.213
Nivolumab	ENCEPHALOPATHY	cancer_typeHematologic	0	0	0	0.9961
Nivolumab	ENCEPHALOPATHY	cancer_typeHNSCC	0.248	0.053	1.291	0.0737
Nivolumab	ENCEPHALOPATHY	cancer_typeMelanoma	0	0	15.016	0.9772
Nivolumab	ENCEPHALOPATHY	cancer_typeNSCLC	0.281	0.094	1.208	0.0434
Nivolumab	ENCEPHALOPATHY	cancer_typeOther_Solid	0.406	0.144	1.701	0.1385
Nivolumab	ENCEPHALOPATHY	cancer_typeProstate	0.868	0.11	5.492	0.8798
Nivolumab	ENCEPHALOPATHY	cancer_typeRCC	0.338	0.115	1.447	0.0825
Nivolumab	ENCEPHALOPATHY	cancer_typeUnknown	0	0	1961566393077382	0.9924
Nivolumab	ENCEPHALOPATHY	comorbidity_group1	1.566	0.748	2.951	0.1955
Nivolumab	ENCEPHALOPATHY	comorbidity_group>=2	1.999	1.11	3.486	0.017
Nivolumab	ENCEPHALOPATHY	organ_dysfunctionYes	1.152	0.188	3.703	0.8443
Nivolumab	HYPERKALAEMIA	(Intercept)	0.007	0.001	0.025	3.04e-12
Nivolumab	HYPERKALAEMIA	AGE	1.007	0.993	1.022	0.35
Nivolumab	HYPERKALAEMIA	SEXF	0.553	0.337	0.869	0.0137
Nivolumab	HYPERKALAEMIA	concomitant_group1-2	0.844	0.492	1.444	0.5354
Nivolumab	HYPERKALAEMIA	concomitant_group>=3	0.958	0.58	1.596	0.8687
Nivolumab	HYPERKALAEMIA	cancer_typeCRC	0.068	0.003	0.473	0.0174
Nivolumab	HYPERKALAEMIA	cancer_typeHematologic	0	0	3.57585155097707e+32	0.9957
Nivolumab	HYPERKALAEMIA	cancer_typeHNSCC	0.129	0.035	0.533	0.0025
Nivolumab	HYPERKALAEMIA	cancer_typeMelanoma	0	NA	4536019343011015168	0.9756
Nivolumab	HYPERKALAEMIA	cancer_typeNSCLC	0.146	0.053	0.513	6e-04
Nivolumab	HYPERKALAEMIA	cancer_typeOther_Solid	0.103	0.038	0.36	5.06e-05
Nivolumab	HYPERKALAEMIA	cancer_typeProstate	0.379	0.07	1.845	0.2267
Nivolumab	HYPERKALAEMIA	cancer_typeRCC	0.193	0.072	0.676	0.0033
Nivolumab	HYPERKALAEMIA	cancer_typeUnknown	0	0	170252189343707	0.9918
Nivolumab	HYPERKALAEMIA	comorbidity_group1	1.336	0.614	2.582	0.4243
Nivolumab	HYPERKALAEMIA	comorbidity_group>=2	1.959	1.146	3.278	0.0117
Nivolumab	HYPERKALAEMIA	organ_dysfunctionYes	1.644	0.398	4.499	0.4053
Nivolumab	AUTOIMMUNE HEPATITIS	(Intercept)	0.001	0	0.007	1.80e-09
Nivolumab	AUTOIMMUNE HEPATITIS	AGE	1.004	0.991	1.02	0.5462
Nivolumab	AUTOIMMUNE HEPATITIS	SEXF	0.852	0.543	1.301	0.4717
Nivolumab	AUTOIMMUNE HEPATITIS	concomitant_group1-2	0.91	0.511	1.609	0.7452
Nivolumab	AUTOIMMUNE HEPATITIS	concomitant_group>=3	1.385	0.84	2.32	0.2067
Nivolumab	AUTOIMMUNE HEPATITIS	cancer_typeCRC	0.33	0.013	8.415	0.4352
Nivolumab	AUTOIMMUNE HEPATITIS	cancer_typeHematologic	0	0	7.58942853764984e+34	0.9963
Nivolumab	AUTOIMMUNE HEPATITIS	cancer_typeHNSCC	1.121	0.201	21.001	0.9152
Nivolumab	AUTOIMMUNE HEPATITIS	cancer_typeMelanoma	0	0	9.97	0.9784
Nivolumab	AUTOIMMUNE HEPATITIS	cancer_typeNSCLC	0.688	0.14	12.438	0.7169
Nivolumab	AUTOIMMUNE HEPATITIS	cancer_typeOther_Solid	0.659	0.137	11.841	0.6842
Nivolumab	AUTOIMMUNE HEPATITIS	cancer_typeProstate	1.507	0.138	33.293	0.7423
Nivolumab	AUTOIMMUNE HEPATITIS	cancer_typeRCC	0.715	0.146	12.926	0.7451
Nivolumab	AUTOIMMUNE HEPATITIS	cancer_typeUnknown	0	0	17303594550201076	0.9932
Nivolumab	AUTOIMMUNE HEPATITIS	comorbidity_group1	1.016	0.445	2.021	0.9666
Nivolumab	AUTOIMMUNE HEPATITIS	comorbidity_group>=2	0.962	0.508	1.723	0.9
Nivolumab	AUTOIMMUNE HEPATITIS	organ_dysfunctionYes	5.147	2.115	10.687	5.75e-05
Nivolumab	ACUTE RESPIRATORY FAILURE	(Intercept)	0.001	0	0.007	1.71e-09
Nivolumab	ACUTE RESPIRATORY FAILURE	AGE	1.01	0.997	1.025	0.1722
Nivolumab	ACUTE RESPIRATORY FAILURE	SEXF	0.757	0.488	1.142	0.198
Nivolumab	ACUTE RESPIRATORY FAILURE	concomitant_group1-2	0.99	0.606	1.615	0.9665
Nivolumab	ACUTE RESPIRATORY FAILURE	concomitant_group>=3	0.81	0.493	1.327	0.4007
Nivolumab	ACUTE RESPIRATORY FAILURE	cancer_typeCRC	2.018	0.337	38.415	0.5188
Nivolumab	ACUTE RESPIRATORY FAILURE	cancer_typeHematologic	0	0	0	0.9975
Nivolumab	ACUTE RESPIRATORY FAILURE	cancer_typeHNSCC	0.953	0.171	17.842	0.9642
Nivolumab	ACUTE RESPIRATORY FAILURE	cancer_typeMelanoma	0	NA	3.1343413090283e+32	0.986
Nivolumab	ACUTE RESPIRATORY FAILURE	cancer_typeNSCLC	0.563	0.114	10.187	0.5782
Nivolumab	ACUTE RESPIRATORY FAILURE	cancer_typeOther_Solid	0.682	0.143	12.226	0.7082
Nivolumab	ACUTE RESPIRATORY FAILURE	cancer_typeProstate	0.668	0.026	17.305	0.7784
Nivolumab	ACUTE RESPIRATORY FAILURE	cancer_typeRCC	0.717	0.147	12.936	0.7465
Nivolumab	ACUTE RESPIRATORY FAILURE	cancer_typeUnknown	0	0	1.40697855925845e+28	0.9953
Nivolumab	ACUTE RESPIRATORY FAILURE	comorbidity_group1	0.732	0.255	1.658	0.5051
Nivolumab	ACUTE RESPIRATORY FAILURE	comorbidity_group>=2	1.602	0.876	2.811	0.1108
Nivolumab	ACUTE RESPIRATORY FAILURE	organ_dysfunctionYes	0	0	0.11	0.9675
Nivolumab	ADRENOCORTICOTROPIC HORMONE DEFICIENCY	(Intercept)	0.004	0.001	0.017	3.85e-11
Nivolumab	ADRENOCORTICOTROPIC HORMONE DEFICIENCY	AGE	0.996	0.985	1.009	0.5593
Nivolumab	ADRENOCORTICOTROPIC HORMONE DEFICIENCY	SEXF	0.625	0.393	0.959	0.0381
Nivolumab	ADRENOCORTICOTROPIC HORMONE DEFICIENCY	concomitant_group1-2	1.766	1.052	3.041	0.0347
Nivolumab	ADRENOCORTICOTROPIC HORMONE DEFICIENCY	concomitant_group>=3	1.317	0.771	2.298	0.3207
Nivolumab	ADRENOCORTICOTROPIC HORMONE DEFICIENCY	cancer_typeCRC	0.3	0.035	2.544	0.2338
Nivolumab	ADRENOCORTICOTROPIC HORMONE DEFICIENCY	cancer_typeHematologic	0	NA	Inf	0.9974
Nivolumab	ADRENOCORTICOTROPIC HORMONE DEFICIENCY	cancer_typeHNSCC	0.273	0.056	1.966	0.1309
Nivolumab	ADRENOCORTICOTROPIC HORMONE DEFICIENCY	cancer_typeMelanoma	0.962	0.044	10.409	0.9752
Nivolumab	ADRENOCORTICOTROPIC HORMONE DEFICIENCY	cancer_typeNSCLC	0.362	0.103	2.294	0.176
Nivolumab	ADRENOCORTICOTROPIC HORMONE DEFICIENCY	cancer_typeOther_Solid	0.315	0.091	1.977	0.1201
Nivolumab	ADRENOCORTICOTROPIC HORMONE DEFICIENCY	cancer_typeProstate	0	0	0.391	0.9726
Nivolumab	ADRENOCORTICOTROPIC HORMONE DEFICIENCY	cancer_typeRCC	0.393	0.113	2.484	0.2122
Nivolumab	ADRENOCORTICOTROPIC HORMONE DEFICIENCY	cancer_typeUnknown	0	0	1.59552541437461e+28	0.9951
Nivolumab	ADRENOCORTICOTROPIC HORMONE DEFICIENCY	comorbidity_group1	1.85	0.991	3.215	0.0389
Nivolumab	ADRENOCORTICOTROPIC HORMONE DEFICIENCY	comorbidity_group>=2	1.185	0.616	2.143	0.5914
Nivolumab	ADRENOCORTICOTROPIC HORMONE DEFICIENCY	organ_dysfunctionYes	1.199	0.196	3.856	0.801
Nivolumab	BLOOD ALKALINE PHOSPHATASE INCREASED	(Intercept)	0.001	0	0.006	5.79e-10
Nivolumab	BLOOD ALKALINE PHOSPHATASE INCREASED	AGE	0.996	0.985	1.01	0.564
Nivolumab	BLOOD ALKALINE PHOSPHATASE INCREASED	SEXF	1.162	0.766	1.733	0.4703
Nivolumab	BLOOD ALKALINE PHOSPHATASE INCREASED	concomitant_group1-2	2.022	1.195	3.517	0.0101
Nivolumab	BLOOD ALKALINE PHOSPHATASE INCREASED	concomitant_group>=3	1.478	0.861	2.599	0.1637
Nivolumab	BLOOD ALKALINE PHOSPHATASE INCREASED	cancer_typeCRC	1.263	0.16	25.693	0.8404
Nivolumab	BLOOD ALKALINE PHOSPHATASE INCREASED	cancer_typeHematologic	0	NA	7.19428508541032e+81	0.9919
Nivolumab	BLOOD ALKALINE PHOSPHATASE INCREASED	cancer_typeHNSCC	0.891	0.139	17.292	0.9168
Nivolumab	BLOOD ALKALINE PHOSPHATASE INCREASED	cancer_typeMelanoma	3.676	0.143	94.575	0.3617
Nivolumab	BLOOD ALKALINE PHOSPHATASE INCREASED	cancer_typeNSCLC	1.365	0.286	24.48	0.7615
Nivolumab	BLOOD ALKALINE PHOSPHATASE INCREASED	cancer_typeOther_Solid	0.749	0.157	13.444	0.7779
Nivolumab	BLOOD ALKALINE PHOSPHATASE INCREASED	cancer_typeProstate	2.342	0.216	51.609	0.4944
Nivolumab	BLOOD ALKALINE PHOSPHATASE INCREASED	cancer_typeRCC	0.854	0.175	15.421	0.8782
Nivolumab	BLOOD ALKALINE PHOSPHATASE INCREASED	cancer_typeUnknown	0	0	4611.381	0.9851
Nivolumab	BLOOD ALKALINE PHOSPHATASE INCREASED	comorbidity_group1	1.25	0.602	2.329	0.5136
Nivolumab	BLOOD ALKALINE PHOSPHATASE INCREASED	comorbidity_group>=2	0.557	0.227	1.174	0.1566
Nivolumab	BLOOD ALKALINE PHOSPHATASE INCREASED	organ_dysfunctionYes	0.889	0.05	4.066	0.9074
Nivolumab	IMMUNE-MEDIATED MYOCARDITIS	(Intercept)	0.002	0	0.011	3.32e-12
Nivolumab	IMMUNE-MEDIATED MYOCARDITIS	AGE	1.017	1.003	1.032	0.0233
Nivolumab	IMMUNE-MEDIATED MYOCARDITIS	SEXF	0.714	0.455	1.084	0.1261
Nivolumab	IMMUNE-MEDIATED MYOCARDITIS	concomitant_group1-2	0.938	0.605	1.455	0.7728
Nivolumab	IMMUNE-MEDIATED MYOCARDITIS	concomitant_group>=3	0.335	0.191	0.572	8.55e-05
Nivolumab	IMMUNE-MEDIATED MYOCARDITIS	cancer_typeCRC	0.996	0.223	6.899	0.9958
Nivolumab	IMMUNE-MEDIATED MYOCARDITIS	cancer_typeHematologic	0	NA	3.59257564288914e+191	0.9959
Nivolumab	IMMUNE-MEDIATED MYOCARDITIS	cancer_typeHNSCC	0.302	0.069	2.08	0.1451
Nivolumab	IMMUNE-MEDIATED MYOCARDITIS	cancer_typeMelanoma	0	0	0	0.9772
Nivolumab	IMMUNE-MEDIATED MYOCARDITIS	cancer_typeNSCLC	0.097	0.024	0.643	0.0032
Nivolumab	IMMUNE-MEDIATED MYOCARDITIS	cancer_typeOther_Solid	0.315	0.093	1.972	0.1188
Nivolumab	IMMUNE-MEDIATED MYOCARDITIS	cancer_typeProstate	0.618	0.071	5.361	0.6384
Nivolumab	IMMUNE-MEDIATED MYOCARDITIS	cancer_typeRCC	0.433	0.126	2.72	0.2602
Nivolumab	IMMUNE-MEDIATED MYOCARDITIS	cancer_typeUnknown	0	0	239153106039786	0.992
Nivolumab	IMMUNE-MEDIATED MYOCARDITIS	comorbidity_group1	1.4	0.613	2.786	0.3772
Nivolumab	IMMUNE-MEDIATED MYOCARDITIS	comorbidity_group>=2	1.921	0.946	3.687	0.058
Nivolumab	IMMUNE-MEDIATED MYOCARDITIS	organ_dysfunctionYes	1.782	0.433	4.845	0.3314
Nivolumab	RASH PRURITIC	(Intercept)	0.001	0	0.004	3.19e-15
Nivolumab	RASH PRURITIC	AGE	1.006	0.992	1.022	0.4101
Nivolumab	RASH PRURITIC	SEXF	1.198	0.773	1.826	0.4077
Nivolumab	RASH PRURITIC	concomitant_group1-2	2.404	1.258	4.899	0.0107
Nivolumab	RASH PRURITIC	concomitant_group>=3	2.821	1.518	5.648	0.0018
Nivolumab	RASH PRURITIC	cancer_typeCRC	1.024	0.217	7.223	0.9779
Nivolumab	RASH PRURITIC	cancer_typeHematologic	0	NA	Inf	0.9984
Nivolumab	RASH PRURITIC	cancer_typeHNSCC	0.38	0.072	2.807	0.2732
Nivolumab	RASH PRURITIC	cancer_typeMelanoma	0	0	12233412794430.3	0.9907
Nivolumab	RASH PRURITIC	cancer_typeNSCLC	0.141	0.034	0.956	0.0152
Nivolumab	RASH PRURITIC	cancer_typeOther_Solid	0.499	0.148	3.119	0.3472
Nivolumab	RASH PRURITIC	cancer_typeProstate	0.502	0.023	5.471	0.5806
Nivolumab	RASH PRURITIC	cancer_typeRCC	0.556	0.161	3.503	0.4314
Nivolumab	RASH PRURITIC	cancer_typeUnknown	0	0	9.97769417224745e+53	0.997
Nivolumab	RASH PRURITIC	comorbidity_group1	0.863	0.359	1.76	0.7129
Nivolumab	RASH PRURITIC	comorbidity_group>=2	0.692	0.316	1.35	0.314
Nivolumab	RASH PRURITIC	organ_dysfunctionYes	0	0	57.503	0.979
Nivolumab	PNEUMONIA BACTERIAL	(Intercept)	0.001	0	0.005	6.97e-10
Nivolumab	PNEUMONIA BACTERIAL	AGE	1.016	1	1.034	0.0605
Nivolumab	PNEUMONIA BACTERIAL	SEXF	0.601	0.363	0.954	0.0384
Nivolumab	PNEUMONIA BACTERIAL	concomitant_group1-2	1.272	0.737	2.201	0.3863
Nivolumab	PNEUMONIA BACTERIAL	concomitant_group>=3	1.425	0.859	2.398	0.1743
Nivolumab	PNEUMONIA BACTERIAL	cancer_typeCRC	0.283	0.011	7.235	0.3749
Nivolumab	PNEUMONIA BACTERIAL	cancer_typeHematologic	0	0	9.2025019626337e+103	0.9984
Nivolumab	PNEUMONIA BACTERIAL	cancer_typeHNSCC	1.331	0.252	24.603	0.7863
Nivolumab	PNEUMONIA BACTERIAL	cancer_typeMelanoma	0	0	6308156142124.74	0.9908
Nivolumab	PNEUMONIA BACTERIAL	cancer_typeNSCLC	0.725	0.148	13.086	0.7547
Nivolumab	PNEUMONIA BACTERIAL	cancer_typeOther_Solid	0.419	0.085	7.571	0.3991
Nivolumab	PNEUMONIA BACTERIAL	cancer_typeProstate	0	0	0	0.9827
Nivolumab	PNEUMONIA BACTERIAL	cancer_typeRCC	0.321	0.062	5.898	0.2788
Nivolumab	PNEUMONIA BACTERIAL	cancer_typeUnknown	0	0	0	0.997
Nivolumab	PNEUMONIA BACTERIAL	comorbidity_group1	1.387	0.665	2.603	0.3419
Nivolumab	PNEUMONIA BACTERIAL	comorbidity_group>=2	0.533	0.218	1.12	0.126
Nivolumab	PNEUMONIA BACTERIAL	organ_dysfunctionYes	0	0	126.869	0.9792
Nivolumab	LIVER FUNCTION TEST INCREASED	(Intercept)	0.004	0.001	0.018	2.53e-12
Nivolumab	LIVER FUNCTION TEST INCREASED	AGE	0.995	0.982	1.011	0.5334
Nivolumab	LIVER FUNCTION TEST INCREASED	SEXF	1.245	0.766	1.984	0.3652
Nivolumab	LIVER FUNCTION TEST INCREASED	concomitant_group1-2	1.041	0.554	1.968	0.9
Nivolumab	LIVER FUNCTION TEST INCREASED	concomitant_group>=3	1.271	0.71	2.327	0.4248
Nivolumab	LIVER FUNCTION TEST INCREASED	cancer_typeCRC	0.281	0.037	1.722	0.1683
Nivolumab	LIVER FUNCTION TEST INCREASED	cancer_typeHematologic	0	NA	2.65446055149452e+72	0.9961
Nivolumab	LIVER FUNCTION TEST INCREASED	cancer_typeHNSCC	0.058	0.003	0.468	0.0149
Nivolumab	LIVER FUNCTION TEST INCREASED	cancer_typeMelanoma	0	0	114.964	0.9777
Nivolumab	LIVER FUNCTION TEST INCREASED	cancer_typeNSCLC	0.18	0.056	0.802	0.0088
Nivolumab	LIVER FUNCTION TEST INCREASED	cancer_typeOther_Solid	0.241	0.081	1.03	0.0227
Nivolumab	LIVER FUNCTION TEST INCREASED	cancer_typeProstate	0.416	0.02	3.458	0.4586
Nivolumab	LIVER FUNCTION TEST INCREASED	cancer_typeRCC	0.317	0.105	1.372	0.0697
Nivolumab	LIVER FUNCTION TEST INCREASED	cancer_typeUnknown	0	0	2080907558857505536	0.9929
Nivolumab	LIVER FUNCTION TEST INCREASED	comorbidity_group1	0.52	0.126	1.424	0.2733
Nivolumab	LIVER FUNCTION TEST INCREASED	comorbidity_group>=2	0.922	0.411	1.867	0.8315
Nivolumab	LIVER FUNCTION TEST INCREASED	organ_dysfunctionYes	0.955	0.054	4.425	0.9639
Nivolumab	IMMUNE-MEDIATED HEPATIC DISORDER	(Intercept)	0	0	1476513631.045	0.9854
Nivolumab	IMMUNE-MEDIATED HEPATIC DISORDER	AGE	0.995	0.984	1.008	0.4039
Nivolumab	IMMUNE-MEDIATED HEPATIC DISORDER	SEXF	0.738	0.445	1.178	0.219
Nivolumab	IMMUNE-MEDIATED HEPATIC DISORDER	concomitant_group1-2	1.001	0.618	1.617	0.9964
Nivolumab	IMMUNE-MEDIATED HEPATIC DISORDER	concomitant_group>=3	0.336	0.173	0.621	8e-04
Nivolumab	IMMUNE-MEDIATED HEPATIC DISORDER	cancer_typeCRC	0.87	0	76362360.48	0.9999
Nivolumab	IMMUNE-MEDIATED HEPATIC DISORDER	cancer_typeHematologic	0.847	0	NA	1
Nivolumab	IMMUNE-MEDIATED HEPATIC DISORDER	cancer_typeHNSCC	1624940.364	0	2.79589008712906e+182	0.9899
Nivolumab	IMMUNE-MEDIATED HEPATIC DISORDER	cancer_typeMelanoma	0.81	0	3.1405716135421e+27	0.9999
Nivolumab	IMMUNE-MEDIATED HEPATIC DISORDER	cancer_typeNSCLC	1288576.259	0	2.21708643934436e+182	0.99
Nivolumab	IMMUNE-MEDIATED HEPATIC DISORDER	cancer_typeOther_Solid	2332829.123	0	5.3973702703523e+194	0.9896
Nivolumab	IMMUNE-MEDIATED HEPATIC DISORDER	cancer_typeProstate	0.877	0	431909699639.829	0.9999
Nivolumab	IMMUNE-MEDIATED HEPATIC DISORDER	cancer_typeRCC	1538050.506	0	1.22952411954972e+185	0.9899
Nivolumab	IMMUNE-MEDIATED HEPATIC DISORDER	cancer_typeUnknown	0.633	0	1.64135243774886e+53	0.9999
Nivolumab	IMMUNE-MEDIATED HEPATIC DISORDER	comorbidity_group1	1.116	0.384	2.582	0.8168
Nivolumab	IMMUNE-MEDIATED HEPATIC DISORDER	comorbidity_group>=2	0.777	0.223	2.088	0.6497
Nivolumab	IMMUNE-MEDIATED HEPATIC DISORDER	organ_dysfunctionYes	3.728	1.122	9.17	0.0117
Nivolumab	INFLAMMATION	(Intercept)	0	0	0	0.962
Nivolumab	INFLAMMATION	AGE	1.016	0.999	1.037	0.0904
Nivolumab	INFLAMMATION	SEXF	0.798	0.46	1.326	0.4005
Nivolumab	INFLAMMATION	concomitant_group1-2	0.615	0.334	1.103	0.1083
Nivolumab	INFLAMMATION	concomitant_group>=3	0.442	0.233	0.813	0.01
Nivolumab	INFLAMMATION	cancer_typeCRC	162254.978	0.161	2.41614290527507e+74	0.977
Nivolumab	INFLAMMATION	cancer_typeHematologic	0.66	0	1.46118850174986e+75	0.9999
Nivolumab	INFLAMMATION	cancer_typeHNSCC	220859.842	0.016	2.2167940593792e+68	0.9765
Nivolumab	INFLAMMATION	cancer_typeMelanoma	0.74	0	7.93990610037465e+192	0.9997
Nivolumab	INFLAMMATION	cancer_typeNSCLC	177638.827	0.162	1.61890954819157e+74	0.9769
Nivolumab	INFLAMMATION	cancer_typeOther_Solid	236700.472	0.018	2.37560752918242e+68	0.9763
Nivolumab	INFLAMMATION	cancer_typeProstate	639110.416	0.131	1.61984615995584e+71	0.9744
Nivolumab	INFLAMMATION	cancer_typeRCC	136613.002	0.01	1.37112805833939e+68	0.9774
Nivolumab	INFLAMMATION	cancer_typeUnknown	0.373	0	Inf	0.9997
Nivolumab	INFLAMMATION	comorbidity_group1	2.044	0.819	4.431	0.0918
Nivolumab	INFLAMMATION	comorbidity_group>=2	1.513	0.615	3.384	0.3348
Nivolumab	INFLAMMATION	organ_dysfunctionYes	1.957	0.318	6.408	0.356
Nivolumab	CHOLECYSTITIS	(Intercept)	0.005	0.001	0.021	9.93e-12
Nivolumab	CHOLECYSTITIS	AGE	0.998	0.985	1.013	0.7987
Nivolumab	CHOLECYSTITIS	SEXF	0.864	0.529	1.37	0.5464
Nivolumab	CHOLECYSTITIS	concomitant_group1-2	1.17	0.66	2.086	0.5898
Nivolumab	CHOLECYSTITIS	concomitant_group>=3	1.069	0.608	1.896	0.8174
Nivolumab	CHOLECYSTITIS	cancer_typeCRC	0.119	0.006	0.946	0.0673
Nivolumab	CHOLECYSTITIS	cancer_typeHematologic	0	0	1.08048352535523e+65	0.9974
Nivolumab	CHOLECYSTITIS	cancer_typeHNSCC	0.087	0.011	0.543	0.0088
Nivolumab	CHOLECYSTITIS	cancer_typeMelanoma	0.98	0.047	8.005	0.9861
Nivolumab	CHOLECYSTITIS	cancer_typeNSCLC	0.244	0.081	1.061	0.0266
Nivolumab	CHOLECYSTITIS	cancer_typeOther_Solid	0.243	0.083	1.037	0.0231
Nivolumab	CHOLECYSTITIS	cancer_typeProstate	0	0	3.059	0.9725
Nivolumab	CHOLECYSTITIS	cancer_typeRCC	0.126	0.038	0.567	0.0018
Nivolumab	CHOLECYSTITIS	cancer_typeUnknown	0	0	1.88372832970339e+29	0.9951
Nivolumab	CHOLECYSTITIS	comorbidity_group1	1.233	0.506	2.568	0.6082
Nivolumab	CHOLECYSTITIS	comorbidity_group>=2	0.969	0.429	1.976	0.9344
Nivolumab	CHOLECYSTITIS	organ_dysfunctionYes	0.847	0.048	3.891	0.8702
Nivolumab	DISCOMFORT	(Intercept)	0	0	1.19304674932073e+20	0.9905
Nivolumab	DISCOMFORT	AGE	1	0.987	1.015	0.9743
Nivolumab	DISCOMFORT	SEXF	0.921	0.554	1.482	0.7408
Nivolumab	DISCOMFORT	concomitant_group1-2	0.341	0.183	0.595	3e-04
Nivolumab	DISCOMFORT	concomitant_group>=3	0.147	0.063	0.297	8.51e-07
Nivolumab	DISCOMFORT	cancer_typeCRC	0.993	0	16121238300764.6	1
Nivolumab	DISCOMFORT	cancer_typeHematologic	1.955	0	1.02158426976254e+114	1
Nivolumab	DISCOMFORT	cancer_typeHNSCC	3514992.346	0	7.72190953376012e+280	0.9933
Nivolumab	DISCOMFORT	cancer_typeMelanoma	2.163	0	2.94863459715608e+46	0.9998
Nivolumab	DISCOMFORT	cancer_typeNSCLC	5494642.502	0	1.20706951378131e+281	0.9931
Nivolumab	DISCOMFORT	cancer_typeOther_Solid	4460438.525	0	9.79873465559512e+280	0.9932
Nivolumab	DISCOMFORT	cancer_typeProstate	1.119	0	70828712359872.8	1
Nivolumab	DISCOMFORT	cancer_typeRCC	1262543.345	0	5.57937790260541e+284	0.9938
Nivolumab	DISCOMFORT	cancer_typeUnknown	1.509	0	2.10251664082696e+58	1
Nivolumab	DISCOMFORT	comorbidity_group1	0.896	0.143	3.061	0.8818
Nivolumab	DISCOMFORT	comorbidity_group>=2	0	0	14.612	0.9764
Nivolumab	DISCOMFORT	organ_dysfunctionYes	0	0	2524969336668289	0.9909
Nivolumab	IMMUNE THROMBOCYTOPENIA	(Intercept)	0.002	0	0.011	3.57e-08
Nivolumab	IMMUNE THROMBOCYTOPENIA	AGE	1.012	0.996	1.031	0.1845
Nivolumab	IMMUNE THROMBOCYTOPENIA	SEXF	0.563	0.321	0.936	0.0344
Nivolumab	IMMUNE THROMBOCYTOPENIA	concomitant_group1-2	0.605	0.321	1.103	0.1075
Nivolumab	IMMUNE THROMBOCYTOPENIA	concomitant_group>=3	0.654	0.365	1.153	0.1451
Nivolumab	IMMUNE THROMBOCYTOPENIA	cancer_typeCRC	0	0	2.802	0.973
Nivolumab	IMMUNE THROMBOCYTOPENIA	cancer_typeHematologic	0	NA	Inf	0.9983
Nivolumab	IMMUNE THROMBOCYTOPENIA	cancer_typeHNSCC	0.16	0.015	3.534	0.1417
Nivolumab	IMMUNE THROMBOCYTOPENIA	cancer_typeMelanoma	0	NA	1.07200020038568e+73	0.9906
Nivolumab	IMMUNE THROMBOCYTOPENIA	cancer_typeNSCLC	0.619	0.125	11.227	0.6432
Nivolumab	IMMUNE THROMBOCYTOPENIA	cancer_typeOther_Solid	0.436	0.088	7.898	0.4222
Nivolumab	IMMUNE THROMBOCYTOPENIA	cancer_typeProstate	0	0	0	0.9827
Nivolumab	IMMUNE THROMBOCYTOPENIA	cancer_typeRCC	0.218	0.04	4.076	0.1535
Nivolumab	IMMUNE THROMBOCYTOPENIA	cancer_typeUnknown	0	NA	4.07597392665631e+169	0.9968
Nivolumab	IMMUNE THROMBOCYTOPENIA	comorbidity_group1	1.791	0.723	3.838	0.1647
Nivolumab	IMMUNE THROMBOCYTOPENIA	comorbidity_group>=2	2.281	1.172	4.321	0.0126
Nivolumab	IMMUNE THROMBOCYTOPENIA	organ_dysfunctionYes	0.795	0.045	3.668	0.8214
Nivolumab	RHABDOMYOLYSIS	(Intercept)	0	0	0.002	3.71e-11
Nivolumab	RHABDOMYOLYSIS	AGE	1.035	1.014	1.058	0.002
Nivolumab	RHABDOMYOLYSIS	SEXF	0.764	0.444	1.257	0.3072
Nivolumab	RHABDOMYOLYSIS	concomitant_group1-2	0.98	0.522	1.841	0.9487
Nivolumab	RHABDOMYOLYSIS	concomitant_group>=3	0.947	0.518	1.752	0.8609
Nivolumab	RHABDOMYOLYSIS	cancer_typeCRC	0	0	0.836	0.9731
Nivolumab	RHABDOMYOLYSIS	cancer_typeHematologic	0	NA	Inf	0.9984
Nivolumab	RHABDOMYOLYSIS	cancer_typeHNSCC	0.292	0.036	6.018	0.2939
Nivolumab	RHABDOMYOLYSIS	cancer_typeMelanoma	0	NA	2.87478096263701e+107	0.9907
Nivolumab	RHABDOMYOLYSIS	cancer_typeNSCLC	0.422	0.084	7.701	0.4077
Nivolumab	RHABDOMYOLYSIS	cancer_typeOther_Solid	0.327	0.065	5.942	0.2814
Nivolumab	RHABDOMYOLYSIS	cancer_typeProstate	0.494	0.019	12.929	0.6242
Nivolumab	RHABDOMYOLYSIS	cancer_typeRCC	0.558	0.112	10.138	0.5737
Nivolumab	RHABDOMYOLYSIS	cancer_typeUnknown	0	0	0	0.9968
Nivolumab	RHABDOMYOLYSIS	comorbidity_group1	1.44	0.587	3.038	0.3777
Nivolumab	RHABDOMYOLYSIS	comorbidity_group>=2	1.501	0.739	2.896	0.2398
Nivolumab	RHABDOMYOLYSIS	organ_dysfunctionYes	1.796	0.29	5.93	0.4229
Nivolumab	ACUTE MYOCARDIAL INFARCTION	(Intercept)	0	0	0.002	2.20e-11
Nivolumab	ACUTE MYOCARDIAL INFARCTION	AGE	1.028	1.008	1.051	0.0089
Nivolumab	ACUTE MYOCARDIAL INFARCTION	SEXF	0.712	0.42	1.156	0.1863
Nivolumab	ACUTE MYOCARDIAL INFARCTION	concomitant_group1-2	1.083	0.528	2.231	0.8268
Nivolumab	ACUTE MYOCARDIAL INFARCTION	concomitant_group>=3	1.928	1.056	3.682	0.0378
Nivolumab	ACUTE MYOCARDIAL INFARCTION	cancer_typeCRC	0	0	4.318	0.9729
Nivolumab	ACUTE MYOCARDIAL INFARCTION	cancer_typeHematologic	0	NA	Inf	0.9984
Nivolumab	ACUTE MYOCARDIAL INFARCTION	cancer_typeHNSCC	0.212	0.02	4.657	0.212
Nivolumab	ACUTE MYOCARDIAL INFARCTION	cancer_typeMelanoma	0	NA	1.13763395649036e+106	0.9906
Nivolumab	ACUTE MYOCARDIAL INFARCTION	cancer_typeNSCLC	0.67	0.136	12.127	0.6982
Nivolumab	ACUTE MYOCARDIAL INFARCTION	cancer_typeOther_Solid	0.388	0.078	7.053	0.3617
Nivolumab	ACUTE MYOCARDIAL INFARCTION	cancer_typeProstate	0	0	36969.049	0.9826
Nivolumab	ACUTE MYOCARDIAL INFARCTION	cancer_typeRCC	0.41	0.081	7.506	0.3938
Nivolumab	ACUTE MYOCARDIAL INFARCTION	cancer_typeUnknown	0	0	0	0.9969
Nivolumab	ACUTE MYOCARDIAL INFARCTION	comorbidity_group1	1.553	0.706	3.051	0.2329
Nivolumab	ACUTE MYOCARDIAL INFARCTION	comorbidity_group>=2	1.402	0.756	2.501	0.2659
Nivolumab	ACUTE MYOCARDIAL INFARCTION	organ_dysfunctionYes	2.461	0.592	6.83	0.1349
Nivolumab	HYPOGLYCAEMIA	(Intercept)	0.002	0	0.01	7.69e-12
Nivolumab	HYPOGLYCAEMIA	AGE	1.007	0.992	1.025	0.3816
Nivolumab	HYPOGLYCAEMIA	SEXF	1.253	0.778	1.977	0.3417
Nivolumab	HYPOGLYCAEMIA	concomitant_group1-2	0.615	0.326	1.125	0.1207
Nivolumab	HYPOGLYCAEMIA	concomitant_group>=3	0.808	0.463	1.402	0.4476
Nivolumab	HYPOGLYCAEMIA	cancer_typeCRC	0.415	0.049	3.502	0.3832
Nivolumab	HYPOGLYCAEMIA	cancer_typeHematologic	0	NA	Inf	0.9975
Nivolumab	HYPOGLYCAEMIA	cancer_typeHNSCC	0.51	0.117	3.525	0.4141
Nivolumab	HYPOGLYCAEMIA	cancer_typeMelanoma	0	0	5351511.923	0.9858
Nivolumab	HYPOGLYCAEMIA	cancer_typeNSCLC	0.23	0.062	1.491	0.0564
Nivolumab	HYPOGLYCAEMIA	cancer_typeOther_Solid	0.374	0.109	2.349	0.1858
Nivolumab	HYPOGLYCAEMIA	cancer_typeProstate	0	0	9.15	0.9737
Nivolumab	HYPOGLYCAEMIA	cancer_typeRCC	0.295	0.081	1.901	0.1106
Nivolumab	HYPOGLYCAEMIA	cancer_typeUnknown	0	0	2.86395683986821e+22	0.9953
Nivolumab	HYPOGLYCAEMIA	comorbidity_group1	1.22	0.461	2.694	0.6525
Nivolumab	HYPOGLYCAEMIA	comorbidity_group>=2	0.929	0.391	1.97	0.856
Nivolumab	HYPOGLYCAEMIA	organ_dysfunctionYes	1.883	0.306	6.144	0.3835
Nivolumab	BRONCHITIS	(Intercept)	0.001	0	0.006	3.05e-09
Nivolumab	BRONCHITIS	AGE	1.019	1	1.04	0.0596
Nivolumab	BRONCHITIS	SEXF	0.717	0.416	1.182	0.2089
Nivolumab	BRONCHITIS	concomitant_group1-2	0.846	0.451	1.555	0.594
Nivolumab	BRONCHITIS	concomitant_group>=3	0.978	0.558	1.718	0.9387
Nivolumab	BRONCHITIS	cancer_typeCRC	0.916	0.115	18.725	0.94
Nivolumab	BRONCHITIS	cancer_typeHematologic	0	NA	Inf	0.9975
Nivolumab	BRONCHITIS	cancer_typeHNSCC	0.382	0.054	7.648	0.3987
Nivolumab	BRONCHITIS	cancer_typeMelanoma	0	0	3096831.329	0.9861
Nivolumab	BRONCHITIS	cancer_typeNSCLC	0.76	0.155	13.746	0.7903
Nivolumab	BRONCHITIS	cancer_typeOther_Solid	0.255	0.05	4.662	0.1906
Nivolumab	BRONCHITIS	cancer_typeProstate	0	0	1.053	0.9737
Nivolumab	BRONCHITIS	cancer_typeRCC	0.284	0.053	5.258	0.2338
Nivolumab	BRONCHITIS	cancer_typeUnknown	0	0	2.91259934942218e+28	0.9954
Nivolumab	BRONCHITIS	comorbidity_group1	0.578	0.139	1.594	0.3603
Nivolumab	BRONCHITIS	comorbidity_group>=2	0.903	0.399	1.852	0.7927
Nivolumab	BRONCHITIS	organ_dysfunctionYes	1.405	0.079	6.587	0.7387
Nivolumab	RASH MACULO-PAPULAR	(Intercept)	0.001	0	0.005	1.23e-15
Nivolumab	RASH MACULO-PAPULAR	AGE	1.007	0.991	1.026	0.4148
Nivolumab	RASH MACULO-PAPULAR	SEXF	1.42	0.894	2.228	0.1305
Nivolumab	RASH MACULO-PAPULAR	concomitant_group1-2	2.106	1.088	4.269	0.0311
Nivolumab	RASH MACULO-PAPULAR	concomitant_group>=3	1.997	1.056	3.992	0.0397
Nivolumab	RASH MACULO-PAPULAR	cancer_typeCRC	0.588	0.128	3.029	0.4925
Nivolumab	RASH MACULO-PAPULAR	cancer_typeHematologic	0	NA	9.83775757045165e+108	0.996
Nivolumab	RASH MACULO-PAPULAR	cancer_typeHNSCC	0.067	0.003	0.538	0.0206
Nivolumab	RASH MACULO-PAPULAR	cancer_typeMelanoma	0	0	61.456	0.9769
Nivolumab	RASH MACULO-PAPULAR	cancer_typeNSCLC	0.451	0.154	1.924	0.2005
Nivolumab	RASH MACULO-PAPULAR	cancer_typeOther_Solid	0.169	0.055	0.734	0.0052
Nivolumab	RASH MACULO-PAPULAR	cancer_typeProstate	0.395	0.019	3.277	0.4318
Nivolumab	RASH MACULO-PAPULAR	cancer_typeRCC	0.197	0.062	0.873	0.0125
Nivolumab	RASH MACULO-PAPULAR	cancer_typeUnknown	0	NA	4.92694694954317e+54	0.9925
Nivolumab	RASH MACULO-PAPULAR	comorbidity_group1	0.476	0.115	1.298	0.2124
Nivolumab	RASH MACULO-PAPULAR	comorbidity_group>=2	1.35	0.706	2.46	0.3426
Nivolumab	RASH MACULO-PAPULAR	organ_dysfunctionYes	2.263	0.366	7.468	0.2636
Nivolumab	CEREBRAL HAEMORRHAGE	(Intercept)	0.004	0	0.029	2.03e-06
Nivolumab	CEREBRAL HAEMORRHAGE	AGE	0.996	0.983	1.013	0.6437
Nivolumab	CEREBRAL HAEMORRHAGE	SEXF	0.647	0.353	1.117	0.1356
Nivolumab	CEREBRAL HAEMORRHAGE	concomitant_group1-2	0.622	0.335	1.134	0.1243
Nivolumab	CEREBRAL HAEMORRHAGE	concomitant_group>=3	0.508	0.268	0.939	0.0327
Nivolumab	CEREBRAL HAEMORRHAGE	cancer_typeCRC	0.305	0.012	7.837	0.4053
Nivolumab	CEREBRAL HAEMORRHAGE	cancer_typeHematologic	0	0	2.89532723460044e+120	0.9984
Nivolumab	CEREBRAL HAEMORRHAGE	cancer_typeHNSCC	0.086	0.003	2.236	0.0875
Nivolumab	CEREBRAL HAEMORRHAGE	cancer_typeMelanoma	0	0	6505857591206.79	0.9909
Nivolumab	CEREBRAL HAEMORRHAGE	cancer_typeNSCLC	0.353	0.067	6.503	0.3223
Nivolumab	CEREBRAL HAEMORRHAGE	cancer_typeOther_Solid	0.235	0.045	4.326	0.1683
Nivolumab	CEREBRAL HAEMORRHAGE	cancer_typeProstate	0	0	477826.795	0.9832
Nivolumab	CEREBRAL HAEMORRHAGE	cancer_typeRCC	0.765	0.152	13.929	0.7968
Nivolumab	CEREBRAL HAEMORRHAGE	cancer_typeUnknown	0	0	1.76681391660117e+61	0.997
Nivolumab	CEREBRAL HAEMORRHAGE	comorbidity_group1	0.796	0.191	2.231	0.7064
Nivolumab	CEREBRAL HAEMORRHAGE	comorbidity_group>=2	1.212	0.472	2.754	0.6639
Nivolumab	CEREBRAL HAEMORRHAGE	organ_dysfunctionYes	0	0	2255.893	0.9796
Nivolumab	PRODUCTIVE COUGH	(Intercept)	0	0	507.099	0.9762
Nivolumab	PRODUCTIVE COUGH	AGE	1	0.984	1.018	0.9818
Nivolumab	PRODUCTIVE COUGH	SEXF	0.732	0.41	1.241	0.2658
Nivolumab	PRODUCTIVE COUGH	concomitant_group1-2	1.43	0.721	2.885	0.3076
Nivolumab	PRODUCTIVE COUGH	concomitant_group>=3	1.769	0.946	3.436	0.0808
Nivolumab	PRODUCTIVE COUGH	cancer_typeCRC	0.83	0	2752083.133	0.9998
Nivolumab	PRODUCTIVE COUGH	cancer_typeHematologic	0.726	0	0	1
Nivolumab	PRODUCTIVE COUGH	cancer_typeHNSCC	969903.883	0	3.34465808624892e+114	0.9841
Nivolumab	PRODUCTIVE COUGH	cancer_typeMelanoma	0.806	1.971141363624e+73	Inf	0.9999
Nivolumab	PRODUCTIVE COUGH	cancer_typeNSCLC	913096.036	0	6.46724668618024e+120	0.9842
Nivolumab	PRODUCTIVE COUGH	cancer_typeOther_Solid	439921.475	0	1.01875578341706e+121	0.985
Nivolumab	PRODUCTIVE COUGH	cancer_typeProstate	1823463.455	0	8.88279515581943e+116	0.9834
Nivolumab	PRODUCTIVE COUGH	cancer_typeRCC	537334.801	0	4.1477603832392e+110	0.9848
Nivolumab	PRODUCTIVE COUGH	cancer_typeUnknown	0.955	0	3.92965881865324e+37	1
Nivolumab	PRODUCTIVE COUGH	comorbidity_group1	0.739	0.221	1.833	0.5636
Nivolumab	PRODUCTIVE COUGH	comorbidity_group>=2	0.893	0.396	1.821	0.7685
Nivolumab	PRODUCTIVE COUGH	organ_dysfunctionYes	1.239	0.069	5.796	0.8331
Nivolumab	PNEUMOCYSTIS JIROVECII PNEUMONIA	(Intercept)	0.002	0	0.012	7.13e-08
Nivolumab	PNEUMOCYSTIS JIROVECII PNEUMONIA	AGE	1.001	0.986	1.019	0.9203
Nivolumab	PNEUMOCYSTIS JIROVECII PNEUMONIA	SEXF	0.406	0.203	0.74	0.0058
Nivolumab	PNEUMOCYSTIS JIROVECII PNEUMONIA	concomitant_group1-2	2.318	1.157	4.953	0.022
Nivolumab	PNEUMOCYSTIS JIROVECII PNEUMONIA	concomitant_group>=3	1.778	0.876	3.837	0.1228
Nivolumab	PNEUMOCYSTIS JIROVECII PNEUMONIA	cancer_typeCRC	0.46	0.042	10.131	0.5328
Nivolumab	PNEUMOCYSTIS JIROVECII PNEUMONIA	cancer_typeHematologic	0	NA	Inf	0.9975
Nivolumab	PNEUMOCYSTIS JIROVECII PNEUMONIA	cancer_typeHNSCC	0.402	0.059	7.984	0.4201
Nivolumab	PNEUMOCYSTIS JIROVECII PNEUMONIA	cancer_typeMelanoma	0	0	5845100.315	0.9851
Nivolumab	PNEUMOCYSTIS JIROVECII PNEUMONIA	cancer_typeNSCLC	0.386	0.073	7.134	0.3671
Nivolumab	PNEUMOCYSTIS JIROVECII PNEUMONIA	cancer_typeOther_Solid	0.284	0.054	5.224	0.2309
Nivolumab	PNEUMOCYSTIS JIROVECII PNEUMONIA	cancer_typeProstate	0	0	6.173	0.9729
Nivolumab	PNEUMOCYSTIS JIROVECII PNEUMONIA	cancer_typeRCC	0.26	0.048	4.853	0.2062
Nivolumab	PNEUMOCYSTIS JIROVECII PNEUMONIA	cancer_typeUnknown	0	0	2.25599722035512e+34	0.9951
Nivolumab	PNEUMOCYSTIS JIROVECII PNEUMONIA	comorbidity_group1	2.394	1.162	4.535	0.0111
Nivolumab	PNEUMOCYSTIS JIROVECII PNEUMONIA	comorbidity_group>=2	1.207	0.529	2.502	0.6316
Nivolumab	PNEUMOCYSTIS JIROVECII PNEUMONIA	organ_dysfunctionYes	0.939	0.053	4.35	0.9506
Nivolumab	LYMPHOCYTE COUNT DECREASED	(Intercept)	0.001	0	0.005	1.17e-13
Nivolumab	LYMPHOCYTE COUNT DECREASED	AGE	1.002	0.987	1.019	0.8087
Nivolumab	LYMPHOCYTE COUNT DECREASED	SEXF	1.169	0.712	1.881	0.5262
Nivolumab	LYMPHOCYTE COUNT DECREASED	concomitant_group1-2	3.347	1.716	7.024	7e-04
Nivolumab	LYMPHOCYTE COUNT DECREASED	concomitant_group>=3	2.624	1.335	5.54	0.0073
Nivolumab	LYMPHOCYTE COUNT DECREASED	cancer_typeCRC	1.243	0.28	8.602	0.7923
Nivolumab	LYMPHOCYTE COUNT DECREASED	cancer_typeHematologic	0	0	1.11999803600157e+115	0.9984
Nivolumab	LYMPHOCYTE COUNT DECREASED	cancer_typeHNSCC	0.767	0.181	5.245	0.7452
Nivolumab	LYMPHOCYTE COUNT DECREASED	cancer_typeMelanoma	0	0	656354662375572	0.9907
Nivolumab	LYMPHOCYTE COUNT DECREASED	cancer_typeNSCLC	0.349	0.096	2.246	0.1682
Nivolumab	LYMPHOCYTE COUNT DECREASED	cancer_typeOther_Solid	0.389	0.113	2.453	0.2062
Nivolumab	LYMPHOCYTE COUNT DECREASED	cancer_typeProstate	0	0	152269.348	0.9827
Nivolumab	LYMPHOCYTE COUNT DECREASED	cancer_typeRCC	0.086	0.018	0.616	0.0041
Nivolumab	LYMPHOCYTE COUNT DECREASED	cancer_typeUnknown	0	0	7.54087334067526e+54	0.9971
Nivolumab	LYMPHOCYTE COUNT DECREASED	comorbidity_group1	0.634	0.191	1.551	0.38
Nivolumab	LYMPHOCYTE COUNT DECREASED	comorbidity_group>=2	0.408	0.121	1.029	0.0915
Nivolumab	LYMPHOCYTE COUNT DECREASED	organ_dysfunctionYes	0	0	948.522	0.9793
Nivolumab	EMBOLISM	(Intercept)	0.004	0.001	0.02	9.81e-11
Nivolumab	EMBOLISM	AGE	0.999	0.984	1.017	0.9163
Nivolumab	EMBOLISM	SEXF	0.786	0.432	1.361	0.4069
Nivolumab	EMBOLISM	concomitant_group1-2	1.84	0.948	3.695	0.0762
Nivolumab	EMBOLISM	concomitant_group>=3	1.366	0.688	2.789	0.3786
Nivolumab	EMBOLISM	cancer_typeCRC	0.113	0.005	0.904	0.0615
Nivolumab	EMBOLISM	cancer_typeHematologic	0	0	1.0449068964589e+73	0.9974
Nivolumab	EMBOLISM	cancer_typeHNSCC	0.171	0.035	0.919	0.0273
Nivolumab	EMBOLISM	cancer_typeMelanoma	0	0	42735435.863	0.985
Nivolumab	EMBOLISM	cancer_typeNSCLC	0.155	0.047	0.696	0.0048
Nivolumab	EMBOLISM	cancer_typeOther_Solid	0.172	0.056	0.751	0.006
Nivolumab	EMBOLISM	cancer_typeProstate	0	0	15.334	0.9722
Nivolumab	EMBOLISM	cancer_typeRCC	0.071	0.019	0.339	2e-04
Nivolumab	EMBOLISM	cancer_typeUnknown	0	0	1.32886825638283e+36	0.9951
Nivolumab	EMBOLISM	comorbidity_group1	0.886	0.265	2.216	0.8191
Nivolumab	EMBOLISM	comorbidity_group>=2	0.866	0.318	2.009	0.7562
Nivolumab	EMBOLISM	organ_dysfunctionYes	1.231	0.069	5.726	0.8378
Nivolumab	OESOPHAGITIS	(Intercept)	0.001	0	0.005	1.16e-13
Nivolumab	OESOPHAGITIS	AGE	1	0.985	1.018	0.9885
Nivolumab	OESOPHAGITIS	SEXF	1.479	0.888	2.428	0.1252
Nivolumab	OESOPHAGITIS	concomitant_group1-2	3.248	1.575	7.361	0.0024
Nivolumab	OESOPHAGITIS	concomitant_group>=3	2.042	0.949	4.756	0.0786
Nivolumab	OESOPHAGITIS	cancer_typeCRC	0.232	0.011	2.451	0.2353
Nivolumab	OESOPHAGITIS	cancer_typeHematologic	0	NA	3.7785863069624e+67	0.9912
Nivolumab	OESOPHAGITIS	cancer_typeHNSCC	0.443	0.083	3.289	0.3585
Nivolumab	OESOPHAGITIS	cancer_typeMelanoma	1.424	0.065	15.407	0.7761
Nivolumab	OESOPHAGITIS	cancer_typeNSCLC	0.294	0.078	1.918	0.1144
Nivolumab	OESOPHAGITIS	cancer_typeOther_Solid	0.456	0.132	2.871	0.2921
Nivolumab	OESOPHAGITIS	cancer_typeProstate	1.383	0.156	12.232	0.7545
Nivolumab	OESOPHAGITIS	cancer_typeRCC	0.177	0.043	1.188	0.0305
Nivolumab	OESOPHAGITIS	cancer_typeUnknown	0	0	13848.721	0.9828
Nivolumab	OESOPHAGITIS	comorbidity_group1	0.393	0.064	1.281	0.1982
Nivolumab	OESOPHAGITIS	comorbidity_group>=2	1.912	0.947	3.697	0.0601
Nivolumab	OESOPHAGITIS	organ_dysfunctionYes	2.774	0.664	7.754	0.0921
Nivolumab	EYELID PTOSIS	(Intercept)	0.001	0	0.009	1.20e-08
Nivolumab	EYELID PTOSIS	AGE	1.006	0.989	1.025	0.5256
Nivolumab	EYELID PTOSIS	SEXF	1.508	0.897	2.496	0.1137
Nivolumab	EYELID PTOSIS	concomitant_group1-2	0.461	0.23	0.883	0.0227
Nivolumab	EYELID PTOSIS	concomitant_group>=3	0.459	0.237	0.863	0.0174
Nivolumab	EYELID PTOSIS	cancer_typeCRC	0.936	0.089	20.291	0.9572
Nivolumab	EYELID PTOSIS	cancer_typeHematologic	0	NA	Inf	0.9977
Nivolumab	EYELID PTOSIS	cancer_typeHNSCC	0.296	0.027	6.48	0.3261
Nivolumab	EYELID PTOSIS	cancer_typeMelanoma	0	0	205532261.131	0.9867
Nivolumab	EYELID PTOSIS	cancer_typeNSCLC	0.322	0.059	5.983	0.2858
Nivolumab	EYELID PTOSIS	cancer_typeOther_Solid	0.558	0.114	10.081	0.5715
Nivolumab	EYELID PTOSIS	cancer_typeProstate	0	0	4.679	0.9754
Nivolumab	EYELID PTOSIS	cancer_typeRCC	0.867	0.174	15.741	0.8905
Nivolumab	EYELID PTOSIS	cancer_typeUnknown	0	NA	5.59796449393873e+90	0.9955
Nivolumab	EYELID PTOSIS	comorbidity_group1	1.58	0.532	3.81	0.3521
Nivolumab	EYELID PTOSIS	comorbidity_group>=2	1.174	0.42	2.841	0.7373
Nivolumab	EYELID PTOSIS	organ_dysfunctionYes	1.2	0.067	5.625	0.8577
Nivolumab	CYTOKINE RELEASE SYNDROME	(Intercept)	0.004	0	0.019	3.37e-09
Nivolumab	CYTOKINE RELEASE SYNDROME	AGE	0.972	0.962	0.984	9.25e-07
Nivolumab	CYTOKINE RELEASE SYNDROME	SEXF	0.696	0.376	1.218	0.2229
Nivolumab	CYTOKINE RELEASE SYNDROME	concomitant_group1-2	7.729	3.008	26.227	1e-04
Nivolumab	CYTOKINE RELEASE SYNDROME	concomitant_group>=3	6.834	2.627	23.357	4e-04
Nivolumab	CYTOKINE RELEASE SYNDROME	cancer_typeCRC	0	0	334173.621	0.9815
Nivolumab	CYTOKINE RELEASE SYNDROME	cancer_typeHematologic	0	NA	Inf	0.999
Nivolumab	CYTOKINE RELEASE SYNDROME	cancer_typeHNSCC	0.163	0.019	1.424	0.0784
Nivolumab	CYTOKINE RELEASE SYNDROME	cancer_typeMelanoma	0	0	9.67551247010798e+29	0.9938
Nivolumab	CYTOKINE RELEASE SYNDROME	cancer_typeNSCLC	0.303	0.079	1.987	0.1257
Nivolumab	CYTOKINE RELEASE SYNDROME	cancer_typeOther_Solid	0.284	0.078	1.825	0.0989
Nivolumab	CYTOKINE RELEASE SYNDROME	cancer_typeProstate	0	0	14759905707589.6	0.9887
Nivolumab	CYTOKINE RELEASE SYNDROME	cancer_typeRCC	0.183	0.046	1.223	0.0326
Nivolumab	CYTOKINE RELEASE SYNDROME	cancer_typeUnknown	0	NA	1.0548446440595e+266	0.998
Nivolumab	CYTOKINE RELEASE SYNDROME	comorbidity_group1	0.935	0.324	2.142	0.8872
Nivolumab	CYTOKINE RELEASE SYNDROME	comorbidity_group>=2	0.501	0.148	1.28	0.1975
Nivolumab	CYTOKINE RELEASE SYNDROME	organ_dysfunctionYes	0	0	1508442148.979	0.9866
Nivolumab	UVEITIS	(Intercept)	0	0	0	0.9852
Nivolumab	UVEITIS	AGE	0.984	0.972	0.997	0.0083
Nivolumab	UVEITIS	SEXF	2.02	1.217	3.333	0.006
Nivolumab	UVEITIS	concomitant_group1-2	0.783	0.437	1.396	0.4073
Nivolumab	UVEITIS	concomitant_group>=3	0.329	0.153	0.663	0.0027
Nivolumab	UVEITIS	cancer_typeCRC	1.479	0	3395980099.229	0.9998
Nivolumab	UVEITIS	cancer_typeHematologic	3.647	0	5.12977820497102e+181	0.9999
Nivolumab	UVEITIS	cancer_typeHNSCC	1284372.43	0	2.24437808553555e+168	0.9899
Nivolumab	UVEITIS	cancer_typeMelanoma	23670148.342	0	4.13657250941039e+169	0.9879
Nivolumab	UVEITIS	cancer_typeNSCLC	1663103.223	0	1.90965003663093e+181	0.9898
Nivolumab	UVEITIS	cancer_typeOther_Solid	2074510.936	0	7.2486488957801e+170	0.9896
Nivolumab	UVEITIS	cancer_typeProstate	2.724	0	6110127895.042	0.9995
Nivolumab	UVEITIS	cancer_typeRCC	4359506.055	0	4.69859095452128e+169	0.9891
Nivolumab	UVEITIS	cancer_typeUnknown	2.583	0	7.00506513558406e+42	0.9999
Nivolumab	UVEITIS	comorbidity_group1	1.186	0.349	3.044	0.7518
Nivolumab	UVEITIS	comorbidity_group>=2	0.267	0.015	1.346	0.2048
Nivolumab	UVEITIS	organ_dysfunctionYes	0	0	1157072982	0.9867
Nivolumab	LIPASE INCREASED	(Intercept)	0.001	0	0.007	2.94e-09
Nivolumab	LIPASE INCREASED	AGE	0.995	0.981	1.013	0.5734
Nivolumab	LIPASE INCREASED	SEXF	1.193	0.685	2.023	0.5211
Nivolumab	LIPASE INCREASED	concomitant_group1-2	2.499	1.198	5.707	0.0199
Nivolumab	LIPASE INCREASED	concomitant_group>=3	1.492	0.679	3.521	0.3347
Nivolumab	LIPASE INCREASED	cancer_typeCRC	2.207	0.347	42.697	0.4739
Nivolumab	LIPASE INCREASED	cancer_typeHematologic	0	NA	7.22908083818058e+299	0.9985
Nivolumab	LIPASE INCREASED	cancer_typeHNSCC	0.189	0.007	4.881	0.2441
Nivolumab	LIPASE INCREASED	cancer_typeMelanoma	0	0	5417221235800662	0.9909
Nivolumab	LIPASE INCREASED	cancer_typeNSCLC	0.387	0.07	7.216	0.3728
Nivolumab	LIPASE INCREASED	cancer_typeOther_Solid	0.531	0.106	9.652	0.542
Nivolumab	LIPASE INCREASED	cancer_typeProstate	0	0	1569857.33	0.9837
Nivolumab	LIPASE INCREASED	cancer_typeRCC	0.735	0.145	13.421	0.768
Nivolumab	LIPASE INCREASED	cancer_typeUnknown	0	0	5.40172948281149e+73	0.9971
Nivolumab	LIPASE INCREASED	comorbidity_group1	1.728	0.702	3.661	0.1872
Nivolumab	LIPASE INCREASED	comorbidity_group>=2	0.902	0.301	2.21	0.8367
Nivolumab	LIPASE INCREASED	organ_dysfunctionYes	0	0	8415.972	0.9797
Nivolumab	CARDIOMYOPATHY	(Intercept)	0	0	0.004	7.28e-10
Nivolumab	CARDIOMYOPATHY	AGE	1.016	0.996	1.04	0.1512
Nivolumab	CARDIOMYOPATHY	SEXF	1.529	0.877	2.619	0.1262
Nivolumab	CARDIOMYOPATHY	concomitant_group1-2	1.062	0.534	2.108	0.8632
Nivolumab	CARDIOMYOPATHY	concomitant_group>=3	0.787	0.385	1.595	0.5055
Nivolumab	CARDIOMYOPATHY	cancer_typeCRC	0	0	2340809.743	0.9831
Nivolumab	CARDIOMYOPATHY	cancer_typeHematologic	0	0	2.28423338276146e+220	0.999
Nivolumab	CARDIOMYOPATHY	cancer_typeHNSCC	0.165	0.006	4.264	0.208
Nivolumab	CARDIOMYOPATHY	cancer_typeMelanoma	0	0	2.81973350131849e+32	0.9942
Nivolumab	CARDIOMYOPATHY	cancer_typeNSCLC	0.456	0.087	8.393	0.455
Nivolumab	CARDIOMYOPATHY	cancer_typeOther_Solid	0.579	0.117	10.493	0.5977
Nivolumab	CARDIOMYOPATHY	cancer_typeProstate	0	0	780696929378295	0.9894
Nivolumab	CARDIOMYOPATHY	cancer_typeRCC	0.435	0.081	8.049	0.4309
Nivolumab	CARDIOMYOPATHY	cancer_typeUnknown	0	0	2.70057059542372e+110	0.9981
Nivolumab	CARDIOMYOPATHY	comorbidity_group1	0.285	0.016	1.334	0.2173
Nivolumab	CARDIOMYOPATHY	comorbidity_group>=2	1.31	0.503	3.041	0.551
Nivolumab	CARDIOMYOPATHY	organ_dysfunctionYes	1.366	0.076	6.423	0.76
Nivolumab	CARDIAC TAMPONADE	(Intercept)	0.015	0.002	0.065	7.57e-07
Nivolumab	CARDIAC TAMPONADE	AGE	0.984	0.972	0.998	0.0174
Nivolumab	CARDIAC TAMPONADE	SEXF	0.96	0.538	1.651	0.8871
Nivolumab	CARDIAC TAMPONADE	concomitant_group1-2	0.364	0.167	0.726	0.0063
Nivolumab	CARDIAC TAMPONADE	concomitant_group>=3	0.459	0.233	0.863	0.019
Nivolumab	CARDIAC TAMPONADE	cancer_typeCRC	0	0	78418274852788.9	0.9884
Nivolumab	CARDIAC TAMPONADE	cancer_typeHematologic	0	0	Inf	0.9993
Nivolumab	CARDIAC TAMPONADE	cancer_typeHNSCC	0	0	301224.852	0.9805
Nivolumab	CARDIAC TAMPONADE	cancer_typeMelanoma	0	0	3.64420343555318e+55	0.9961
Nivolumab	CARDIAC TAMPONADE	cancer_typeNSCLC	0.266	0.072	1.727	0.0859
Nivolumab	CARDIAC TAMPONADE	cancer_typeOther_Solid	0.281	0.079	1.788	0.0925
Nivolumab	CARDIAC TAMPONADE	cancer_typeProstate	0	0	4.80105615559468e+26	0.9929
Nivolumab	CARDIAC TAMPONADE	cancer_typeRCC	0.12	0.027	0.834	0.0104
Nivolumab	CARDIAC TAMPONADE	cancer_typeUnknown	0	NA	1.37593776810218e+307	0.9987
Nivolumab	CARDIAC TAMPONADE	comorbidity_group1	0.764	0.122	2.606	0.7168
Nivolumab	CARDIAC TAMPONADE	comorbidity_group>=2	1.143	0.37	2.956	0.797
Nivolumab	CARDIAC TAMPONADE	organ_dysfunctionYes	0	0	33853964317448.3	0.9914
Nivolumab	BRAIN OEDEMA	(Intercept)	0.006	0.001	0.032	2.51e-08
Nivolumab	BRAIN OEDEMA	AGE	0.988	0.974	1.005	0.1204
Nivolumab	BRAIN OEDEMA	SEXF	1.163	0.635	2.053	0.6112
Nivolumab	BRAIN OEDEMA	concomitant_group1-2	1.175	0.603	2.309	0.6355
Nivolumab	BRAIN OEDEMA	concomitant_group>=3	0.498	0.22	1.085	0.0842
Nivolumab	BRAIN OEDEMA	cancer_typeCRC	0.209	0.01	2.229	0.2056
Nivolumab	BRAIN OEDEMA	cancer_typeHematologic	0	NA	Inf	0.9984
Nivolumab	BRAIN OEDEMA	cancer_typeHNSCC	0.225	0.035	1.786	0.1139
Nivolumab	BRAIN OEDEMA	cancer_typeMelanoma	0	0	17473565423422.7	0.9906
Nivolumab	BRAIN OEDEMA	cancer_typeNSCLC	0.382	0.104	2.465	0.2091
Nivolumab	BRAIN OEDEMA	cancer_typeOther_Solid	0.084	0.02	0.572	0.0023
Nivolumab	BRAIN OEDEMA	cancer_typeProstate	0	0	4635378.691	0.983
Nivolumab	BRAIN OEDEMA	cancer_typeRCC	0.305	0.081	1.99	0.1257
Nivolumab	BRAIN OEDEMA	cancer_typeUnknown	0	0	1.04635424461138e+67	0.9969
Nivolumab	BRAIN OEDEMA	comorbidity_group1	0.683	0.11	2.295	0.6045
Nivolumab	BRAIN OEDEMA	comorbidity_group>=2	1.817	0.67	4.467	0.2112
Nivolumab	BRAIN OEDEMA	organ_dysfunctionYes	2.167	0.12	10.596	0.4537
Nivolumab	IMMUNE-MEDIATED HYPOTHYROIDISM	(Intercept)	0.002	0	0.011	1.87e-08
Nivolumab	IMMUNE-MEDIATED HYPOTHYROIDISM	AGE	0.992	0.979	1.006	0.2176
Nivolumab	IMMUNE-MEDIATED HYPOTHYROIDISM	SEXF	1.535	0.92	2.521	0.0939
Nivolumab	IMMUNE-MEDIATED HYPOTHYROIDISM	concomitant_group1-2	1.611	0.915	2.901	0.103
Nivolumab	IMMUNE-MEDIATED HYPOTHYROIDISM	concomitant_group>=3	0.408	0.18	0.874	0.0247
Nivolumab	IMMUNE-MEDIATED HYPOTHYROIDISM	cancer_typeCRC	0.496	0.019	12.654	0.622
Nivolumab	IMMUNE-MEDIATED HYPOTHYROIDISM	cancer_typeHematologic	0	NA	Inf	0.9977
Nivolumab	IMMUNE-MEDIATED HYPOTHYROIDISM	cancer_typeHNSCC	1.104	0.18	21.215	0.9284
Nivolumab	IMMUNE-MEDIATED HYPOTHYROIDISM	cancer_typeMelanoma	0	0	66509764.233	0.9864
Nivolumab	IMMUNE-MEDIATED HYPOTHYROIDISM	cancer_typeNSCLC	0.286	0.049	5.411	0.2469
Nivolumab	IMMUNE-MEDIATED HYPOTHYROIDISM	cancer_typeOther_Solid	0.824	0.171	14.814	0.8504
Nivolumab	IMMUNE-MEDIATED HYPOTHYROIDISM	cancer_typeProstate	0	0	70.775	0.9755
Nivolumab	IMMUNE-MEDIATED HYPOTHYROIDISM	cancer_typeRCC	0.664	0.13	12.14	0.695
Nivolumab	IMMUNE-MEDIATED HYPOTHYROIDISM	cancer_typeUnknown	0	0	4.72305720945148e+35	0.9955
Nivolumab	IMMUNE-MEDIATED HYPOTHYROIDISM	comorbidity_group1	0.835	0.201	2.324	0.7654
Nivolumab	IMMUNE-MEDIATED HYPOTHYROIDISM	comorbidity_group>=2	1.487	0.478	3.846	0.4473
Nivolumab	IMMUNE-MEDIATED HYPOTHYROIDISM	organ_dysfunctionYes	1.186	0.067	5.488	0.8667
Nivolumab	HYPOALBUMINAEMIA	(Intercept)	0.001	0	0.005	1.86e-09
Nivolumab	HYPOALBUMINAEMIA	AGE	1.01	0.991	1.032	0.3448
Nivolumab	HYPOALBUMINAEMIA	SEXF	1.114	0.637	1.889	0.6961
Nivolumab	HYPOALBUMINAEMIA	concomitant_group1-2	1.533	0.775	3.085	0.2216
Nivolumab	HYPOALBUMINAEMIA	concomitant_group>=3	1.336	0.685	2.665	0.3997
Nivolumab	HYPOALBUMINAEMIA	cancer_typeCRC	0.791	0.075	17.188	0.8493
Nivolumab	HYPOALBUMINAEMIA	cancer_typeHematologic	0	0	5.3515384757537e+126	0.9984
Nivolumab	HYPOALBUMINAEMIA	cancer_typeHNSCC	0.459	0.056	9.487	0.5077
Nivolumab	HYPOALBUMINAEMIA	cancer_typeMelanoma	0	0	0	0.9911
Nivolumab	HYPOALBUMINAEMIA	cancer_typeNSCLC	0.819	0.164	14.881	0.8472
Nivolumab	HYPOALBUMINAEMIA	cancer_typeOther_Solid	0.339	0.066	6.213	0.3013
Nivolumab	HYPOALBUMINAEMIA	cancer_typeProstate	0	0	12924.243	0.9834
Nivolumab	HYPOALBUMINAEMIA	cancer_typeRCC	0.316	0.057	5.914	0.2811
Nivolumab	HYPOALBUMINAEMIA	cancer_typeUnknown	0	0	1.7595582940585e+52	0.9971
Nivolumab	HYPOALBUMINAEMIA	comorbidity_group1	0.221	0.012	1.022	0.1368
Nivolumab	HYPOALBUMINAEMIA	comorbidity_group>=2	0.782	0.288	1.804	0.5926
Nivolumab	HYPOALBUMINAEMIA	organ_dysfunctionYes	0	0	6509.619	0.9804
Nivolumab	FRACTURE	(Intercept)	0	0	3973990139087.92	0.9847
Nivolumab	FRACTURE	AGE	1.006	0.988	1.027	0.5611
Nivolumab	FRACTURE	SEXF	1.555	0.866	2.739	0.1302
Nivolumab	FRACTURE	concomitant_group1-2	0.356	0.168	0.699	0.0042
Nivolumab	FRACTURE	concomitant_group>=3	0.098	0.03	0.258	2.04e-05
Nivolumab	FRACTURE	cancer_typeCRC	1.293	0	2419682.796	0.9998
Nivolumab	FRACTURE	cancer_typeHematologic	1.566	0	1.21139831261175e+21	1
Nivolumab	FRACTURE	cancer_typeHNSCC	747677.956	0	1.13973273344248e+159	0.9902
Nivolumab	FRACTURE	cancer_typeMelanoma	1.598	0	4440140116244426240	0.9998
Nivolumab	FRACTURE	cancer_typeNSCLC	1431182.804	0	8.10544955273559e+178	0.9897
Nivolumab	FRACTURE	cancer_typeOther_Solid	1279542.276	0	1.15851723082454e+156	0.9898
Nivolumab	FRACTURE	cancer_typeProstate	1.689	0	13205645217.298	0.9997
Nivolumab	FRACTURE	cancer_typeRCC	1132170.07	0	1.0250941808961e+156	0.9899
Nivolumab	FRACTURE	cancer_typeUnknown	0.7	0	4.03491594608711e+56	1
Nivolumab	FRACTURE	comorbidity_group1	0.75	0.041	3.782	0.7825
Nivolumab	FRACTURE	comorbidity_group>=2	2.114	0.434	7.974	0.2996
Nivolumab	FRACTURE	organ_dysfunctionYes	2.162	0.12	10.329	0.4518
Nivolumab	IMMUNE-MEDIATED MYOSITIS	(Intercept)	0	0	0.004	1.79e-09
Nivolumab	IMMUNE-MEDIATED MYOSITIS	AGE	1.034	1.011	1.06	0.0052
Nivolumab	IMMUNE-MEDIATED MYOSITIS	SEXF	0.737	0.391	1.309	0.3192
Nivolumab	IMMUNE-MEDIATED MYOSITIS	concomitant_group1-2	0.997	0.548	1.827	0.9929
Nivolumab	IMMUNE-MEDIATED MYOSITIS	concomitant_group>=3	0.332	0.15	0.697	0.0045
Nivolumab	IMMUNE-MEDIATED MYOSITIS	cancer_typeCRC	0	0	36591839822752.5	0.9886
Nivolumab	IMMUNE-MEDIATED MYOSITIS	cancer_typeHematologic	0	0	Inf	0.9993
Nivolumab	IMMUNE-MEDIATED MYOSITIS	cancer_typeHNSCC	0	0	268519.583	0.9809
Nivolumab	IMMUNE-MEDIATED MYOSITIS	cancer_typeMelanoma	0	0	1.13039965404504e+43	0.9961
Nivolumab	IMMUNE-MEDIATED MYOSITIS	cancer_typeNSCLC	0.138	0.024	2.619	0.0677
Nivolumab	IMMUNE-MEDIATED MYOSITIS	cancer_typeOther_Solid	0.332	0.066	6.06	0.29
Nivolumab	IMMUNE-MEDIATED MYOSITIS	cancer_typeProstate	1.075	0.096	24.186	0.9541
Nivolumab	IMMUNE-MEDIATED MYOSITIS	cancer_typeRCC	0.441	0.086	8.09	0.4344
Nivolumab	IMMUNE-MEDIATED MYOSITIS	cancer_typeUnknown	0	0	3.30269284568696e+157	0.9986
Nivolumab	IMMUNE-MEDIATED MYOSITIS	comorbidity_group1	0.643	0.104	2.139	0.5465
Nivolumab	IMMUNE-MEDIATED MYOSITIS	comorbidity_group>=2	2.369	0.936	5.515	0.0539
Nivolumab	IMMUNE-MEDIATED MYOSITIS	organ_dysfunctionYes	0	0	8908291371145877504	0.9912
Nivolumab	PERITONITIS	(Intercept)	0	0	1007049080030.7	0.9842
Nivolumab	PERITONITIS	AGE	1.009	0.989	1.032	0.4131
Nivolumab	PERITONITIS	SEXF	0.928	0.501	1.641	0.8031
Nivolumab	PERITONITIS	concomitant_group1-2	1.579	0.721	3.561	0.2567
Nivolumab	PERITONITIS	concomitant_group>=3	1.578	0.744	3.495	0.2423
Nivolumab	PERITONITIS	cancer_typeCRC	1317245.601	0	5.99268014718761e+174	0.9901
Nivolumab	PERITONITIS	cancer_typeHematologic	284287617.977	0	1.79194080642639e+189	0.9864
Nivolumab	PERITONITIS	cancer_typeHNSCC	2022644.081	0	3.6406806422831e+165	0.9898
Nivolumab	PERITONITIS	cancer_typeMelanoma	0.822	Inf	Inf	0.9999
Nivolumab	PERITONITIS	cancer_typeNSCLC	1981217.502	0	1.05720889203981e+177	0.9898
Nivolumab	PERITONITIS	cancer_typeOther_Solid	1649707.756	0	8.80308385102168e+176	0.99
Nivolumab	PERITONITIS	cancer_typeProstate	0.809	0	1845738266763.6	0.9999
Nivolumab	PERITONITIS	cancer_typeRCC	410636.316	0	7.39128451230495e+164	0.9909
Nivolumab	PERITONITIS	cancer_typeUnknown	0.592	0	NA	0.9999
Nivolumab	PERITONITIS	comorbidity_group1	0.878	0.21	2.486	0.8311
Nivolumab	PERITONITIS	comorbidity_group>=2	1.787	0.81	3.726	0.1318
Nivolumab	PERITONITIS	organ_dysfunctionYes	0	0	19868594074.751	0.9868
Nivolumab	ENTERITIS	(Intercept)	0.003	0	0.022	9.90e-07
Nivolumab	ENTERITIS	AGE	0.997	0.982	1.015	0.701
Nivolumab	ENTERITIS	SEXF	0.446	0.213	0.848	0.0205
Nivolumab	ENTERITIS	concomitant_group1-2	1.681	0.84	3.488	0.1488
Nivolumab	ENTERITIS	concomitant_group>=3	1.046	0.497	2.249	0.9058
Nivolumab	ENTERITIS	cancer_typeCRC	1.728	0.285	33.157	0.6177
Nivolumab	ENTERITIS	cancer_typeHematologic	0	NA	1.40339466098162e+303	0.9984
Nivolumab	ENTERITIS	cancer_typeHNSCC	0.243	0.029	5.122	0.2359
Nivolumab	ENTERITIS	cancer_typeMelanoma	0	0	23514342830251324	0.9905
Nivolumab	ENTERITIS	cancer_typeNSCLC	0.276	0.05	5.165	0.2284
Nivolumab	ENTERITIS	cancer_typeOther_Solid	0.275	0.052	5.078	0.2211
Nivolumab	ENTERITIS	cancer_typeProstate	0	0	2693473.465	0.9827
Nivolumab	ENTERITIS	cancer_typeRCC	0.125	0.02	2.423	0.0598
Nivolumab	ENTERITIS	cancer_typeUnknown	0	0	0	0.9969
Nivolumab	ENTERITIS	comorbidity_group1	1.463	0.498	3.459	0.4319
Nivolumab	ENTERITIS	comorbidity_group>=2	1.183	0.429	2.802	0.7208
Nivolumab	ENTERITIS	organ_dysfunctionYes	0	0	11005.588	0.9796
Nivolumab	DIVERTICULITIS	(Intercept)	0.001	0	0.008	8.09e-09
Nivolumab	DIVERTICULITIS	AGE	0.988	0.974	1.005	0.1459
Nivolumab	DIVERTICULITIS	SEXF	1.738	1.006	2.97	0.0442
Nivolumab	DIVERTICULITIS	concomitant_group1-2	1.109	0.505	2.473	0.7959
Nivolumab	DIVERTICULITIS	concomitant_group>=3	1.434	0.702	3.06	0.3323
Nivolumab	DIVERTICULITIS	cancer_typeCRC	0	0	49.714	0.9741
Nivolumab	DIVERTICULITIS	cancer_typeHematologic	0	0	1.49976510149036e+129	0.9985
Nivolumab	DIVERTICULITIS	cancer_typeHNSCC	0.235	0.009	6.058	0.3109
Nivolumab	DIVERTICULITIS	cancer_typeMelanoma	0	0	101972670709979408	0.9911
Nivolumab	DIVERTICULITIS	cancer_typeNSCLC	0.963	0.192	17.513	0.9708
Nivolumab	DIVERTICULITIS	cancer_typeOther_Solid	0.535	0.106	9.75	0.548
Nivolumab	DIVERTICULITIS	cancer_typeProstate	3.827	0.343	85.792	0.2868
Nivolumab	DIVERTICULITIS	cancer_typeRCC	0.725	0.141	13.291	0.7588
Nivolumab	DIVERTICULITIS	cancer_typeUnknown	0	0	2.46149681407236e+62	0.9972
Nivolumab	DIVERTICULITIS	comorbidity_group1	1.575	0.588	3.553	0.3138
Nivolumab	DIVERTICULITIS	comorbidity_group>=2	1.305	0.561	2.789	0.5108
Nivolumab	DIVERTICULITIS	organ_dysfunctionYes	2.767	0.444	9.3	0.167
Nivolumab	ASTHMA	(Intercept)	0	0	3.51173476814802e+24	0.9898
Nivolumab	ASTHMA	AGE	1.02	0.998	1.045	0.0934
Nivolumab	ASTHMA	SEXF	1.412	0.813	2.403	0.2096
Nivolumab	ASTHMA	concomitant_group1-2	0.764	0.389	1.452	0.4192
Nivolumab	ASTHMA	concomitant_group>=3	0.555	0.276	1.071	0.0855
Nivolumab	ASTHMA	cancer_typeCRC	1.092	0	27333257251730368	1
Nivolumab	ASTHMA	cancer_typeHematologic	1.106	0	2.92940926279145e+108	1
Nivolumab	ASTHMA	cancer_typeHNSCC	0.952	0	25933594458.706	1
Nivolumab	ASTHMA	cancer_typeMelanoma	32345748.511	0	3.08192192150715e+286	0.9925
Nivolumab	ASTHMA	cancer_typeNSCLC	7977734.053	0	2.17050627872231e+268	0.9931
Nivolumab	ASTHMA	cancer_typeOther_Solid	2607341.261	0	7.09382470657227e+267	0.9936
Nivolumab	ASTHMA	cancer_typeProstate	1.111	0	45651643816901230592	1
Nivolumab	ASTHMA	cancer_typeRCC	2058606.706	0	5.60091678657158e+267	0.9937
Nivolumab	ASTHMA	cancer_typeUnknown	2.108	0	1.36866624803747e+66	0.9999
Nivolumab	ASTHMA	comorbidity_group1	0	0	122905.299	0.9805
Nivolumab	ASTHMA	comorbidity_group>=2	0.584	0.161	1.651	0.3525
Nivolumab	ASTHMA	organ_dysfunctionYes	7.317	1.684	21.858	0.0017
Nivolumab	DEVICE RELATED INFECTION	(Intercept)	0.03	0.007	0.116	1.41e-06
Nivolumab	DEVICE RELATED INFECTION	AGE	0.978	0.966	0.992	0.001
Nivolumab	DEVICE RELATED INFECTION	SEXF	0.633	0.312	1.186	0.1746
Nivolumab	DEVICE RELATED INFECTION	concomitant_group1-2	0.703	0.314	1.511	0.3744
Nivolumab	DEVICE RELATED INFECTION	concomitant_group>=3	1.014	0.499	2.056	0.9697
Nivolumab	DEVICE RELATED INFECTION	cancer_typeCRC	0.146	0.019	0.787	0.0312
Nivolumab	DEVICE RELATED INFECTION	cancer_typeHematologic	0	0	3.07106639195388e+119	0.9982
Nivolumab	DEVICE RELATED INFECTION	cancer_typeHNSCC	0.297	0.087	1.185	0.0622
Nivolumab	DEVICE RELATED INFECTION	cancer_typeMelanoma	0	0	23267164557310304	0.9897
Nivolumab	DEVICE RELATED INFECTION	cancer_typeNSCLC	0.052	0.015	0.212	8.73e-06
Nivolumab	DEVICE RELATED INFECTION	cancer_typeOther_Solid	0.093	0.031	0.344	7.20e-05
Nivolumab	DEVICE RELATED INFECTION	cancer_typeProstate	0	0	948853.194	0.9817
Nivolumab	DEVICE RELATED INFECTION	cancer_typeRCC	0.055	0.015	0.222	1.26e-05
Nivolumab	DEVICE RELATED INFECTION	cancer_typeUnknown	0	0	7.66347586540067e+65	0.9967
Nivolumab	DEVICE RELATED INFECTION	comorbidity_group1	1.36	0.398	3.543	0.5708
Nivolumab	DEVICE RELATED INFECTION	comorbidity_group>=2	1.99	0.874	4.278	0.0857
Nivolumab	DEVICE RELATED INFECTION	organ_dysfunctionYes	0	0	444.782	0.9795
Nivolumab	UPPER GASTROINTESTINAL HAEMORRHAGE	(Intercept)	0.001	0	0.009	2.24e-08
Nivolumab	UPPER GASTROINTESTINAL HAEMORRHAGE	AGE	1.002	0.985	1.022	0.841
Nivolumab	UPPER GASTROINTESTINAL HAEMORRHAGE	SEXF	0.712	0.366	1.295	0.2868
Nivolumab	UPPER GASTROINTESTINAL HAEMORRHAGE	concomitant_group1-2	1.781	0.826	4.057	0.15
Nivolumab	UPPER GASTROINTESTINAL HAEMORRHAGE	concomitant_group>=3	1.554	0.716	3.562	0.2754
Nivolumab	UPPER GASTROINTESTINAL HAEMORRHAGE	cancer_typeCRC	0	0	7250553.506	0.9827
Nivolumab	UPPER GASTROINTESTINAL HAEMORRHAGE	cancer_typeHematologic	0	NA	Inf	0.999
Nivolumab	UPPER GASTROINTESTINAL HAEMORRHAGE	cancer_typeHNSCC	0.482	0.066	9.736	0.5253
Nivolumab	UPPER GASTROINTESTINAL HAEMORRHAGE	cancer_typeMelanoma	0	0	6.72624809480354e+29	0.994
Nivolumab	UPPER GASTROINTESTINAL HAEMORRHAGE	cancer_typeNSCLC	0.127	0.019	2.497	0.0657
Nivolumab	UPPER GASTROINTESTINAL HAEMORRHAGE	cancer_typeOther_Solid	0.558	0.11	10.178	0.5755
Nivolumab	UPPER GASTROINTESTINAL HAEMORRHAGE	cancer_typeProstate	0	0	400671606980856	0.989
Nivolumab	UPPER GASTROINTESTINAL HAEMORRHAGE	cancer_typeRCC	0.245	0.043	4.619	0.1915
Nivolumab	UPPER GASTROINTESTINAL HAEMORRHAGE	cancer_typeUnknown	0	0	8.88570159768435e+114	0.998
Nivolumab	UPPER GASTROINTESTINAL HAEMORRHAGE	comorbidity_group1	1.682	0.627	3.799	0.2495
Nivolumab	UPPER GASTROINTESTINAL HAEMORRHAGE	comorbidity_group>=2	1.468	0.598	3.267	0.3694
Nivolumab	UPPER GASTROINTESTINAL HAEMORRHAGE	organ_dysfunctionYes	1.948	0.315	6.435	0.3613
Nivolumab	LARGE INTESTINE PERFORATION	(Intercept)	0.001	0	0.007	6.11e-08
Nivolumab	LARGE INTESTINE PERFORATION	AGE	1.015	0.992	1.043	0.2325
Nivolumab	LARGE INTESTINE PERFORATION	SEXF	0.897	0.441	1.715	0.7502
Nivolumab	LARGE INTESTINE PERFORATION	concomitant_group1-2	0.597	0.233	1.437	0.259
Nivolumab	LARGE INTESTINE PERFORATION	concomitant_group>=3	0.978	0.457	2.12	0.9538
Nivolumab	LARGE INTESTINE PERFORATION	cancer_typeCRC	0.34	0.013	8.739	0.4496
Nivolumab	LARGE INTESTINE PERFORATION	cancer_typeHematologic	0	NA	7.84970446429689e+79	0.9963
Nivolumab	LARGE INTESTINE PERFORATION	cancer_typeHNSCC	0.114	0.004	2.99	0.1322
Nivolumab	LARGE INTESTINE PERFORATION	cancer_typeMelanoma	0	0	6992.017	0.9786
Nivolumab	LARGE INTESTINE PERFORATION	cancer_typeNSCLC	0.29	0.052	5.43	0.2471
Nivolumab	LARGE INTESTINE PERFORATION	cancer_typeOther_Solid	0.316	0.06	5.829	0.2742
Nivolumab	LARGE INTESTINE PERFORATION	cancer_typeProstate	0.707	0.026	18.98	0.8125
Nivolumab	LARGE INTESTINE PERFORATION	cancer_typeRCC	0.182	0.03	3.514	0.1215
Nivolumab	LARGE INTESTINE PERFORATION	cancer_typeUnknown	0	0	9.93983760022906e+23	0.993
Nivolumab	LARGE INTESTINE PERFORATION	comorbidity_group1	1.869	0.618	4.649	0.2143
Nivolumab	LARGE INTESTINE PERFORATION	comorbidity_group>=2	0.954	0.306	2.488	0.9281
Nivolumab	LARGE INTESTINE PERFORATION	organ_dysfunctionYes	3.492	0.557	11.911	0.0918
Nivolumab	ATELECTASIS	(Intercept)	0.003	0	0.019	4.31e-09
Nivolumab	ATELECTASIS	AGE	0.989	0.974	1.009	0.2402
Nivolumab	ATELECTASIS	SEXF	1.035	0.541	1.902	0.9142
Nivolumab	ATELECTASIS	concomitant_group1-2	1.238	0.507	3.099	0.6389
Nivolumab	ATELECTASIS	concomitant_group>=3	1.954	0.901	4.573	0.1016
Nivolumab	ATELECTASIS	cancer_typeCRC	0.582	0.094	4.523	0.5607
Nivolumab	ATELECTASIS	cancer_typeHematologic	0	0	Inf	0.9993
Nivolumab	ATELECTASIS	cancer_typeHNSCC	0	0	239101.206	0.9812
Nivolumab	ATELECTASIS	cancer_typeMelanoma	0	0	9.12075496375934e+45	0.9961
Nivolumab	ATELECTASIS	cancer_typeNSCLC	0.252	0.065	1.67	0.0805
Nivolumab	ATELECTASIS	cancer_typeOther_Solid	0.222	0.059	1.444	0.0516
Nivolumab	ATELECTASIS	cancer_typeProstate	0	0	1.10401934130522e+30	0.9928
Nivolumab	ATELECTASIS	cancer_typeRCC	0.145	0.033	0.998	0.0187
Nivolumab	ATELECTASIS	cancer_typeUnknown	0	0	1.259026500322e+205	0.9988
Nivolumab	ATELECTASIS	comorbidity_group1	1.165	0.344	2.986	0.7764
Nivolumab	ATELECTASIS	comorbidity_group>=2	0.809	0.269	1.993	0.6711
Nivolumab	ATELECTASIS	organ_dysfunctionYes	0	0	1551387487994904	0.9916
Nivolumab	HYDRONEPHROSIS	(Intercept)	0.004	0.001	0.023	9.90e-09
Nivolumab	HYDRONEPHROSIS	AGE	0.992	0.976	1.011	0.3412
Nivolumab	HYDRONEPHROSIS	SEXF	1.035	0.54	1.912	0.9135
Nivolumab	HYDRONEPHROSIS	concomitant_group1-2	0.624	0.242	1.522	0.3064
Nivolumab	HYDRONEPHROSIS	concomitant_group>=3	1.21	0.573	2.633	0.6212
Nivolumab	HYDRONEPHROSIS	cancer_typeCRC	0.985	0.204	7.043	0.9863
Nivolumab	HYDRONEPHROSIS	cancer_typeHematologic	0	NA	Inf	0.9993
Nivolumab	HYDRONEPHROSIS	cancer_typeHNSCC	0	0	9471881.067	0.981
Nivolumab	HYDRONEPHROSIS	cancer_typeMelanoma	0	0	6.65483514765563e+60	0.996
Nivolumab	HYDRONEPHROSIS	cancer_typeNSCLC	0.066	0.012	0.497	0.0024
Nivolumab	HYDRONEPHROSIS	cancer_typeOther_Solid	0.318	0.087	2.043	0.1331
Nivolumab	HYDRONEPHROSIS	cancer_typeProstate	0.554	0.024	6.299	0.6424
Nivolumab	HYDRONEPHROSIS	cancer_typeRCC	0.109	0.023	0.775	0.0089
Nivolumab	HYDRONEPHROSIS	cancer_typeUnknown	0	0	1.1812941231554e+180	0.9987
Nivolumab	HYDRONEPHROSIS	comorbidity_group1	1.052	0.249	3.038	0.935
Nivolumab	HYDRONEPHROSIS	comorbidity_group>=2	1.633	0.668	3.645	0.2505
Nivolumab	HYDRONEPHROSIS	organ_dysfunctionYes	0	0	1.00464414356277e+22	0.9913
Nivolumab	IMMUNE-MEDIATED NEPHRITIS	(Intercept)	0.001	0	0.009	2.52e-08
Nivolumab	IMMUNE-MEDIATED NEPHRITIS	AGE	0.999	0.982	1.019	0.9145
Nivolumab	IMMUNE-MEDIATED NEPHRITIS	SEXF	1.43	0.777	2.566	0.237
Nivolumab	IMMUNE-MEDIATED NEPHRITIS	concomitant_group1-2	1.142	0.545	2.436	0.725
Nivolumab	IMMUNE-MEDIATED NEPHRITIS	concomitant_group>=3	0.993	0.471	2.128	0.9853
Nivolumab	IMMUNE-MEDIATED NEPHRITIS	cancer_typeCRC	0	0	13631841411452152	0.989
Nivolumab	IMMUNE-MEDIATED NEPHRITIS	cancer_typeHematologic	0	0	Inf	0.9994
Nivolumab	IMMUNE-MEDIATED NEPHRITIS	cancer_typeHNSCC	0	0	3689860.155	0.9819
Nivolumab	IMMUNE-MEDIATED NEPHRITIS	cancer_typeMelanoma	0	0	4.27569103975284e+56	0.9962
Nivolumab	IMMUNE-MEDIATED NEPHRITIS	cancer_typeNSCLC	0.258	0.043	4.91	0.2126
Nivolumab	IMMUNE-MEDIATED NEPHRITIS	cancer_typeOther_Solid	0.475	0.094	8.671	0.4753
Nivolumab	IMMUNE-MEDIATED NEPHRITIS	cancer_typeProstate	1.392	0.052	36.914	0.8197
Nivolumab	IMMUNE-MEDIATED NEPHRITIS	cancer_typeRCC	0.76	0.148	13.911	0.7928
Nivolumab	IMMUNE-MEDIATED NEPHRITIS	cancer_typeUnknown	0	0	1.20432745323437e+192	0.9988
Nivolumab	IMMUNE-MEDIATED NEPHRITIS	comorbidity_group1	0	0	1175687.137	0.9809
Nivolumab	IMMUNE-MEDIATED NEPHRITIS	comorbidity_group>=2	0.752	0.217	2.019	0.6071
Nivolumab	IMMUNE-MEDIATED NEPHRITIS	organ_dysfunctionYes	0	0	3.96780367581917e+21	0.9915
Nivolumab	RELAPSING FEVER	(Intercept)	0	0	9.68039735995079e+117	0.9973
Nivolumab	RELAPSING FEVER	AGE	1	0.983	1.02	0.9638
Nivolumab	RELAPSING FEVER	SEXF	2.097	1.168	3.713	0.0115
Nivolumab	RELAPSING FEVER	concomitant_group1-2	0.026	0.004	0.086	5.09e-07
Nivolumab	RELAPSING FEVER	concomitant_group>=3	0	0	0	0.9836
Nivolumab	RELAPSING FEVER	cancer_typeCRC	1.495	0	2.94847280382517e+66	1
Nivolumab	RELAPSING FEVER	cancer_typeHematologic	24.187	0	Inf	1
Nivolumab	RELAPSING FEVER	cancer_typeHNSCC	0.586	0	3.14862197330121e+60	0.9999
Nivolumab	RELAPSING FEVER	cancer_typeMelanoma	38.568	0	5.49463634028831e+114	0.9998
Nivolumab	RELAPSING FEVER	cancer_typeNSCLC	0.749	0	5.0447958101024e+51	1
Nivolumab	RELAPSING FEVER	cancer_typeOther_Solid	4589067.976	0	Inf	0.9983
Nivolumab	RELAPSING FEVER	cancer_typeProstate	3.06	0	2.03458682686674e+69	0.9999
Nivolumab	RELAPSING FEVER	cancer_typeRCC	302672641.39	0	Inf	0.9978
Nivolumab	RELAPSING FEVER	cancer_typeUnknown	2310919.069	0	9.06342592479479e+174	0.9997
Nivolumab	RELAPSING FEVER	comorbidity_group1	0	0	65944559646.003	0.9946
Nivolumab	RELAPSING FEVER	comorbidity_group>=2	0	0	8355137.807	0.9936
Nivolumab	RELAPSING FEVER	organ_dysfunctionYes	0	0	0	0.9977
Nivolumab	LICHEN PLANUS	(Intercept)	0.003	0	0.02	6.69e-08
Nivolumab	LICHEN PLANUS	AGE	1.018	0.996	1.044	0.1426
Nivolumab	LICHEN PLANUS	SEXF	1.065	0.538	2.009	0.8502
Nivolumab	LICHEN PLANUS	concomitant_group1-2	0.278	0.121	0.585	0.0013
Nivolumab	LICHEN PLANUS	concomitant_group>=3	0.118	0.04	0.293	2.12e-05
Nivolumab	LICHEN PLANUS	cancer_typeCRC	0	0	3.43154486250399e+22	0.9923
Nivolumab	LICHEN PLANUS	cancer_typeHematologic	0	0	Inf	0.9995
Nivolumab	LICHEN PLANUS	cancer_typeHNSCC	0.043	0.002	0.468	0.0117
Nivolumab	LICHEN PLANUS	cancer_typeMelanoma	0	0	5.33810572834911e+98	0.9973
Nivolumab	LICHEN PLANUS	cancer_typeNSCLC	0.062	0.013	0.44	0.001
Nivolumab	LICHEN PLANUS	cancer_typeOther_Solid	0.155	0.042	1.007	0.0156
Nivolumab	LICHEN PLANUS	cancer_typeProstate	0	0	1.51444109888905e+50	0.9951
Nivolumab	LICHEN PLANUS	cancer_typeRCC	0.175	0.044	1.171	0.0288
Nivolumab	LICHEN PLANUS	cancer_typeUnknown	0	0	2.34323026682747e+294	0.999
Nivolumab	LICHEN PLANUS	comorbidity_group1	4.217	1.322	11.583	0.0079
Nivolumab	LICHEN PLANUS	comorbidity_group>=2	0	0	19509807630.116	0.9854
Nivolumab	LICHEN PLANUS	organ_dysfunctionYes	0	0	1.94982552286966e+38	0.9943
Nivolumab	IMMUNE-MEDIATED ADRENAL INSUFFICIENCY	(Intercept)	0.002	0	0.014	1.64e-07
Nivolumab	IMMUNE-MEDIATED ADRENAL INSUFFICIENCY	AGE	0.994	0.979	1.013	0.5303
Nivolumab	IMMUNE-MEDIATED ADRENAL INSUFFICIENCY	SEXF	0.793	0.392	1.5	0.4927
Nivolumab	IMMUNE-MEDIATED ADRENAL INSUFFICIENCY	concomitant_group1-2	2.697	1.278	6.204	0.0126
Nivolumab	IMMUNE-MEDIATED ADRENAL INSUFFICIENCY	concomitant_group>=3	0.893	0.353	2.297	0.8102
Nivolumab	IMMUNE-MEDIATED ADRENAL INSUFFICIENCY	cancer_typeCRC	1.075	0.132	22.164	0.9507
Nivolumab	IMMUNE-MEDIATED ADRENAL INSUFFICIENCY	cancer_typeHematologic	0	0	1.30805927717406e+234	0.999
Nivolumab	IMMUNE-MEDIATED ADRENAL INSUFFICIENCY	cancer_typeHNSCC	0.264	0.024	5.891	0.2893
Nivolumab	IMMUNE-MEDIATED ADRENAL INSUFFICIENCY	cancer_typeMelanoma	0	0	1.97712773953962e+33	0.994
Nivolumab	IMMUNE-MEDIATED ADRENAL INSUFFICIENCY	cancer_typeNSCLC	0.262	0.045	4.971	0.2163
Nivolumab	IMMUNE-MEDIATED ADRENAL INSUFFICIENCY	cancer_typeOther_Solid	0.354	0.068	6.519	0.3235
Nivolumab	IMMUNE-MEDIATED ADRENAL INSUFFICIENCY	cancer_typeProstate	0	0	4713468655343449	0.9891
Nivolumab	IMMUNE-MEDIATED ADRENAL INSUFFICIENCY	cancer_typeRCC	0.268	0.047	5.066	0.2225
Nivolumab	IMMUNE-MEDIATED ADRENAL INSUFFICIENCY	cancer_typeUnknown	0	0	5.13110925520343e+122	0.998
Nivolumab	IMMUNE-MEDIATED ADRENAL INSUFFICIENCY	comorbidity_group1	1.027	0.245	2.903	0.9644
Nivolumab	IMMUNE-MEDIATED ADRENAL INSUFFICIENCY	comorbidity_group>=2	0.919	0.21	2.824	0.895
Nivolumab	IMMUNE-MEDIATED ADRENAL INSUFFICIENCY	organ_dysfunctionYes	0	0	365239447874.035	0.987
Nivolumab	AMYLASE INCREASED	(Intercept)	0.001	0	0.01	4.97e-08
Nivolumab	AMYLASE INCREASED	AGE	0.994	0.978	1.015	0.5494
Nivolumab	AMYLASE INCREASED	SEXF	1.291	0.669	2.399	0.429
Nivolumab	AMYLASE INCREASED	concomitant_group1-2	2.18	1.005	5.106	0.057
Nivolumab	AMYLASE INCREASED	concomitant_group>=3	0.9	0.361	2.291	0.8202
Nivolumab	AMYLASE INCREASED	cancer_typeCRC	0.459	0.018	11.761	0.5848
Nivolumab	AMYLASE INCREASED	cancer_typeHematologic	0	0	2.83097341389142e+238	0.999
Nivolumab	AMYLASE INCREASED	cancer_typeHNSCC	0.368	0.034	8.158	0.4244
Nivolumab	AMYLASE INCREASED	cancer_typeMelanoma	3.996	0.152	104.562	0.3363
Nivolumab	AMYLASE INCREASED	cancer_typeNSCLC	0.586	0.11	10.829	0.6125
Nivolumab	AMYLASE INCREASED	cancer_typeOther_Solid	0.142	0.023	2.741	0.0761
Nivolumab	AMYLASE INCREASED	cancer_typeProstate	0	0	20830662216622196	0.9895
Nivolumab	AMYLASE INCREASED	cancer_typeRCC	0.643	0.123	11.846	0.6748
Nivolumab	AMYLASE INCREASED	cancer_typeUnknown	0	0	6.48653891865335e+116	0.9981
Nivolumab	AMYLASE INCREASED	comorbidity_group1	0.946	0.224	2.714	0.9286
Nivolumab	AMYLASE INCREASED	comorbidity_group>=2	0.769	0.174	2.404	0.684
Nivolumab	AMYLASE INCREASED	organ_dysfunctionYes	0	0	467643867299.12	0.9872
Nivolumab	THYROID FUNCTION TEST ABNORMAL	(Intercept)	0.001	0	0.012	3.66e-07
Nivolumab	THYROID FUNCTION TEST ABNORMAL	AGE	1	0.98	1.026	0.9768
Nivolumab	THYROID FUNCTION TEST ABNORMAL	SEXF	0.81	0.359	1.673	0.5867
Nivolumab	THYROID FUNCTION TEST ABNORMAL	concomitant_group1-2	1.469	0.557	4.095	0.4413
Nivolumab	THYROID FUNCTION TEST ABNORMAL	concomitant_group>=3	2.238	0.953	5.851	0.0769
Nivolumab	THYROID FUNCTION TEST ABNORMAL	cancer_typeCRC	0	0	8.90229105390582e+34	0.9927
Nivolumab	THYROID FUNCTION TEST ABNORMAL	cancer_typeHematologic	0	0	Inf	0.9996
Nivolumab	THYROID FUNCTION TEST ABNORMAL	cancer_typeHNSCC	0.266	0.023	5.996	0.2954
Nivolumab	THYROID FUNCTION TEST ABNORMAL	cancer_typeMelanoma	0	0	2.50587475057378e+107	0.9975
Nivolumab	THYROID FUNCTION TEST ABNORMAL	cancer_typeNSCLC	0.25	0.042	4.777	0.2037
Nivolumab	THYROID FUNCTION TEST ABNORMAL	cancer_typeOther_Solid	0.183	0.032	3.467	0.1164
Nivolumab	THYROID FUNCTION TEST ABNORMAL	cancer_typeProstate	0	0	7.40860704721764e+58	0.9954
Nivolumab	THYROID FUNCTION TEST ABNORMAL	cancer_typeRCC	0.323	0.056	6.115	0.2958
Nivolumab	THYROID FUNCTION TEST ABNORMAL	cancer_typeUnknown	0	0	Inf	0.9992
Nivolumab	THYROID FUNCTION TEST ABNORMAL	comorbidity_group1	0.575	0.092	1.942	0.453
Nivolumab	THYROID FUNCTION TEST ABNORMAL	comorbidity_group>=2	0	0	1760911.534	0.984
Nivolumab	THYROID FUNCTION TEST ABNORMAL	organ_dysfunctionYes	3.645	0.203	17.593	0.2081
Nivolumab	LICHENOID KERATOSIS	(Intercept)	0.001	0	0.008	1.08e-08
Nivolumab	LICHENOID KERATOSIS	AGE	0.999	0.982	1.019	0.9025
Nivolumab	LICHENOID KERATOSIS	SEXF	2.663	1.48	4.854	0.0011
Nivolumab	LICHENOID KERATOSIS	concomitant_group1-2	0.564	0.265	1.146	0.1215
Nivolumab	LICHENOID KERATOSIS	concomitant_group>=3	0.374	0.163	0.803	0.0147
Nivolumab	LICHENOID KERATOSIS	cancer_typeCRC	0.599	0.024	15.241	0.7181
Nivolumab	LICHENOID KERATOSIS	cancer_typeHematologic	0	0	8.22696978313056e+156	0.9991
Nivolumab	LICHENOID KERATOSIS	cancer_typeHNSCC	0.211	0.008	5.447	0.2767
Nivolumab	LICHENOID KERATOSIS	cancer_typeMelanoma	0	0	1.53604238597129e+35	0.9944
Nivolumab	LICHENOID KERATOSIS	cancer_typeNSCLC	0.354	0.063	6.656	0.3338
Nivolumab	LICHENOID KERATOSIS	cancer_typeOther_Solid	0.785	0.161	14.161	0.8144
Nivolumab	LICHENOID KERATOSIS	cancer_typeProstate	0	0	24117664329002916	0.99
Nivolumab	LICHENOID KERATOSIS	cancer_typeRCC	0.448	0.079	8.406	0.4539
Nivolumab	LICHENOID KERATOSIS	cancer_typeUnknown	0	0	7.02181326936002e+100	0.9982
Nivolumab	LICHENOID KERATOSIS	comorbidity_group1	0.956	0.152	3.316	0.9517
Nivolumab	LICHENOID KERATOSIS	comorbidity_group>=2	1.416	0.39	4.142	0.5531
Nivolumab	LICHENOID KERATOSIS	organ_dysfunctionYes	0	0	210605370786.781	0.987
Nivolumab	NERVOUS SYSTEM DISORDER	(Intercept)	0.002	0	0.023	5.20e-06
Nivolumab	NERVOUS SYSTEM DISORDER	AGE	1.007	0.985	1.035	0.5854
Nivolumab	NERVOUS SYSTEM DISORDER	SEXF	0.712	0.302	1.515	0.4025
Nivolumab	NERVOUS SYSTEM DISORDER	concomitant_group1-2	0.544	0.222	1.257	0.1635
Nivolumab	NERVOUS SYSTEM DISORDER	concomitant_group>=3	0.476	0.201	1.082	0.0805
Nivolumab	NERVOUS SYSTEM DISORDER	cancer_typeCRC	0.648	0.059	14.313	0.728
Nivolumab	NERVOUS SYSTEM DISORDER	cancer_typeHematologic	0	0	8.88068933376397e+151	0.9984
Nivolumab	NERVOUS SYSTEM DISORDER	cancer_typeHNSCC	0.087	0.003	2.301	0.0922
Nivolumab	NERVOUS SYSTEM DISORDER	cancer_typeMelanoma	0	0	65707123323382.5	0.9908
Nivolumab	NERVOUS SYSTEM DISORDER	cancer_typeNSCLC	0.265	0.046	5.018	0.2192
Nivolumab	NERVOUS SYSTEM DISORDER	cancer_typeOther_Solid	0.122	0.02	2.339	0.0543
Nivolumab	NERVOUS SYSTEM DISORDER	cancer_typeProstate	2.062	0.225	45.111	0.5552
Nivolumab	NERVOUS SYSTEM DISORDER	cancer_typeRCC	0.167	0.026	3.26	0.1074
Nivolumab	NERVOUS SYSTEM DISORDER	cancer_typeUnknown	0	0	1.22941693589874e+47	0.9968
Nivolumab	NERVOUS SYSTEM DISORDER	comorbidity_group1	2.11	0.602	5.783	0.1837
Nivolumab	NERVOUS SYSTEM DISORDER	comorbidity_group>=2	0.318	0.017	1.645	0.2736
Nivolumab	NERVOUS SYSTEM DISORDER	organ_dysfunctionYes	0	0	1608168.922	0.9811
Nivolumab	ATRIOVENTRICULAR BLOCK COMPLETE	(Intercept)	0	0	1.45006537857979e+28	0.9899
Nivolumab	ATRIOVENTRICULAR BLOCK COMPLETE	AGE	1.014	0.992	1.04	0.2524
Nivolumab	ATRIOVENTRICULAR BLOCK COMPLETE	SEXF	1.156	0.59	2.163	0.6589
Nivolumab	ATRIOVENTRICULAR BLOCK COMPLETE	concomitant_group1-2	1.179	0.586	2.401	0.6447
Nivolumab	ATRIOVENTRICULAR BLOCK COMPLETE	concomitant_group>=3	0.331	0.124	0.812	0.0199
Nivolumab	ATRIOVENTRICULAR BLOCK COMPLETE	cancer_typeCRC	3839012.073	0	5.87832752205131e+267	0.9934
Nivolumab	ATRIOVENTRICULAR BLOCK COMPLETE	cancer_typeHematologic	0.67	0	1.20036048061612e+236	1
Nivolumab	ATRIOVENTRICULAR BLOCK COMPLETE	cancer_typeHNSCC	1137004.737	0	1.08855182776823e+274	0.9939
Nivolumab	ATRIOVENTRICULAR BLOCK COMPLETE	cancer_typeMelanoma	1.073	0	1.00397276296171e+29	1
Nivolumab	ATRIOVENTRICULAR BLOCK COMPLETE	cancer_typeNSCLC	2930099.134	0	2.8310492533582e+245	0.9935
Nivolumab	ATRIOVENTRICULAR BLOCK COMPLETE	cancer_typeOther_Solid	2000456.385	0	4.64576985343073e+257	0.9937
Nivolumab	ATRIOVENTRICULAR BLOCK COMPLETE	cancer_typeProstate	9378433.939	0	9.06213148259161e+245	0.993
Nivolumab	ATRIOVENTRICULAR BLOCK COMPLETE	cancer_typeRCC	4068415.867	0	3.06544775095135e+261	0.9934
Nivolumab	ATRIOVENTRICULAR BLOCK COMPLETE	cancer_typeUnknown	0.48	0	3.81759757872273e+84	0.9999
Nivolumab	ATRIOVENTRICULAR BLOCK COMPLETE	comorbidity_group1	0	0	1500.115	0.9813
Nivolumab	ATRIOVENTRICULAR BLOCK COMPLETE	comorbidity_group>=2	1.883	0.57	5.366	0.2602
Nivolumab	ATRIOVENTRICULAR BLOCK COMPLETE	organ_dysfunctionYes	2.241	0.124	10.995	0.4346
Nivolumab	PARALYSIS	(Intercept)	0	NA	3.4163888043631e+60	0.9942
Nivolumab	PARALYSIS	AGE	0.982	0.967	1.001	0.0379
Nivolumab	PARALYSIS	SEXF	1.02	0.442	2.17	0.96
Nivolumab	PARALYSIS	concomitant_group1-2	0.203	0.059	0.541	0.0039
Nivolumab	PARALYSIS	concomitant_group>=3	0.195	0.056	0.518	0.003
Nivolumab	PARALYSIS	cancer_typeCRC	1.006	0	1.03107112126393e+34	1
Nivolumab	PARALYSIS	cancer_typeHematologic	4.708	0	1.09018283572091e+264	1
Nivolumab	PARALYSIS	cancer_typeHNSCC	9853546.36	0	NA	0.9956
Nivolumab	PARALYSIS	cancer_typeMelanoma	5.082	0	6.41802007139961e+60	0.9998
Nivolumab	PARALYSIS	cancer_typeNSCLC	4406733.8	0	NA	0.9958
Nivolumab	PARALYSIS	cancer_typeOther_Solid	3105332.724	0	NA	0.9959
Nivolumab	PARALYSIS	cancer_typeProstate	1.568	0	3.69083418122178e+34	0.9999
Nivolumab	PARALYSIS	cancer_typeRCC	6367814.76	0	Inf	0.9957
Nivolumab	PARALYSIS	cancer_typeUnknown	2350734.847	0	2.3952412150514e+101	0.9993
Nivolumab	PARALYSIS	comorbidity_group1	0	0	9640.181	0.9887
Nivolumab	PARALYSIS	comorbidity_group>=2	0	0	81.302	0.9855
Nivolumab	PARALYSIS	organ_dysfunctionYes	0	NA	4.16384536528478e+44	0.9946
Nivolumab	CLOSTRIDIUM DIFFICILE COLITIS	(Intercept)	0	0	0.002	7.96e-11
Nivolumab	CLOSTRIDIUM DIFFICILE COLITIS	AGE	1.025	0.998	1.055	0.0895
Nivolumab	CLOSTRIDIUM DIFFICILE COLITIS	SEXF	0.902	0.432	1.76	0.7703
Nivolumab	CLOSTRIDIUM DIFFICILE COLITIS	concomitant_group1-2	4.625	1.516	20.065	0.016
Nivolumab	CLOSTRIDIUM DIFFICILE COLITIS	concomitant_group>=3	2.905	0.914	12.853	0.1014
Nivolumab	CLOSTRIDIUM DIFFICILE COLITIS	cancer_typeCRC	0.181	0.008	1.942	0.168
Nivolumab	CLOSTRIDIUM DIFFICILE COLITIS	cancer_typeHematologic	0	NA	Inf	0.9983
Nivolumab	CLOSTRIDIUM DIFFICILE COLITIS	cancer_typeHNSCC	0.071	0.003	0.782	0.0351
Nivolumab	CLOSTRIDIUM DIFFICILE COLITIS	cancer_typeMelanoma	0	0	1249358472956.19	0.9901
Nivolumab	CLOSTRIDIUM DIFFICILE COLITIS	cancer_typeNSCLC	0.117	0.027	0.814	0.0094
Nivolumab	CLOSTRIDIUM DIFFICILE COLITIS	cancer_typeOther_Solid	0.119	0.03	0.801	0.0078
Nivolumab	CLOSTRIDIUM DIFFICILE COLITIS	cancer_typeProstate	0	0	45877623.006	0.982
Nivolumab	CLOSTRIDIUM DIFFICILE COLITIS	cancer_typeRCC	0.169	0.042	1.142	0.027
Nivolumab	CLOSTRIDIUM DIFFICILE COLITIS	cancer_typeUnknown	0	NA	2.91184804787467e+109	0.9966
Nivolumab	CLOSTRIDIUM DIFFICILE COLITIS	comorbidity_group1	1.869	0.623	4.582	0.2093
Nivolumab	CLOSTRIDIUM DIFFICILE COLITIS	comorbidity_group>=2	2.384	1.002	5.409	0.0414
Nivolumab	CLOSTRIDIUM DIFFICILE COLITIS	organ_dysfunctionYes	2.807	0.445	9.683	0.1664
Nivolumab	IMMUNE-MEDIATED ENCEPHALITIS	(Intercept)	0.002	0	0.015	2.69e-07
Nivolumab	IMMUNE-MEDIATED ENCEPHALITIS	AGE	0.996	0.979	1.018	0.7041
Nivolumab	IMMUNE-MEDIATED ENCEPHALITIS	SEXF	1.413	0.722	2.687	0.2983
Nivolumab	IMMUNE-MEDIATED ENCEPHALITIS	concomitant_group1-2	0.855	0.39	1.856	0.6901
Nivolumab	IMMUNE-MEDIATED ENCEPHALITIS	concomitant_group>=3	0.519	0.215	1.202	0.1311
Nivolumab	IMMUNE-MEDIATED ENCEPHALITIS	cancer_typeCRC	0.469	0.018	12.012	0.5952
Nivolumab	IMMUNE-MEDIATED ENCEPHALITIS	cancer_typeHematologic	0	NA	Inf	0.9994
Nivolumab	IMMUNE-MEDIATED ENCEPHALITIS	cancer_typeHNSCC	0	0	190054312.889	0.9819
Nivolumab	IMMUNE-MEDIATED ENCEPHALITIS	cancer_typeMelanoma	0	0	5.15967068669539e+48	0.9963
Nivolumab	IMMUNE-MEDIATED ENCEPHALITIS	cancer_typeNSCLC	0.283	0.049	5.369	0.2439
Nivolumab	IMMUNE-MEDIATED ENCEPHALITIS	cancer_typeOther_Solid	0.387	0.075	7.107	0.3655
Nivolumab	IMMUNE-MEDIATED ENCEPHALITIS	cancer_typeProstate	0	0	1.99965054273444e+33	0.9933
Nivolumab	IMMUNE-MEDIATED ENCEPHALITIS	cancer_typeRCC	0.482	0.089	8.966	0.4921
Nivolumab	IMMUNE-MEDIATED ENCEPHALITIS	cancer_typeUnknown	0	0	6.45225135343522e+180	0.9988
Nivolumab	IMMUNE-MEDIATED ENCEPHALITIS	comorbidity_group1	0.923	0.147	3.187	0.9142
Nivolumab	IMMUNE-MEDIATED ENCEPHALITIS	comorbidity_group>=2	1.026	0.231	3.29	0.969
Nivolumab	IMMUNE-MEDIATED ENCEPHALITIS	organ_dysfunctionYes	0	0	7.7313205014756e+22	0.9918
Nivolumab	LYMPHANGIOSIS CARCINOMATOSA	(Intercept)	0.003	0	0.021	2.02e-06
Nivolumab	LYMPHANGIOSIS CARCINOMATOSA	AGE	0.998	0.979	1.022	0.8596
Nivolumab	LYMPHANGIOSIS CARCINOMATOSA	SEXF	0.662	0.297	1.343	0.2786
Nivolumab	LYMPHANGIOSIS CARCINOMATOSA	concomitant_group1-2	0.493	0.156	1.34	0.187
Nivolumab	LYMPHANGIOSIS CARCINOMATOSA	concomitant_group>=3	1.567	0.754	3.37	0.2349
Nivolumab	LYMPHANGIOSIS CARCINOMATOSA	cancer_typeCRC	0	0	131371492.884	0.9825
Nivolumab	LYMPHANGIOSIS CARCINOMATOSA	cancer_typeHematologic	0	0	3.19787151086804e+217	0.999
Nivolumab	LYMPHANGIOSIS CARCINOMATOSA	cancer_typeHNSCC	0.212	0.019	4.787	0.2208
Nivolumab	LYMPHANGIOSIS CARCINOMATOSA	cancer_typeMelanoma	0	0	4.5994894927144e+37	0.9941
Nivolumab	LYMPHANGIOSIS CARCINOMATOSA	cancer_typeNSCLC	0.347	0.062	6.505	0.3229
Nivolumab	LYMPHANGIOSIS CARCINOMATOSA	cancer_typeOther_Solid	0.25	0.045	4.675	0.1943
Nivolumab	LYMPHANGIOSIS CARCINOMATOSA	cancer_typeProstate	0	0	124642347746358752	0.9889
Nivolumab	LYMPHANGIOSIS CARCINOMATOSA	cancer_typeRCC	0.126	0.018	2.503	0.0672
Nivolumab	LYMPHANGIOSIS CARCINOMATOSA	cancer_typeUnknown	0	0	4.77907781124754e+129	0.9982
Nivolumab	LYMPHANGIOSIS CARCINOMATOSA	comorbidity_group1	0.672	0.108	2.288	0.5915
Nivolumab	LYMPHANGIOSIS CARCINOMATOSA	comorbidity_group>=2	0.482	0.113	1.426	0.2428
Nivolumab	LYMPHANGIOSIS CARCINOMATOSA	organ_dysfunctionYes	0	0	5475435322582.51	0.9873
Nivolumab	ORAL CANDIDIASIS	(Intercept)	0.001	0	0.006	3.56e-08
Nivolumab	ORAL CANDIDIASIS	AGE	1.01	0.986	1.039	0.4605
Nivolumab	ORAL CANDIDIASIS	SEXF	1.133	0.548	2.223	0.7245
Nivolumab	ORAL CANDIDIASIS	concomitant_group1-2	1.201	0.471	3.177	0.7023
Nivolumab	ORAL CANDIDIASIS	concomitant_group>=3	0.777	0.289	2.135	0.6164
Nivolumab	ORAL CANDIDIASIS	cancer_typeCRC	0	0	365608749.643	0.9829
Nivolumab	ORAL CANDIDIASIS	cancer_typeHematologic	0	NA	Inf	0.999
Nivolumab	ORAL CANDIDIASIS	cancer_typeHNSCC	0.154	0.006	4.019	0.1935
Nivolumab	ORAL CANDIDIASIS	cancer_typeMelanoma	0	0	1.52398295260046e+38	0.994
Nivolumab	ORAL CANDIDIASIS	cancer_typeNSCLC	0.4	0.072	7.482	0.3911
Nivolumab	ORAL CANDIDIASIS	cancer_typeOther_Solid	0.276	0.05	5.16	0.2278
Nivolumab	ORAL CANDIDIASIS	cancer_typeProstate	0.972	0.036	26.231	0.9844
Nivolumab	ORAL CANDIDIASIS	cancer_typeRCC	0.291	0.05	5.521	0.2545
Nivolumab	ORAL CANDIDIASIS	cancer_typeUnknown	0	NA	1.45471717767987e+144	0.998
Nivolumab	ORAL CANDIDIASIS	comorbidity_group1	2.305	0.653	6.402	0.1404
Nivolumab	ORAL CANDIDIASIS	comorbidity_group>=2	4.165	1.705	10.123	0.0015
Nivolumab	ORAL CANDIDIASIS	organ_dysfunctionYes	1.534	0.085	7.456	0.6778
Nivolumab	MYOPATHY	(Intercept)	0.001	0	0.011	4.44e-07
Nivolumab	MYOPATHY	AGE	1.016	0.992	1.045	0.2387
Nivolumab	MYOPATHY	SEXF	1.191	0.574	2.353	0.6242
Nivolumab	MYOPATHY	concomitant_group1-2	0.536	0.234	1.163	0.1229
Nivolumab	MYOPATHY	concomitant_group>=3	0.109	0.031	0.32	2e-04
Nivolumab	MYOPATHY	cancer_typeCRC	0.873	0.081	19.096	0.9127
Nivolumab	MYOPATHY	cancer_typeHematologic	0	NA	Inf	0.9984
Nivolumab	MYOPATHY	cancer_typeHNSCC	0.105	0.004	2.74	0.1173
Nivolumab	MYOPATHY	cancer_typeMelanoma	0	0	8.0068660225818e+20	0.9907
Nivolumab	MYOPATHY	cancer_typeNSCLC	0.392	0.073	7.283	0.3775
Nivolumab	MYOPATHY	cancer_typeOther_Solid	0.092	0.015	1.798	0.0317
Nivolumab	MYOPATHY	cancer_typeProstate	0	0	247280.198	0.983
Nivolumab	MYOPATHY	cancer_typeRCC	0.306	0.054	5.771	0.2716
Nivolumab	MYOPATHY	cancer_typeUnknown	0	0	8.90446969968461e+61	0.9968
Nivolumab	MYOPATHY	comorbidity_group1	3.55	0.978	10.394	0.0308
Nivolumab	MYOPATHY	comorbidity_group>=2	2.556	0.509	9.969	0.2041
Nivolumab	MYOPATHY	organ_dysfunctionYes	3.875	0.211	19.957	0.196
Nivolumab	HAEMOLYTIC ANAEMIA	(Intercept)	0.005	0.001	0.032	2.36e-07
Nivolumab	HAEMOLYTIC ANAEMIA	AGE	0.983	0.965	1.004	0.08
Nivolumab	HAEMOLYTIC ANAEMIA	SEXF	1.367	0.619	2.92	0.4237
Nivolumab	HAEMOLYTIC ANAEMIA	concomitant_group1-2	0.485	0.128	1.564	0.2438
Nivolumab	HAEMOLYTIC ANAEMIA	concomitant_group>=3	1.246	0.488	3.301	0.6469
Nivolumab	HAEMOLYTIC ANAEMIA	cancer_typeCRC	0.225	0.01	2.412	0.2289
Nivolumab	HAEMOLYTIC ANAEMIA	cancer_typeHematologic	0	NA	Inf	0.9993
Nivolumab	HAEMOLYTIC ANAEMIA	cancer_typeHNSCC	0	0	536024853.061	0.9812
Nivolumab	HAEMOLYTIC ANAEMIA	cancer_typeMelanoma	0	NA	6.59857478991887e+73	0.996
Nivolumab	HAEMOLYTIC ANAEMIA	cancer_typeNSCLC	0.128	0.027	0.915	0.016
Nivolumab	HAEMOLYTIC ANAEMIA	cancer_typeOther_Solid	0.24	0.062	1.585	0.0693
Nivolumab	HAEMOLYTIC ANAEMIA	cancer_typeProstate	0	NA	5.66529614959176e+36	0.9929
Nivolumab	HAEMOLYTIC ANAEMIA	cancer_typeRCC	0.07	0.011	0.558	0.005
Nivolumab	HAEMOLYTIC ANAEMIA	cancer_typeUnknown	0	NA	9.67568220565074e+241	0.9987
Nivolumab	HAEMOLYTIC ANAEMIA	comorbidity_group1	1.803	0.412	5.631	0.3598
Nivolumab	HAEMOLYTIC ANAEMIA	comorbidity_group>=2	1.65	0.515	4.581	0.3578
Nivolumab	HAEMOLYTIC ANAEMIA	organ_dysfunctionYes	0	0	2510041506910410	0.9916
Nivolumab	DERMATOMYOSITIS	(Intercept)	0.011	0	0.085	2e-04
Nivolumab	DERMATOMYOSITIS	AGE	0.98	0.965	0.997	0.0131
Nivolumab	DERMATOMYOSITIS	SEXF	0.383	0.133	0.905	0.0457
Nivolumab	DERMATOMYOSITIS	concomitant_group1-2	1.123	0.453	2.778	0.7983
Nivolumab	DERMATOMYOSITIS	concomitant_group>=3	0.881	0.338	2.258	0.7903
Nivolumab	DERMATOMYOSITIS	cancer_typeCRC	0	0	0	0.9818
Nivolumab	DERMATOMYOSITIS	cancer_typeHematologic	0	NA	Inf	0.9989
Nivolumab	DERMATOMYOSITIS	cancer_typeHNSCC	0.142	0.012	3.298	0.131
Nivolumab	DERMATOMYOSITIS	cancer_typeMelanoma	0	0	5.11085533231036e+39	0.9938
Nivolumab	DERMATOMYOSITIS	cancer_typeNSCLC	0.16	0.024	3.154	0.1023
Nivolumab	DERMATOMYOSITIS	cancer_typeOther_Solid	0.21	0.035	4.028	0.1537
Nivolumab	DERMATOMYOSITIS	cancer_typeProstate	0	0	5429676913171292160	0.9888
Nivolumab	DERMATOMYOSITIS	cancer_typeRCC	0.052	0.006	1.118	0.015
Nivolumab	DERMATOMYOSITIS	cancer_typeUnknown	0	NA	8.09311025236698e+144	0.998
Nivolumab	DERMATOMYOSITIS	comorbidity_group1	1.097	0.173	3.896	0.9019
Nivolumab	DERMATOMYOSITIS	comorbidity_group>=2	2.207	0.735	6.03	0.1334
Nivolumab	DERMATOMYOSITIS	organ_dysfunctionYes	1.769	0.098	8.558	0.579
Nivolumab	PSORIATIC ARTHROPATHY	(Intercept)	0	0	4.42327453937177e+33	0.9943
Nivolumab	PSORIATIC ARTHROPATHY	AGE	0.994	0.976	1.018	0.5748
Nivolumab	PSORIATIC ARTHROPATHY	SEXF	0.343	0.101	0.884	0.047
Nivolumab	PSORIATIC ARTHROPATHY	concomitant_group1-2	0.449	0.173	1.044	0.0762
Nivolumab	PSORIATIC ARTHROPATHY	concomitant_group>=3	0.182	0.047	0.529	0.0048
Nivolumab	PSORIATIC ARTHROPATHY	cancer_typeCRC	0.538	0	5.44933180314332e+36	0.9999
Nivolumab	PSORIATIC ARTHROPATHY	cancer_typeHematologic	0.505	0	8.77027713181126e+219	1
Nivolumab	PSORIATIC ARTHROPATHY	cancer_typeHNSCC	0.294	0	1.49460938944082e+33	0.9997
Nivolumab	PSORIATIC ARTHROPATHY	cancer_typeMelanoma	1.16	0	3.50512739186878e+64	1
Nivolumab	PSORIATIC ARTHROPATHY	cancer_typeNSCLC	3329195.183	0	Inf	0.996
Nivolumab	PSORIATIC ARTHROPATHY	cancer_typeOther_Solid	2178973.542	0	NA	0.9961
Nivolumab	PSORIATIC ARTHROPATHY	cancer_typeProstate	0.481	0	3.21773833249412e+34	0.9999
Nivolumab	PSORIATIC ARTHROPATHY	cancer_typeRCC	1749136.452	0	NA	0.9961
Nivolumab	PSORIATIC ARTHROPATHY	cancer_typeUnknown	0.824	0	1.36659548967191e+131	1
Nivolumab	PSORIATIC ARTHROPATHY	comorbidity_group1	0	NA	2375922512926470656	0.9884
Nivolumab	PSORIATIC ARTHROPATHY	comorbidity_group>=2	0.776	0.04	4.894	0.8187
Nivolumab	PSORIATIC ARTHROPATHY	organ_dysfunctionYes	0	NA	2.80444503739317e+47	0.9946
Nivolumab	IMMUNE-MEDIATED ADVERSE REACTION	(Intercept)	0	NA	3.5725682352836e+152	0.9963
Nivolumab	IMMUNE-MEDIATED ADVERSE REACTION	AGE	0.984	0.962	1.013	0.2133
Nivolumab	IMMUNE-MEDIATED ADVERSE REACTION	SEXF	1.185	0.363	3.437	0.7617
Nivolumab	IMMUNE-MEDIATED ADVERSE REACTION	concomitant_group1-2	0.224	0.033	0.925	0.0637
Nivolumab	IMMUNE-MEDIATED ADVERSE REACTION	concomitant_group>=3	0.394	0.095	1.343	0.1563
Nivolumab	IMMUNE-MEDIATED ADVERSE REACTION	cancer_typeCRC	1.078	0	1.29551789389206e+90	1
Nivolumab	IMMUNE-MEDIATED ADVERSE REACTION	cancer_typeHematologic	6.977	0	Inf	1
Nivolumab	IMMUNE-MEDIATED ADVERSE REACTION	cancer_typeHNSCC	0.826	0	4.65878366677914e+81	1
Nivolumab	IMMUNE-MEDIATED ADVERSE REACTION	cancer_typeMelanoma	2.857	0	1.73176600294733e+127	0.9999
Nivolumab	IMMUNE-MEDIATED ADVERSE REACTION	cancer_typeNSCLC	3932043.868	0	NA	0.9975
Nivolumab	IMMUNE-MEDIATED ADVERSE REACTION	cancer_typeOther_Solid	9928026.5	0	NA	0.9974
Nivolumab	IMMUNE-MEDIATED ADVERSE REACTION	cancer_typeProstate	1.618	0	5.53534818403993e+104	0.9999
Nivolumab	IMMUNE-MEDIATED ADVERSE REACTION	cancer_typeRCC	10303265.77	0	NA	0.9974
Nivolumab	IMMUNE-MEDIATED ADVERSE REACTION	cancer_typeUnknown	1.472	0	Inf	1
Nivolumab	IMMUNE-MEDIATED ADVERSE REACTION	comorbidity_group1	1.594	0.083	9.965	0.6719
Nivolumab	IMMUNE-MEDIATED ADVERSE REACTION	comorbidity_group>=2	0	NA	6.70921866402573e+36	0.9907
Nivolumab	IMMUNE-MEDIATED ADVERSE REACTION	organ_dysfunctionYes	0	NA	2.66662828613172e+107	0.9966
Nivolumab	PYELONEPHRITIS	(Intercept)	0	0	0.004	7.87e-09
Nivolumab	PYELONEPHRITIS	AGE	1.003	0.981	1.03	0.8274
Nivolumab	PYELONEPHRITIS	SEXF	1.876	0.923	3.777	0.0772
Nivolumab	PYELONEPHRITIS	concomitant_group1-2	1.013	0.332	3.186	0.982
Nivolumab	PYELONEPHRITIS	concomitant_group>=3	1.592	0.61	4.634	0.3598
Nivolumab	PYELONEPHRITIS	cancer_typeCRC	1.016	0.096	22.075	0.99
Nivolumab	PYELONEPHRITIS	cancer_typeHematologic	0	NA	Inf	0.9976
Nivolumab	PYELONEPHRITIS	cancer_typeHNSCC	0.239	0.009	6.235	0.3198
Nivolumab	PYELONEPHRITIS	cancer_typeMelanoma	0	0	29059145.507	0.9861
Nivolumab	PYELONEPHRITIS	cancer_typeNSCLC	0.134	0.016	2.761	0.0869
Nivolumab	PYELONEPHRITIS	cancer_typeOther_Solid	0.518	0.099	9.531	0.5315
Nivolumab	PYELONEPHRITIS	cancer_typeProstate	1.666	0.062	45.111	0.7275
Nivolumab	PYELONEPHRITIS	cancer_typeRCC	0.423	0.074	7.976	0.4244
Nivolumab	PYELONEPHRITIS	cancer_typeUnknown	0	0	5.40244829224833e+47	0.9956
Nivolumab	PYELONEPHRITIS	comorbidity_group1	1.377	0.32	4.134	0.6118
Nivolumab	PYELONEPHRITIS	comorbidity_group>=2	2.119	0.826	5.088	0.1007
Nivolumab	PYELONEPHRITIS	organ_dysfunctionYes	1.494	0.083	7.236	0.6964
Nivolumab	OPTIC NEURITIS	(Intercept)	0	0	1.1536618633763e+57	0.9938
Nivolumab	OPTIC NEURITIS	AGE	1.005	0.981	1.037	0.7063
Nivolumab	OPTIC NEURITIS	SEXF	1.41	0.616	3.073	0.3956
Nivolumab	OPTIC NEURITIS	concomitant_group1-2	0.671	0.244	1.727	0.4162
Nivolumab	OPTIC NEURITIS	concomitant_group>=3	0.525	0.184	1.381	0.2019
Nivolumab	OPTIC NEURITIS	cancer_typeCRC	1.172	0	1.3446687038978e+40	1
Nivolumab	OPTIC NEURITIS	cancer_typeHematologic	1.293	0	5.18644807984206e+283	1
Nivolumab	OPTIC NEURITIS	cancer_typeHNSCC	3641855.497	0	NA	0.9961
Nivolumab	OPTIC NEURITIS	cancer_typeMelanoma	1.814	0	6.1473373456103e+58	0.9999
Nivolumab	OPTIC NEURITIS	cancer_typeNSCLC	5532297.383	0	NA	0.9959
Nivolumab	OPTIC NEURITIS	cancer_typeOther_Solid	5252702.738	0	NA	0.996
Nivolumab	OPTIC NEURITIS	cancer_typeProstate	1.361	0	1.56688000022198e+45	0.9999
Nivolumab	OPTIC NEURITIS	cancer_typeRCC	7639642.07	0	NA	0.9959
Nivolumab	OPTIC NEURITIS	cancer_typeUnknown	2.098	0	9.70461615912239e+102	1
Nivolumab	OPTIC NEURITIS	comorbidity_group1	0	0	0	0.9884
Nivolumab	OPTIC NEURITIS	comorbidity_group>=2	0.882	0.132	3.584	0.8749
Nivolumab	OPTIC NEURITIS	organ_dysfunctionYes	0	0	0	0.9948
Nivolumab	DERMATITIS PSORIASIFORM	(Intercept)	0	0	2.88380484764807e+59	0.9939
Nivolumab	DERMATITIS PSORIASIFORM	AGE	1.007	0.986	1.034	0.5809
Nivolumab	DERMATITIS PSORIASIFORM	SEXF	0.822	0.361	1.713	0.618
Nivolumab	DERMATITIS PSORIASIFORM	concomitant_group1-2	0.573	0.242	1.262	0.1805
Nivolumab	DERMATITIS PSORIASIFORM	concomitant_group>=3	0.318	0.113	0.777	0.018
Nivolumab	DERMATITIS PSORIASIFORM	cancer_typeCRC	0.911	0	1.71962772121726e+33	1
Nivolumab	DERMATITIS PSORIASIFORM	cancer_typeHematologic	1.297	0	7.05344735621052e+255	1
Nivolumab	DERMATITIS PSORIASIFORM	cancer_typeHNSCC	4219522.603	0	1.95409927716198e+228	0.9959
Nivolumab	DERMATITIS PSORIASIFORM	cancer_typeMelanoma	1.761	0	2.2681938880956e+60	0.9999
Nivolumab	DERMATITIS PSORIASIFORM	cancer_typeNSCLC	4602489.557	0	3.45570464789478e+298	0.9959
[truncated: 1,724 more rows]
