# Supplementary material for: Ipilimumab and nivolumab for cancer treatment: a pharmacovigilance study based on the FDA adverse event reporting system database
Source: Front Endocrinol (Lausanne). 2026 Jun 18;17:1786504. doi: 10.3389/fendo.2026.1786504 (PMC13322948; doi:10.3389/fendo.2026.1786504)
Supplement: Supplementary Table 6 — Statistically significant associations derived from multivariable logistic regression analysis for adverse events (PT level) in patients receiving nivolumab monotherapy. [file Table6.csv]

Analysis	PT	Factor	OR	CI_Lower	CI_Upper	P_value
Nivolumab	DEATH	SEXF	0.918	0.844	0.997	0.0443
Nivolumab	DEATH	concomitant_group1-2	0.412	0.373	0.453	7.75e-72
Nivolumab	DEATH	concomitant_group>=3	0.356	0.322	0.392	2.35e-96
Nivolumab	DEATH	cancer_typeNSCLC	0.309	0.22	0.446	6.01e-11
Nivolumab	DEATH	cancer_typeOther_Solid	0.586	0.421	0.84	0.0023
Nivolumab	DEATH	cancer_typeRCC	0.261	0.185	0.379	1.64e-13
Nivolumab	DEATH	comorbidity_group1	0.314	0.23	0.416	1.43e-14
Nivolumab	DEATH	comorbidity_group>=2	0.341	0.268	0.429	3.14e-19
Nivolumab	DEATH	organ_dysfunctionYes	2.373	1.815	3.053	6.69e-11
Nivolumab	MALIGNANT NEOPLASM PROGRESSION	AGE	0.996	0.994	0.998	8e-04
Nivolumab	MALIGNANT NEOPLASM PROGRESSION	SEXF	0.895	0.831	0.962	0.0027
Nivolumab	MALIGNANT NEOPLASM PROGRESSION	concomitant_group>=3	0.872	0.801	0.95	0.0017
Nivolumab	MALIGNANT NEOPLASM PROGRESSION	cancer_typeHNSCC	2.309	1.493	3.782	4e-04
Nivolumab	MALIGNANT NEOPLASM PROGRESSION	cancer_typeNSCLC	2.072	1.357	3.362	0.0016
Nivolumab	INTENTIONAL PRODUCT USE ISSUE	SEXF	1.569	1.393	1.767	1.17e-13
Nivolumab	INTENTIONAL PRODUCT USE ISSUE	concomitant_group>=3	0.674	0.58	0.782	2.26e-07
Nivolumab	INTENTIONAL PRODUCT USE ISSUE	cancer_typeCRC	0.459	0.296	0.712	5e-04
Nivolumab	INTENTIONAL PRODUCT USE ISSUE	cancer_typeHNSCC	0.089	0.052	0.148	8.96e-20
Nivolumab	INTENTIONAL PRODUCT USE ISSUE	cancer_typeNSCLC	0.051	0.034	0.077	8.61e-47
Nivolumab	INTENTIONAL PRODUCT USE ISSUE	cancer_typeOther_Solid	0.494	0.361	0.693	2.10e-05
Nivolumab	INTENTIONAL PRODUCT USE ISSUE	cancer_typeProstate	1.809	1.159	2.831	0.0091
Nivolumab	INTENTIONAL PRODUCT USE ISSUE	cancer_typeRCC	0.063	0.043	0.095	2.21e-42
Nivolumab	INTENTIONAL PRODUCT USE ISSUE	comorbidity_group1	0.698	0.522	0.914	0.0117
Nivolumab	INTENTIONAL PRODUCT USE ISSUE	comorbidity_group>=2	0.496	0.367	0.658	2.61e-06
Nivolumab	INTENTIONAL PRODUCT USE ISSUE	organ_dysfunctionYes	1.538	1.015	2.228	0.0312
Nivolumab	PYREXIA	AGE	0.992	0.988	0.995	7.64e-06
Nivolumab	PYREXIA	SEXF	0.876	0.767	0.999	0.0495
Nivolumab	PYREXIA	concomitant_group1-2	1.334	1.138	1.565	4e-04
Nivolumab	PNEUMONIA	AGE	1.005	1	1.01	0.036
Nivolumab	PNEUMONIA	SEXF	0.793	0.689	0.91	0.0011
Nivolumab	PNEUMONIA	comorbidity_group>=2	1.433	1.181	1.73	2e-04
Nivolumab	DYSPNOEA	AGE	1.008	1.003	1.013	0.0017
Nivolumab	DYSPNOEA	cancer_typeRCC	0.515	0.296	0.986	0.0291
Nivolumab	DYSPNOEA	comorbidity_group1	0.686	0.494	0.926	0.0184
Nivolumab	RASH	concomitant_group1-2	1.343	1.092	1.654	0.0053
Nivolumab	RASH	concomitant_group>=3	1.325	1.084	1.624	0.0063
Nivolumab	RASH	organ_dysfunctionYes	2.072	1.236	3.249	0.003
Nivolumab	PRODUCT USE IN UNAPPROVED INDICATION	AGE	0.993	0.986	1	0.0416
Nivolumab	PRODUCT USE IN UNAPPROVED INDICATION	concomitant_group1-2	0.496	0.356	0.684	2.60e-05
Nivolumab	PRODUCT USE IN UNAPPROVED INDICATION	concomitant_group>=3	0.423	0.302	0.587	4.03e-07
Nivolumab	PRODUCT USE IN UNAPPROVED INDICATION	cancer_typeCRC	0.454	0.211	0.988	0.0428
Nivolumab	PRODUCT USE IN UNAPPROVED INDICATION	cancer_typeHNSCC	0.018	0.003	0.065	1.50e-07
Nivolumab	PRODUCT USE IN UNAPPROVED INDICATION	cancer_typeNSCLC	0.006	0.001	0.02	6.92e-15
Nivolumab	PRODUCT USE IN UNAPPROVED INDICATION	cancer_typeOther_Solid	0.247	0.141	0.47	4.62e-06
Nivolumab	PRODUCT USE IN UNAPPROVED INDICATION	cancer_typeRCC	0.026	0.011	0.06	2.93e-17
Nivolumab	HYPOTHYROIDISM	concomitant_group1-2	1.253	1.016	1.548	0.0354
Nivolumab	HYPOTHYROIDISM	concomitant_group>=3	0.747	0.595	0.938	0.0119
Nivolumab	HYPOTHYROIDISM	comorbidity_group1	1.682	1.251	2.222	4e-04
Nivolumab	HYPOTHYROIDISM	comorbidity_group>=2	1.637	1.247	2.131	3e-04
Nivolumab	ACUTE KIDNEY INJURY	AGE	1.01	1.003	1.016	0.0027
Nivolumab	ACUTE KIDNEY INJURY	concomitant_group1-2	1.382	1.087	1.762	0.0086
Nivolumab	ACUTE KIDNEY INJURY	concomitant_group>=3	1.759	1.407	2.21	9.38e-07
Nivolumab	ACUTE KIDNEY INJURY	comorbidity_group1	1.35	1.015	1.766	0.0332
Nivolumab	COLITIS	AGE	0.992	0.987	0.998	0.0061
Nivolumab	COLITIS	concomitant_group1-2	1.591	1.252	2.029	2e-04
Nivolumab	COLITIS	cancer_typeProstate	5.075	1.842	17.887	0.004
Nivolumab	SEPSIS	concomitant_group1-2	1.477	1.133	1.932	0.0041
Nivolumab	SEPSIS	concomitant_group>=3	1.402	1.082	1.825	0.0112
Nivolumab	PLEURAL EFFUSION	cancer_typeHNSCC	0.315	0.147	0.732	0.0043
Nivolumab	PLEURAL EFFUSION	cancer_typeNSCLC	0.46	0.243	0.989	0.0282
Nivolumab	PLEURAL EFFUSION	cancer_typeOther_Solid	0.265	0.14	0.571	2e-04
Nivolumab	PLEURAL EFFUSION	cancer_typeRCC	0.343	0.179	0.742	0.0028
Nivolumab	ADRENAL INSUFFICIENCY	organ_dysfunctionYes	2.175	1.174	3.677	0.0071
Nivolumab	RESPIRATORY FAILURE	cancer_typeRCC	0.296	0.127	0.866	0.0113
Nivolumab	HEPATIC FUNCTION ABNORMAL	AGE	0.993	0.987	1	0.0392
Nivolumab	HEPATIC FUNCTION ABNORMAL	concomitant_group1-2	1.853	1.395	2.479	2.53e-05
Nivolumab	HEPATIC FUNCTION ABNORMAL	concomitant_group>=3	1.36	1.014	1.835	0.042
Nivolumab	HEPATIC FUNCTION ABNORMAL	comorbidity_group>=2	0.659	0.434	0.97	0.0415
Nivolumab	HEPATIC FUNCTION ABNORMAL	organ_dysfunctionYes	4.512	2.621	7.268	5.69e-09
Nivolumab	ADVERSE EVENT	comorbidity_group>=2	0.218	0.076	0.487	0.001
Nivolumab	MYOCARDITIS	AGE	1.011	1.003	1.021	0.0099
Nivolumab	MYOCARDITIS	cancer_typeHNSCC	0.181	0.051	0.719	0.009
Nivolumab	PRODUCT USE ISSUE	SEXF	1.804	1.151	2.811	0.0093
Nivolumab	PRODUCT USE ISSUE	concomitant_group1-2	0.521	0.309	0.855	0.0118
Nivolumab	PRODUCT USE ISSUE	concomitant_group>=3	0.184	0.086	0.359	3.00e-06
Nivolumab	PRODUCT USE ISSUE	cancer_typeRCC	0.046	0.008	0.252	2e-04
Nivolumab	RENAL FAILURE	AGE	1.013	1.004	1.022	0.0079
Nivolumab	RENAL FAILURE	SEXF	0.702	0.529	0.919	0.0117
Nivolumab	RENAL FAILURE	concomitant_group>=3	0.727	0.533	0.991	0.0436
Nivolumab	RENAL FAILURE	comorbidity_group>=2	1.475	1.003	2.133	0.043
Nivolumab	LUNG DISORDER	SEXF	0.517	0.374	0.699	3.39e-05
Nivolumab	LUNG DISORDER	concomitant_group1-2	0.439	0.307	0.618	3.83e-06
Nivolumab	LUNG DISORDER	concomitant_group>=3	0.551	0.404	0.747	1e-04
Nivolumab	IMMUNE-MEDIATED ENTEROCOLITIS	concomitant_group1-2	1.474	1.097	1.99	0.0105
Nivolumab	HYPONATRAEMIA	concomitant_group>=3	1.742	1.256	2.442	0.001
Nivolumab	CARDIAC FAILURE	AGE	1.031	1.02	1.043	1.82e-07
Nivolumab	CARDIAC FAILURE	SEXF	0.666	0.495	0.882	0.0057
Nivolumab	CARDIAC FAILURE	concomitant_group1-2	0.696	0.5	0.965	0.0306
Nivolumab	CARDIAC FAILURE	concomitant_group>=3	0.674	0.491	0.923	0.0142
Nivolumab	PRESCRIBED UNDERDOSE	AGE	1.015	1.005	1.025	0.0032
Nivolumab	PRESCRIBED UNDERDOSE	comorbidity_group>=2	0.38	0.202	0.657	0.0012
Nivolumab	FULMINANT TYPE 1 DIABETES MELLITUS	concomitant_group>=3	0.587	0.421	0.813	0.0015
Nivolumab	FULMINANT TYPE 1 DIABETES MELLITUS	cancer_typeHNSCC	0.154	0.033	0.793	0.0155
Nivolumab	ATRIAL FIBRILLATION	AGE	1.04	1.027	1.053	1.71e-09
Nivolumab	ATRIAL FIBRILLATION	concomitant_group>=3	1.814	1.279	2.609	0.001
Nivolumab	ATRIAL FIBRILLATION	cancer_typeCRC	0.258	0.074	0.869	0.0272
Nivolumab	ATRIAL FIBRILLATION	cancer_typeHNSCC	0.109	0.033	0.357	2e-04
Nivolumab	ATRIAL FIBRILLATION	cancer_typeNSCLC	0.277	0.127	0.729	0.0034
Nivolumab	ATRIAL FIBRILLATION	cancer_typeOther_Solid	0.183	0.084	0.483	1e-04
Nivolumab	ATRIAL FIBRILLATION	cancer_typeRCC	0.212	0.096	0.562	5e-04
Nivolumab	ASCITES	AGE	0.983	0.977	0.99	5.67e-07
Nivolumab	ASCITES	concomitant_group>=3	0.651	0.457	0.92	0.0156
Nivolumab	IMMUNE-MEDIATED LUNG DISEASE	SEXF	0.639	0.45	0.889	0.0097
Nivolumab	IMMUNE-MEDIATED LUNG DISEASE	concomitant_group>=3	0.584	0.399	0.848	0.0051
Nivolumab	IMMUNE-MEDIATED LUNG DISEASE	cancer_typeCRC	0.151	0.021	0.788	0.0308
Nivolumab	IMMUNE-MEDIATED LUNG DISEASE	cancer_typeHematologic	27.78	1.252	256.829	0.0073
Nivolumab	IMMUNE-MEDIATED LUNG DISEASE	cancer_typeHNSCC	0.18	0.055	0.695	0.0066
Nivolumab	IMMUNE-MEDIATED LUNG DISEASE	cancer_typeNSCLC	0.238	0.093	0.811	0.0079
Nivolumab	IMMUNE-MEDIATED LUNG DISEASE	cancer_typeOther_Solid	0.352	0.141	1.175	0.047
Nivolumab	IMMUNE-MEDIATED LUNG DISEASE	cancer_typeRCC	0.174	0.066	0.6	0.0015
Nivolumab	INFUSION RELATED REACTION	concomitant_group>=3	0.604	0.41	0.884	0.0099
Nivolumab	MUSCULAR WEAKNESS	AGE	1.015	1.004	1.028	0.011
Nivolumab	ASPARTATE AMINOTRANSFERASE INCREASED	concomitant_group1-2	2.165	1.451	3.29	2e-04
Nivolumab	ASPARTATE AMINOTRANSFERASE INCREASED	concomitant_group>=3	2.183	1.477	3.295	1e-04
Nivolumab	ASPARTATE AMINOTRANSFERASE INCREASED	cancer_typeHNSCC	0.191	0.056	0.678	0.0075
Nivolumab	ASPARTATE AMINOTRANSFERASE INCREASED	cancer_typeOther_Solid	0.334	0.145	0.968	0.0207
Nivolumab	ASPARTATE AMINOTRANSFERASE INCREASED	cancer_typeRCC	0.35	0.15	1.025	0.029
Nivolumab	DIABETIC KETOACIDOSIS	concomitant_group>=3	0.567	0.396	0.805	0.0016
Nivolumab	DIABETIC KETOACIDOSIS	cancer_typeHNSCC	0.221	0.053	1.097	0.0417
Nivolumab	PNEUMONIA ASPIRATION	AGE	1.012	1.002	1.023	0.0279
Nivolumab	PNEUMONIA ASPIRATION	SEXF	0.368	0.245	0.532	3.54e-07
Nivolumab	MYOSITIS	AGE	1.017	1.006	1.029	0.0041
Nivolumab	CHOLANGITIS	concomitant_group1-2	0.497	0.334	0.727	4e-04
Nivolumab	CHOLANGITIS	concomitant_group>=3	0.46	0.312	0.667	5.89e-05
Nivolumab	CHOLANGITIS	cancer_typeRCC	0.187	0.062	0.808	0.008
Nivolumab	MYASTHENIA GRAVIS	AGE	1.016	1.005	1.029	0.0082
Nivolumab	TYPE 1 DIABETES MELLITUS	concomitant_group>=3	0.533	0.353	0.798	0.0024
Nivolumab	TYPE 1 DIABETES MELLITUS	comorbidity_group1	1.747	1.001	2.87	0.0368
Nivolumab	SEPTIC SHOCK	concomitant_group1-2	1.658	1.066	2.617	0.0267
Nivolumab	SEPTIC SHOCK	concomitant_group>=3	1.8	1.18	2.802	0.0075
Nivolumab	SEPTIC SHOCK	cancer_typeHNSCC	0.212	0.062	0.832	0.0161
Nivolumab	SEPTIC SHOCK	cancer_typeNSCLC	0.229	0.088	0.784	0.0067
Nivolumab	SEPTIC SHOCK	cancer_typeOther_Solid	0.351	0.14	1.178	0.0479
Nivolumab	SEPTIC SHOCK	cancer_typeRCC	0.187	0.071	0.644	0.0022
Nivolumab	SEPTIC SHOCK	organ_dysfunctionYes	2.611	1.094	5.255	0.015
Nivolumab	HYPERGLYCAEMIA	concomitant_group>=3	1.684	1.068	2.722	0.0284
Nivolumab	HYPOPITUITARISM	SEXF	0.689	0.47	0.987	0.0488
Nivolumab	HYPOPITUITARISM	concomitant_group1-2	2.417	1.519	3.97	3e-04
Nivolumab	HYPOPITUITARISM	comorbidity_group>=2	1.673	1.019	2.673	0.0358
Nivolumab	HYPOXIA	cancer_typeHNSCC	0.134	0.026	0.622	0.0096
Nivolumab	HYPOXIA	cancer_typeRCC	0.187	0.069	0.657	0.0028
Nivolumab	THYROIDITIS	concomitant_group>=3	0.538	0.329	0.869	0.012
Nivolumab	HEPATIC ENZYME INCREASED	concomitant_group>=3	1.724	1.045	2.933	0.0374
Nivolumab	ENCEPHALOPATHY	SEXF	1.528	1.029	2.25	0.0331
Nivolumab	ENCEPHALOPATHY	cancer_typeNSCLC	0.281	0.094	1.208	0.0434
Nivolumab	ENCEPHALOPATHY	comorbidity_group>=2	1.999	1.11	3.486	0.017
Nivolumab	HYPERKALAEMIA	SEXF	0.553	0.337	0.869	0.0137
Nivolumab	HYPERKALAEMIA	cancer_typeCRC	0.068	0.003	0.473	0.0174
Nivolumab	HYPERKALAEMIA	cancer_typeHNSCC	0.129	0.035	0.533	0.0025
Nivolumab	HYPERKALAEMIA	cancer_typeNSCLC	0.146	0.053	0.513	6e-04
Nivolumab	HYPERKALAEMIA	cancer_typeOther_Solid	0.103	0.038	0.36	5.06e-05
Nivolumab	HYPERKALAEMIA	cancer_typeRCC	0.193	0.072	0.676	0.0033
Nivolumab	HYPERKALAEMIA	comorbidity_group>=2	1.959	1.146	3.278	0.0117
Nivolumab	AUTOIMMUNE HEPATITIS	organ_dysfunctionYes	5.147	2.115	10.687	5.75e-05
Nivolumab	ADRENOCORTICOTROPIC HORMONE DEFICIENCY	SEXF	0.625	0.393	0.959	0.0381
Nivolumab	ADRENOCORTICOTROPIC HORMONE DEFICIENCY	concomitant_group1-2	1.766	1.052	3.041	0.0347
Nivolumab	ADRENOCORTICOTROPIC HORMONE DEFICIENCY	comorbidity_group1	1.85	0.991	3.215	0.0389
Nivolumab	BLOOD ALKALINE PHOSPHATASE INCREASED	concomitant_group1-2	2.022	1.195	3.517	0.0101
Nivolumab	IMMUNE-MEDIATED MYOCARDITIS	AGE	1.017	1.003	1.032	0.0233
Nivolumab	IMMUNE-MEDIATED MYOCARDITIS	concomitant_group>=3	0.335	0.191	0.572	8.55e-05
Nivolumab	IMMUNE-MEDIATED MYOCARDITIS	cancer_typeNSCLC	0.097	0.024	0.643	0.0032
Nivolumab	RASH PRURITIC	concomitant_group1-2	2.404	1.258	4.899	0.0107
Nivolumab	RASH PRURITIC	concomitant_group>=3	2.821	1.518	5.648	0.0018
Nivolumab	RASH PRURITIC	cancer_typeNSCLC	0.141	0.034	0.956	0.0152
Nivolumab	PNEUMONIA BACTERIAL	SEXF	0.601	0.363	0.954	0.0384
Nivolumab	LIVER FUNCTION TEST INCREASED	cancer_typeHNSCC	0.058	0.003	0.468	0.0149
Nivolumab	LIVER FUNCTION TEST INCREASED	cancer_typeNSCLC	0.18	0.056	0.802	0.0088
Nivolumab	LIVER FUNCTION TEST INCREASED	cancer_typeOther_Solid	0.241	0.081	1.03	0.0227
Nivolumab	IMMUNE-MEDIATED HEPATIC DISORDER	concomitant_group>=3	0.336	0.173	0.621	8e-04
Nivolumab	IMMUNE-MEDIATED HEPATIC DISORDER	organ_dysfunctionYes	3.728	1.122	9.17	0.0117
Nivolumab	INFLAMMATION	concomitant_group>=3	0.442	0.233	0.813	0.01
Nivolumab	CHOLECYSTITIS	cancer_typeHNSCC	0.087	0.011	0.543	0.0088
Nivolumab	CHOLECYSTITIS	cancer_typeNSCLC	0.244	0.081	1.061	0.0266
Nivolumab	CHOLECYSTITIS	cancer_typeOther_Solid	0.243	0.083	1.037	0.0231
Nivolumab	CHOLECYSTITIS	cancer_typeRCC	0.126	0.038	0.567	0.0018
Nivolumab	DISCOMFORT	concomitant_group1-2	0.341	0.183	0.595	3e-04
Nivolumab	DISCOMFORT	concomitant_group>=3	0.147	0.063	0.297	8.51e-07
Nivolumab	IMMUNE THROMBOCYTOPENIA	SEXF	0.563	0.321	0.936	0.0344
Nivolumab	IMMUNE THROMBOCYTOPENIA	comorbidity_group>=2	2.281	1.172	4.321	0.0126
Nivolumab	RHABDOMYOLYSIS	AGE	1.035	1.014	1.058	0.002
Nivolumab	ACUTE MYOCARDIAL INFARCTION	AGE	1.028	1.008	1.051	0.0089
Nivolumab	ACUTE MYOCARDIAL INFARCTION	concomitant_group>=3	1.928	1.056	3.682	0.0378
Nivolumab	RASH MACULO-PAPULAR	concomitant_group1-2	2.106	1.088	4.269	0.0311
Nivolumab	RASH MACULO-PAPULAR	concomitant_group>=3	1.997	1.056	3.992	0.0397
Nivolumab	RASH MACULO-PAPULAR	cancer_typeHNSCC	0.067	0.003	0.538	0.0206
Nivolumab	RASH MACULO-PAPULAR	cancer_typeOther_Solid	0.169	0.055	0.734	0.0052
Nivolumab	RASH MACULO-PAPULAR	cancer_typeRCC	0.197	0.062	0.873	0.0125
Nivolumab	CEREBRAL HAEMORRHAGE	concomitant_group>=3	0.508	0.268	0.939	0.0327
Nivolumab	PNEUMOCYSTIS JIROVECII PNEUMONIA	SEXF	0.406	0.203	0.74	0.0058
Nivolumab	PNEUMOCYSTIS JIROVECII PNEUMONIA	concomitant_group1-2	2.318	1.157	4.953	0.022
Nivolumab	PNEUMOCYSTIS JIROVECII PNEUMONIA	comorbidity_group1	2.394	1.162	4.535	0.0111
Nivolumab	LYMPHOCYTE COUNT DECREASED	concomitant_group1-2	3.347	1.716	7.024	7e-04
Nivolumab	LYMPHOCYTE COUNT DECREASED	concomitant_group>=3	2.624	1.335	5.54	0.0073
Nivolumab	LYMPHOCYTE COUNT DECREASED	cancer_typeRCC	0.086	0.018	0.616	0.0041
Nivolumab	EMBOLISM	cancer_typeHNSCC	0.171	0.035	0.919	0.0273
Nivolumab	EMBOLISM	cancer_typeNSCLC	0.155	0.047	0.696	0.0048
Nivolumab	EMBOLISM	cancer_typeOther_Solid	0.172	0.056	0.751	0.006
Nivolumab	EMBOLISM	cancer_typeRCC	0.071	0.019	0.339	2e-04
Nivolumab	OESOPHAGITIS	concomitant_group1-2	3.248	1.575	7.361	0.0024
Nivolumab	OESOPHAGITIS	cancer_typeRCC	0.177	0.043	1.188	0.0305
Nivolumab	EYELID PTOSIS	concomitant_group1-2	0.461	0.23	0.883	0.0227
Nivolumab	EYELID PTOSIS	concomitant_group>=3	0.459	0.237	0.863	0.0174
Nivolumab	CYTOKINE RELEASE SYNDROME	AGE	0.972	0.962	0.984	9.25e-07
Nivolumab	CYTOKINE RELEASE SYNDROME	concomitant_group1-2	7.729	3.008	26.227	1e-04
Nivolumab	CYTOKINE RELEASE SYNDROME	concomitant_group>=3	6.834	2.627	23.357	4e-04
Nivolumab	CYTOKINE RELEASE SYNDROME	cancer_typeRCC	0.183	0.046	1.223	0.0326
Nivolumab	UVEITIS	AGE	0.984	0.972	0.997	0.0083
Nivolumab	UVEITIS	SEXF	2.02	1.217	3.333	0.006
Nivolumab	UVEITIS	concomitant_group>=3	0.329	0.153	0.663	0.0027
Nivolumab	LIPASE INCREASED	concomitant_group1-2	2.499	1.198	5.707	0.0199
Nivolumab	CARDIAC TAMPONADE	AGE	0.984	0.972	0.998	0.0174
Nivolumab	CARDIAC TAMPONADE	concomitant_group1-2	0.364	0.167	0.726	0.0063
Nivolumab	CARDIAC TAMPONADE	concomitant_group>=3	0.459	0.233	0.863	0.019
Nivolumab	CARDIAC TAMPONADE	cancer_typeRCC	0.12	0.027	0.834	0.0104
Nivolumab	BRAIN OEDEMA	cancer_typeOther_Solid	0.084	0.02	0.572	0.0023
Nivolumab	IMMUNE-MEDIATED HYPOTHYROIDISM	concomitant_group>=3	0.408	0.18	0.874	0.0247
Nivolumab	FRACTURE	concomitant_group1-2	0.356	0.168	0.699	0.0042
Nivolumab	FRACTURE	concomitant_group>=3	0.098	0.03	0.258	2.04e-05
Nivolumab	IMMUNE-MEDIATED MYOSITIS	AGE	1.034	1.011	1.06	0.0052
Nivolumab	IMMUNE-MEDIATED MYOSITIS	concomitant_group>=3	0.332	0.15	0.697	0.0045
Nivolumab	ENTERITIS	SEXF	0.446	0.213	0.848	0.0205
Nivolumab	DIVERTICULITIS	SEXF	1.738	1.006	2.97	0.0442
Nivolumab	ASTHMA	organ_dysfunctionYes	7.317	1.684	21.858	0.0017
Nivolumab	DEVICE RELATED INFECTION	AGE	0.978	0.966	0.992	0.001
Nivolumab	DEVICE RELATED INFECTION	cancer_typeCRC	0.146	0.019	0.787	0.0312
Nivolumab	DEVICE RELATED INFECTION	cancer_typeNSCLC	0.052	0.015	0.212	8.73e-06
Nivolumab	DEVICE RELATED INFECTION	cancer_typeOther_Solid	0.093	0.031	0.344	7.20e-05
Nivolumab	DEVICE RELATED INFECTION	cancer_typeRCC	0.055	0.015	0.222	1.26e-05
Nivolumab	ATELECTASIS	cancer_typeRCC	0.145	0.033	0.998	0.0187
Nivolumab	HYDRONEPHROSIS	cancer_typeNSCLC	0.066	0.012	0.497	0.0024
Nivolumab	HYDRONEPHROSIS	cancer_typeRCC	0.109	0.023	0.775	0.0089
Nivolumab	RELAPSING FEVER	SEXF	2.097	1.168	3.713	0.0115
Nivolumab	RELAPSING FEVER	concomitant_group1-2	0.026	0.004	0.086	5.09e-07
Nivolumab	LICHEN PLANUS	concomitant_group1-2	0.278	0.121	0.585	0.0013
Nivolumab	LICHEN PLANUS	concomitant_group>=3	0.118	0.04	0.293	2.12e-05
Nivolumab	LICHEN PLANUS	cancer_typeHNSCC	0.043	0.002	0.468	0.0117
Nivolumab	LICHEN PLANUS	cancer_typeNSCLC	0.062	0.013	0.44	0.001
Nivolumab	LICHEN PLANUS	cancer_typeOther_Solid	0.155	0.042	1.007	0.0156
Nivolumab	LICHEN PLANUS	cancer_typeRCC	0.175	0.044	1.171	0.0288
Nivolumab	LICHEN PLANUS	comorbidity_group1	4.217	1.322	11.583	0.0079
Nivolumab	IMMUNE-MEDIATED ADRENAL INSUFFICIENCY	concomitant_group1-2	2.697	1.278	6.204	0.0126
Nivolumab	LICHENOID KERATOSIS	SEXF	2.663	1.48	4.854	0.0011
Nivolumab	LICHENOID KERATOSIS	concomitant_group>=3	0.374	0.163	0.803	0.0147
Nivolumab	ATRIOVENTRICULAR BLOCK COMPLETE	concomitant_group>=3	0.331	0.124	0.812	0.0199
Nivolumab	PARALYSIS	AGE	0.982	0.967	1.001	0.0379
Nivolumab	PARALYSIS	concomitant_group1-2	0.203	0.059	0.541	0.0039
Nivolumab	PARALYSIS	concomitant_group>=3	0.195	0.056	0.518	0.003
Nivolumab	CLOSTRIDIUM DIFFICILE COLITIS	concomitant_group1-2	4.625	1.516	20.065	0.016
Nivolumab	CLOSTRIDIUM DIFFICILE COLITIS	cancer_typeHNSCC	0.071	0.003	0.782	0.0351
Nivolumab	CLOSTRIDIUM DIFFICILE COLITIS	cancer_typeNSCLC	0.117	0.027	0.814	0.0094
Nivolumab	CLOSTRIDIUM DIFFICILE COLITIS	cancer_typeOther_Solid	0.119	0.03	0.801	0.0078
Nivolumab	CLOSTRIDIUM DIFFICILE COLITIS	cancer_typeRCC	0.169	0.042	1.142	0.027
Nivolumab	CLOSTRIDIUM DIFFICILE COLITIS	comorbidity_group>=2	2.384	1.002	5.409	0.0414
Nivolumab	ORAL CANDIDIASIS	comorbidity_group>=2	4.165	1.705	10.123	0.0015
Nivolumab	MYOPATHY	concomitant_group>=3	0.109	0.031	0.32	2e-04
Nivolumab	MYOPATHY	cancer_typeOther_Solid	0.092	0.015	1.798	0.0317
Nivolumab	MYOPATHY	comorbidity_group1	3.55	0.978	10.394	0.0308
Nivolumab	HAEMOLYTIC ANAEMIA	cancer_typeNSCLC	0.128	0.027	0.915	0.016
Nivolumab	HAEMOLYTIC ANAEMIA	cancer_typeRCC	0.07	0.011	0.558	0.005
Nivolumab	DERMATOMYOSITIS	AGE	0.98	0.965	0.997	0.0131
Nivolumab	DERMATOMYOSITIS	SEXF	0.383	0.133	0.905	0.0457
Nivolumab	DERMATOMYOSITIS	cancer_typeRCC	0.052	0.006	1.118	0.015
Nivolumab	PSORIATIC ARTHROPATHY	SEXF	0.343	0.101	0.884	0.047
Nivolumab	PSORIATIC ARTHROPATHY	concomitant_group>=3	0.182	0.047	0.529	0.0048
Nivolumab	DERMATITIS PSORIASIFORM	concomitant_group>=3	0.318	0.113	0.777	0.018
Nivolumab	SUPRAVENTRICULAR TACHYCARDIA	cancer_typeOther_Solid	0.125	0.03	0.852	0.0104
Nivolumab	IMMUNE-MEDIATED HYPOPHYSITIS	concomitant_group1-2	2.407	1.051	6.199	0.0487
Nivolumab	IMMUNE-MEDIATED HYPOPHYSITIS	cancer_typeNSCLC	0.07	0.013	0.517	0.0026
Nivolumab	IMMUNE-MEDIATED HYPOPHYSITIS	cancer_typeOther_Solid	0.06	0.013	0.423	9e-04
Nivolumab	CARDIAC FAILURE ACUTE	comorbidity_group>=2	4.112	1.416	11.961	0.0086
Nivolumab	TUBERCULOSIS	concomitant_group>=3	0.196	0.04	0.664	0.0197
Nivolumab	RHEUMATIC DISORDER	concomitant_group1-2	0.204	0.057	0.548	0.0046
Nivolumab	RHEUMATIC DISORDER	concomitant_group>=3	0.02	0.001	0.144	0.0021
Nivolumab	MYASTHENIC SYNDROME	AGE	1.043	1.006	1.086	0.0334
Nivolumab	ATRIAL FLUTTER	cancer_typeOther_Solid	0.051	0.006	1.064	0.012
Nivolumab	ATRIAL FLUTTER	comorbidity_group>=2	3.088	1.187	7.976	0.0186
Nivolumab	CYTOMEGALOVIRUS INFECTION	organ_dysfunctionYes	5.955	0.911	22.423	0.0216
Nivolumab	CHOLECYSTITIS ACUTE	AGE	0.971	0.955	0.99	0.0011
Nivolumab	CHOLECYSTITIS ACUTE	organ_dysfunctionYes	9.728	1.458	38.056	0.0041
Nivolumab	DUODENITIS	cancer_typeRCC	0.095	0.011	2.003	0.0489
Nivolumab	SQUAMOUS CELL CARCINOMA	SEXF	3.131	1.081	9.617	0.0364
Nivolumab	SQUAMOUS CELL CARCINOMA	concomitant_group1-2	0.096	0.005	0.503	0.0259
Nivolumab	SQUAMOUS CELL CARCINOMA	concomitant_group>=3	0.158	0.025	0.601	0.017
Nivolumab	SQUAMOUS CELL CARCINOMA	cancer_typeNSCLC	0.055	0.005	1.234	0.0212
Nivolumab	SQUAMOUS CELL CARCINOMA	cancer_typeRCC	0.043	0.002	1.137	0.0296
Nivolumab	SQUAMOUS CELL CARCINOMA	organ_dysfunctionYes	9.065	0.478	52.262	0.0416
Nivolumab	DRUG REACTION WITH EOSINOPHILIA AND SYSTEMIC SYMPTOMS	concomitant_group1-2	9.254	1.727	171.179	0.0353
Nivolumab	IMMUNE-MEDIATED UVEITIS	concomitant_group1-2	0.31	0.097	0.842	0.0296
Nivolumab	IMMUNE-MEDIATED UVEITIS	concomitant_group>=3	0.203	0.054	0.602	0.0078
Nivolumab	SMALL INTESTINAL PERFORATION	AGE	0.971	0.952	0.995	0.0074
Nivolumab	SMALL INTESTINAL PERFORATION	cancer_typeOther_Solid	0.076	0.009	1.6	0.0313
Nivolumab	KETOACIDOSIS	comorbidity_group1	4.466	1.18	14.316	0.0155
Nivolumab	FEMORAL NECK FRACTURE	comorbidity_group>=2	5.386	1.164	23.146	0.0256
Nivolumab	KIDNEY TRANSPLANT REJECTION	concomitant_group>=3	0.174	0.032	0.781	0.0313
Nivolumab	KIDNEY TRANSPLANT REJECTION	comorbidity_group>=2	10.714	2.562	44.33	0.0011
Nivolumab	HYDROTHORAX	concomitant_group>=3	0.075	0.004	0.418	0.0168
Nivolumab	HYPERSENSITIVITY PNEUMONITIS	cancer_typeNSCLC	0.096	0.013	1.985	0.045
Nivolumab	HYPERSENSITIVITY PNEUMONITIS	cancer_typeOther_Solid	0.056	0.007	1.169	0.0145
Nivolumab	TROPONIN T INCREASED	cancer_typeNSCLC	0.032	0.004	0.277	6e-04
Nivolumab	TROPONIN T INCREASED	cancer_typeOther_Solid	0.075	0.015	0.549	0.0029
Nivolumab	TROPONIN T INCREASED	cancer_typeRCC	0.05	0.008	0.409	0.0018
Nivolumab	ACIDOSIS	cancer_typeNSCLC	0.032	0.001	0.856	0.0182
Nivolumab	SYSTEMIC INFLAMMATORY RESPONSE SYNDROME	concomitant_group>=3	8.676	1.57	161.921	0.0428
Nivolumab	RED BLOOD CELL TRANSFUSION	concomitant_group>=3	5.313	1.367	34.955	0.0331
Nivolumab	BILE DUCT STONE	AGE	1.083	1.031	1.142	0.0023
Nivolumab	EOSINOPHILIC PNEUMONIA	cancer_typeOther_Solid	0.041	0.004	0.899	0.0095
Nivolumab	SUBACUTE CUTANEOUS LUPUS ERYTHEMATOSUS	AGE	0.976	0.958	0.999	0.023
Nivolumab	SUBACUTE CUTANEOUS LUPUS ERYTHEMATOSUS	concomitant_group1-2	0.201	0.031	0.732	0.0353
Nivolumab	SUBACUTE CUTANEOUS LUPUS ERYTHEMATOSUS	concomitant_group>=3	0.175	0.027	0.643	0.0229
Nivolumab	LIVER TRANSPLANT REJECTION	AGE	0.968	0.949	0.989	0.0016
Nivolumab	LIVER TRANSPLANT REJECTION	comorbidity_group1	10.163	2.331	44.035	0.0014
Nivolumab	PARAPLEGIA	concomitant_group>=3	0.147	0.016	0.725	0.0415
Nivolumab	VITILIGO	concomitant_group>=3	0.02	0.001	0.179	0.002
Nivolumab	VITILIGO	comorbidity_group>=2	18.384	3.235	82.842	3e-04
Nivolumab	CHOLANGITIS ACUTE	cancer_typeOther_Solid	0.077	0.01	1.59	0.028
Nivolumab	CHOLANGITIS ACUTE	cancer_typeRCC	0.016	0.001	0.444	0.0055
Nivolumab	ENTEROCOLITIS HAEMORRHAGIC	AGE	0.967	0.949	0.989	0.0015
Nivolumab	KERATOACANTHOMA	AGE	1.087	1.032	1.152	0.0031
Nivolumab	KERATOACANTHOMA	concomitant_group1-2	0.108	0.006	0.569	0.0345
Nivolumab	ENTEROCOLITIS INFECTIOUS	comorbidity_group>=2	3.618	1.008	12.35	0.0398
Nivolumab	WHITE BLOOD CELL DISORDER	comorbidity_group>=2	11.687	3.27	40.789	1e-04
Nivolumab	OESOPHAGEAL PERFORATION	AGE	0.968	0.948	0.991	0.003
Nivolumab	ASPERGILLUS INFECTION	comorbidity_group1	8.27	2.27	30.142	0.001
Nivolumab	SILENT THYROIDITIS	cancer_typeOther_Solid	0.023	0.001	0.619	0.0099
Nivolumab	SILENT THYROIDITIS	comorbidity_group1	9.851	2.943	33.86	2e-04
Nivolumab	CYSTITIS HAEMORRHAGIC	AGE	0.976	0.955	1.003	0.045
Nivolumab	EOSINOPHILIC FASCIITIS	concomitant_group>=3	0.043	0.002	0.351	0.0181
Nivolumab	HYPOTONIA	AGE	1.071	1.008	1.147	0.0413
Nivolumab	HYPOTONIA	cancer_typeNSCLC	0.072	0.008	1.548	0.0294
Nivolumab	HYPOTONIA	cancer_typeOther_Solid	0.053	0.006	1.148	0.0154
Nivolumab	HYPOTONIA	cancer_typeRCC	0.044	0.004	1.037	0.017
Nivolumab	IGA NEPHROPATHY	concomitant_group>=3	0.107	0.011	0.643	0.0307
Nivolumab	PANCREATIC ENZYMES INCREASED	AGE	0.962	0.942	0.986	8e-04
Nivolumab	IMMUNE-MEDIATED CYSTITIS	AGE	0.975	0.957	0.998	0.0171
Nivolumab	IMMUNE-MEDIATED CYSTITIS	concomitant_group>=3	0.079	0.007	0.519	0.0232
Nivolumab	IMMUNE-MEDIATED CYSTITIS	comorbidity_group>=2	9.493	0.963	76.398	0.0389
Nivolumab	HYPERGLYCAEMIC HYPEROSMOLAR NONKETOTIC SYNDROME	SEXF	3.524	1.172	11.689	0.0275
Nivolumab	HYPERGLYCAEMIC HYPEROSMOLAR NONKETOTIC SYNDROME	organ_dysfunctionYes	8.324	0.447	45.486	0.0465
Nivolumab	SYSTEMIC LUPUS ERYTHEMATOSUS	SEXF	8.989	2.247	59.644	0.0055
Nivolumab	SYSTEMIC LUPUS ERYTHEMATOSUS	concomitant_group>=3	0.105	0.006	0.583	0.0348
Nivolumab	AUTOIMMUNE ARTHRITIS	AGE	0.971	0.946	1.003	0.0425
Nivolumab	SINUS NODE DYSFUNCTION	AGE	1.081	1.015	1.16	0.0239
Nivolumab	ATYPICAL MYCOBACTERIAL INFECTION	organ_dysfunctionYes	10.654	0.539	70.209	0.0354
Nivolumab	GLOMERULONEPHRITIS	organ_dysfunctionYes	14.614	0.758	90.276	0.0148
Nivolumab	SMALL INTESTINAL HAEMORRHAGE	comorbidity_group>=2	4.318	0.969	18.378	0.0468
Nivolumab	GRAVES' DISEASE	comorbidity_group>=2	4.374	1.131	17.45	0.0303
Nivolumab	LYMPHADENITIS	comorbidity_group>=2	8.11	1.493	52.921	0.0185
Nivolumab	DIABETES INSIPIDUS	organ_dysfunctionYes	11.088	0.555	74.534	0.0337
Nivolumab	TRACHEAL STENOSIS	SEXF	9.075	2.263	60.296	0.0054
